# Supplementary material for: In silico investigation of the genus Campylobacter type VI secretion system reveals genetic diversity in organization and putative effectors
Source: Microb Genom. 2022 Oct 31;8(10):mgen000898. doi: 10.1099/mgen.0.000898 (PMC9676060; doi:10.1099/mgen.0.000898)
Supplement: Supplementary material 2 [file mgen-8-898-s002.xlsx]

## Sheet: Campylobacter genus genomes com
Table S1. Campylobacter strains under study with T6SS, phylogenetic, metadata, and mobile genetic element analysis.
Organism Name	Strain	Number of T6SS genes	Number of VgrG genes	T6SS Group	TssC phylogenetic subgroup	CJPI-1 Presence	CJIE3 presence	T6SS-habrouring plasmid presence	Isolation source	rRNA	tRNA	BioSample	BioProject	Assembly	Level	Size(Mb)	GC%	Replicons	WGS	Scaffolds	CDS	Release Date
Campylobacter armoricus	CA639	13	1	I-d	4				River Water	9	43	SAMN10711499	PRJNA573622	GCF_009036385.1	Complete	1.76743	28.4421	chromosome:NZ_CP044262.1/CP044262.1; plasmid pCA639-1:NZ_CP044261.1/CP044261.1; plasmid pCA639-2:NZ_CP044263.1/CP044263.1		3	1679	2019-10-16T00:00:00Z
Campylobacter armoricus	CCUG 73571								River Water	9	46	SAMN14886864	PRJNA633568	GCA_013372105.1	Complete	1.64261	28.6	chromosome:NZ_CP053825.1/CP053825.1		1	1588	2020-06-24T00:00:00Z
Campylobacter avium LMG 24591	LMG 24591								chicken	6	40	SAMN03737963	PRJNA66787	GCA_002238335.1	Complete	1.73863	34.2	chromosome:NZ_CP022347.1/CP022347.1		1	1699	2017-08-01T00:00:00Z
Campylobacter blaseri	LMG 30333								Phoca vitulina	9	42	SAMN10884419	PRJNA521388	GCA_013201895.1	Complete	1.89168	29.3	chromosome:NZ_CP053841.1/CP053841.1		1	1799	2020-06-01T00:00:00Z
Campylobacter canadensis	LMG 24001								Whooping crane	12	41	SAMN03737966	PRJNA284973	GCA_013177655.1	Complete	1.92301	27.4	chromosome:NZ_CP035946.1/CP035946.1		1	1788	2020-05-27T00:00:00Z
Campylobacter coli	14983A	14	2	I-a	7			+	human	9	44	SAMN05544801	PRJNA338270	GCF_001717605.1	Complete	1.98538	30.9554	chromosome:NZ_CP017025.1/CP017025.1; plasmid pCC14983A-1:NZ_CP017026.1/CP017026.1; plasmid pCC14983A-2:NZ_CP017027.1/CP017027.1; plasmid pCC14983A-3:NZ_CP017028.1/CP017028.1		4	1968	2016-08-31T00:00:00Z
Campylobacter coli	16SHKX65C								Chicken	9	44	SAMN11316573	PRJNA530403	GCA_010232325.1	Complete	1.72847	31.4	chromosome:NZ_CP038868.1/CP038868.1		1	1692	2020-02-06T00:00:00Z
Campylobacter coli	20A420								human	9	44	SAMN15379446	PRJNA642184	GCA_013391125.1	Complete	1.68066	31.3653	chromosome:NZ_CP058340.1/CP058340.1; plasmid unnamed:NZ_CP058341.1/CP058341.1		2	1609	2020-07-07T00:00:00Z
Campylobacter coli	aerotolerant OR12	15	3	I-a	1	?			human	9	44	SAMN06456893	PRJNA302283	GCF_002024185.1	Complete	2.03392	30.8	chromosome:NZ_CP019977.1/CP019977.1		1	2047	2017-03-09T00:00:00Z
Campylobacter coli	AR-0411	2					?		human	9	44	SAMN12648961	PRJNA562719	GCA_008727495.1	Complete	1.84919	31.0376	chromosome:NZ_CP044175.1/CP044175.1; plasmid pAR-0411:NZ_CP044176.1/CP044176.1		2	1783	2019-09-29T00:00:00Z
Campylobacter coli	AR-0420								human	9	44	SAMN12648970	PRJNA562719	GCA_008727315.1	Complete	1.71518	31.4	chromosome:NZ_CP044161.1/CP044161.1		1	1690	2019-09-29T00:00:00Z
Campylobacter coli	BG2108								human	6	42	SAMN05942181	PRJNA350584	GCA_001865555.1	Complete	1.76711	31.3032	chromosome:NZ_CP017878.1/CP017878.1; plasmid pCCDM108L:NZ_CP017879.1/CP017879.1; plasmid pCCDM108S:NZ_CP017880.1/CP017880.1		3	1769	2016-11-03T00:00:00Z
Campylobacter coli	BP3183								human	6	42	SAMN05942184	PRJNA350584	GCA_001865495.1	Complete	1.75048	31.3094	chromosome:NZ_CP017871.1/CP017871.1; plasmid pCCDM183:NZ_CP017872.1/CP017872.1		2	1728	2016-11-03T00:00:00Z
Campylobacter coli	CFSAN032805								human	9	44	SAMN03580886	PRJNA309864	GCA_002407145.1	Complete	1.75017	31.3777	chromosome:NZ_CP023545.1/CP023545.1; plasmid pCFSAN032805_1:NZ_CP023546.1/CP023546.1; plasmid pCFSAN032805_2:NZ_CP023547.1/CP023547.1		3	1710	2017-10-02T00:00:00Z
Campylobacter coli	CFSAN032805								human	9	44	SAMN03580886	PRJNA541966	GCA_009649055.1	Complete	1.75018	31.3777	chromosome:NZ_CP045791.1/CP045791.1; plasmid p1CFSAN032805:NZ_CP045793.1/CP045793.1; plasmid p2CFSAN032805:NZ_CP045792.1/CP045792.1		3	1708	2019-11-11T00:00:00Z
Campylobacter coli	CFSAN054106						?		human	9	44	SAMN08663432	PRJNA243331	GCA_003030205.1	Complete	1.92527	31.0685	chromosome:NZ_CP028187.1/CP028187.1; plasmid pGMI16-001:NZ_CP028188.1/CP028188.1		2	1930	2018-04-02T00:00:00Z
Campylobacter coli	FB1								Homo sapiens	9	44	SAMN03381357	PRJNA276885	GCA_000954195.1	Complete	1.73255	31.4122	chromosome:NZ_CP011015.1/CP011015.1; plasmid pCC42:NZ_CP011016.1/CP011016.1; plasmid pFB1TET:NZ_CP011017.1/CP011017.1		3	1679	2015-03-17T00:00:00Z
Campylobacter coli	FDAARGOS_1028	14	2	I-a	7			+	human	9	44	SAMN16357197	PRJNA231221	GCF_016127675.1	Complete	1.87543	31.1194	chromosome:NZ_CP066027.1/CP066027.1; plasmid unnamed1:NZ_CP066028.1/CP066028.1; plasmid unnamed2:NZ_CP066029.1/CP066029.1; plasmid unnamed3:NZ_CP066030.1/CP066030.1; plasmid unnamed4:NZ_CP066031.1/CP066031.1		5	1836	2020-12-20T00:00:00Z
Campylobacter coli	FDAARGOS_735								Homo sapiens	9	44	SAMN11056450	PRJNA231221	GCA_009730395.1	Complete	1.71654	31.3312	chromosome:NZ_CP046317.1/CP046317.1; plasmid unnamed1:NZ_CP046318.1/CP046318.1		2	1674	2019-12-05T00:00:00Z
Campylobacter coli	HC2-48								human	9	44	SAMN04202590	PRJNA299429	GCA_001417635.1	Complete	1.70785	31.2692	chromosome:NZ_CP013034.1/CP013034.1; plasmid pccdm1:CP013035.1; plasmid unnamed:NZ_CP013035.1/		2	1704	2015-10-28T00:00:00Z
Campylobacter coli	meC0280								turkey	9	44	SAMN08031447	PRJNA418666	GCA_014906185.1	Complete	1.72381	31.4	chromosome:NZ_CP027639.1/CP027639.1		1	1687	2020-10-22T00:00:00Z
Campylobacter coli	meC0281	15	3	I-a	1			+	turkey	9	44	SAMN08031524	PRJNA418666	GCF_014906205.1	Complete	1.91167	31.0385	chromosome:NZ_CP027634.1/CP027634.1; plasmid unnamed1:NZ_CP027635.1/CP027635.1; plasmid unnamed2:NZ_CP027636.1/CP027636.1		3	1897	2020-10-22T00:00:00Z
Campylobacter coli	meC0467								turkey	9	44	SAMN08031525	PRJNA418666	GCA_014906165.1	Complete	1.66112	31.5	chromosome:NZ_CP027638.1/CP027638.1		1	1595	2020-10-22T00:00:00Z
Campylobacter coli	MG1116								human	3	40	SAMN05942182	PRJNA350584	GCA_001865475.1	Complete	1.73565	31.3082	chromosome:NZ_CP017868.1/CP017868.1; plasmid pCCDM116L:NZ_CP017869.1/CP017869.1; plasmid pCCDM116S:NZ_CP017870.1/CP017870.1		3	1714	2016-11-03T00:00:00Z
Campylobacter coli	PSU-32								human	9	44	SAMN16083725	PRJNA662386	GCA_014705905.1	Complete	1.67316	31.4	chromosome:NZ_CP061537.1/CP061537.1		1	1615	2020-09-23T00:00:00Z
Campylobacter coli	RM2228								human	9	44	SAMN10913631	PRJNA521802	GCA_004307315.1	Complete	1.68412	31.4	chromosome:NZ_CP035927.1/CP035927.1		1	1651	2019-02-27T00:00:00Z
Campylobacter coli	S9								human	9	44	SAMN11618583	PRJNA542294	GCA_005517455.1	Complete	1.74593	31.3664	chromosome:NZ_CP040239.1/CP040239.1; plasmid pCcS9_1:NZ_CP040240.1/CP040240.1; plasmid pCcS9_2:NZ_CP040241.1/CP040241.1; plasmid pCcS9_3:NZ_CP040242.1/CP040242.1		4	1713	2019-05-20T00:00:00Z
Campylobacter coli	WA333								human	9	46	SAMN05942178	PRJNA350584	GCA_001865515.1	Complete	1.86661	31.2732	chromosome:NZ_CP017873.1/CP017873.1; plasmid pCCDM33S:NZ_CP017874.1/CP017874.1		2	1848	2016-11-03T00:00:00Z
Campylobacter coli	YF2105								human	6	42	SAMN05942180	PRJNA350584	GCA_001865455.1	Complete	1.75871	31.3027	chromosome:NZ_CP017865.1/CP017865.1; plasmid pCCDM105L:NZ_CP017866.1/CP017866.1; plasmid pCCDM105S:NZ_CP017867.1/CP017867.1		3	1751	2016-11-03T00:00:00Z
Campylobacter coli	YH501								human	11	45	SAMN04883459	PRJNA319256	GCA_001639125.1	Complete	1.66852	31.5	chromosome:NZ_CP015528.1/CP015528.1		1	1576	2016-05-06T00:00:00Z
Campylobacter coli	YH502	14	2	I-a	1			+	human	9	44	SAMN06177343	PRJNA358687	GCF_001936355.1	Complete	1.84494	31.1747	chromosome:NZ_CP018900.1/CP018900.1; plasmid pCOS502:NZ_CP018901.1/CP018901.1		2	1804	2017-01-05T00:00:00Z
Campylobacter coli	YH503	14	2	I-a	7			+	human	9	44	SAMN08160608	PRJNA421936	GCF_002843985.1	Complete	1.81426	31.0832	chromosome:NZ_CP025281.1/CP025281.1; plasmid pCOS503:NZ_CP025282.1/CP025282.1		2	1757	2017-12-18T00:00:00Z
Campylobacter coli	ZV1224	13	1	I-b	1	?			human	5	39	SAMN05942188	PRJNA350584	GCF_001865535.1	Complete	1.92481	31.1787	chromosome:NZ_CP017875.1/CP017875.1; plasmid pCCDM224L:NZ_CP017877.1/CP017877.1; plasmid pCCDM224S:NZ_CP017876.1/CP017876.1		3	1878	2016-11-03T00:00:00Z
Campylobacter coli 15-537360	15-537360								Homo sapiens	9	44	SAMN02603390	PRJNA211871	GCA_000494775.2	Complete	1.68502	31.3688	chromosome:NC_022660.2/CP006702.2; plasmid pCC42yr:NC_022656.1/CP006703.1		2	1630	2013-11-01T00:00:00Z
Campylobacter coli CVM N29710	CVM N29710								human	9	44	SAMN02603234	PRJNA184035	GCA_000465235.1	Complete	1.73205	31.4057	chromosome:NC_022347.1/CP004066.1; plasmid pN29710-1:NC_022355.1/CP004067.1; plasmid pN29710-2:NC_022348.1/CP004068.1		3	1664	2013-09-09T00:00:00Z
Campylobacter coli RM1875	RM1875						?		swine	9	44	SAMN02743856	PRJNA162955	GCA_000583755.1	Complete	1.85872	31.0956	chromosome:NZ_CP007183.1/CP007183.1; plasmid pRM1875_2.4kb:NZ_CP007185.1/CP007185.1; plasmid pRM1875_3.3kb:NZ_CP007186.1/CP007186.1; plasmid pRM1875_3.4kbp:NZ_CP007187.1/CP007187.1; plasmid pRM1875_35kb:NZ_CP007184.1/CP007184.1		5	1845	2014-03-03T00:00:00Z
Campylobacter coli RM4661	RM4661								turkey	9	40	SAMN02743855	PRJNA162957	GCA_000583775.1	Complete	1.87224	31.0718	chromosome:NZ_CP007181.1/CP007181.1; plasmid pRM4661_48kbp:NZ_CP007182.1/CP007182.1		2	1808	2014-03-03T00:00:00Z
Campylobacter coli RM5611	RM5611								bovine	9	44	SAMN02743854	PRJNA162959	GCA_000583795.1	Complete	1.73317	31.3357	chromosome:NZ_CP007179.1/CP007179.1; plasmid pRM5611_48kb:NZ_CP007180.1/CP007180.1		2	1664	2014-03-03T00:00:00Z
Campylobacter concisus	ATCC 33237	14	2	II-a	6				Homo sapiens	9	47	SAMN03342362	PRJNA275352	GCF_001298465.1	Complete	1.84004	37.6	chromosome:NZ_CP012541.1/CP012541.1		1	1782	2015-09-24T00:00:00Z
Campylobacter concisus	H16O-S1	13	1	II-a	6				Homo sapiens	9	47	SAMN08042471	PRJNA388128	GCF_003048615.2	Complete	1.98736	39.3	chromosome:NZ_CP049263.1/CP049263.1		1	1892	2020-02-25T00:00:00Z
Campylobacter concisus	H1O1	13	1	II-a	6				Homo sapiens	9	47	SAMN05908145	PRJNA348396	GCF_015679965.1	Complete	1.86137	37.7	chromosome:NZ_CP049237.1/CP049237.1		1	1815	2020-11-24T00:00:00Z
Campylobacter concisus	H9O-S2	13	1	II-a	6				Homo sapiens	9	47	SAMN05908146	PRJNA348396	GCF_015680025.1	Complete	2.0289	39.6966	chromosome:NZ_CP049232.1/CP049232.1; plasmid pTJ3:NZ_CP049233.1/CP049233.1		2	1901	2020-11-24T00:00:00Z
Campylobacter concisus	P10CDO-S2	13	1	II-a	6				Homo sapiens	9	47	SAMN08042488	PRJNA388128	GCF_003048695.2	Complete	1.93264	37.4	chromosome:NZ_CP049274.1/CP049274.1		1	1891	2020-02-25T00:00:00Z
Campylobacter concisus	P11CDO-S1	13	1	II-a	6				Homo sapiens	9	47	SAMN08042489	PRJNA388128	GCF_003048875.2	Complete	2.02884	39.4918	chromosome:NZ_CP049264.1/CP049264.1; plasmid pSA2:NZ_CP049265.1/CP049265.1		2	1916	2020-02-25T00:00:00Z
Campylobacter concisus	P13UCO-S1	13	1	II-a	6				Homo sapiens	9	47	SAMN08042490	PRJNA388128	GCF_003048835.2	Complete	2.00242	39.3918	chromosome:NZ_CP060705.1/CP060705.1; plasmid pADS1:NZ_CP060706.1/CP060706.1		2	1913	2020-12-01T00:00:00Z
Campylobacter concisus	P15UCO-S2	13	1	II-a	6				Homo sapiens	9	47	SAMN05908162	PRJNA348396	GCF_015679945.1	Complete	1.94664	39.4951	chromosome:NZ_CP049234.1/CP049234.1; plasmid pSma1:NZ_CP049236.1/CP049236.1; plasmid pSma2:NZ_CP049235.1/CP049235.1		3	1847	2020-11-24T00:00:00Z
Campylobacter concisus	P1CDO2	13	1	II-a	6				Homo sapiens	9	47	SAMN08042482	PRJNA388128	GCF_003048675.2	Complete	2.03133	39.4	chromosome:NZ_CP060707.1/CP060707.1		1	1933	2020-12-01T00:00:00Z
Campylobacter concisus	P1CDO3	13	1	II-a	6				Homo sapiens	9	46	SAMN08042483	PRJNA388128	GCF_003048685.2	Complete	2.05136	39.4	chromosome:NZ_CP049266.1/CP049266.1		1	1916	2020-02-25T00:00:00Z
Campylobacter concisus	P26UCO-S2	12 (no TssJ?)	1	II-a	6				Homo sapiens	9	47	SAMN08042497	PRJNA388128	GCF_003048595.2	Complete	1.89776	37.7014	chromosome:NZ_CP049270.1/CP049270.1; plasmid pAJ3:NZ_CP049271.1/CP049271.1		2	1853	2020-02-25T00:00:00Z
Campylobacter concisus	P27CDO-S2	13 (split TssG?)	1	II-a	6				Homo sapiens	9	47	SAMN08042499	PRJNA388128	GCF_003048775.2	Complete	1.83491	37.5996	chromosome:NZ_CP049272.1/CP049272.1; plasmid pAJ3:NZ_CP049273.1/CP049273.1		2	1754	2020-02-25T00:00:00Z
Campylobacter concisus	P2CDO4	13	1	II-a	6				Homo sapiens	9	47	SAMN07160232	PRJNA388128	GCF_003048375.1	Complete	2.09524	39.2769	chromosome:NZ_CP021642.1/CP021642.1; plasmid pICON:NZ_CP021643.1/CP021643.1		2	1977	2018-04-11T00:00:00Z
Campylobacter concisus	P3UCB1	1							Homo sapiens	9	48	SAMN05908158	PRJNA348396	GCA_015680005.1	Complete	1.83166	37.6	chromosome:NZ_CP049238.1/CP049238.1		1	1798	2020-11-24T00:00:00Z
Campylobacter concisus	P3UCO1	1							Homo sapiens	9	48	SAMN05908159	PRJNA348396	GCA_015679985.1	Complete	1.80052	37.7	chromosome:NZ_CP049239.1/CP049239.1		1	1758	2020-11-24T00:00:00Z
Campylobacter concisus 13826	13826	13	1	II-a	6				human	9	47	SAMN02604054	PRJNA17159	GCF_000017725.2	Complete	2.09941	39.2388	chromosome:NC_009802.2/CP000792.2; plasmid pCCON16:NC_009796.1/CP000794.1; plasmid pCCON31:NC_009795.1/CP000793.1		3	2045	2007-09-12T00:00:00Z
Campylobacter corcagiensis	2016D-0077								Lion-tailed macaques	9	41	SAMN16387701	PRJNA239251	GCA_014931055.1	Complete	1.68688	31.8949	chromosome:NZ_CP063078.1/CP063078.1; plasmid pLMG-27932-1:NZ_CP063077.1/CP063077.1		2	1690	2020-10-26T00:00:00Z
Campylobacter corcagiensis	LMG 27932								Macaca silenus	9	41	SAMN10884418	PRJNA521387	GCA_013201645.1	Complete	1.6945	31.8555	chromosome:NZ_CP053842.1/CP053842.1; plasmid pCCORG:NZ_CP053843.1/CP053843.1		2	1702	2020-06-01T00:00:00Z
Campylobacter cuniculorum	2010D-8469	15 (x2 TagH)	1	I-c	2				N/A	6	40	SAMN04545296	PRJNA239251	GCF_014931255.1	Complete	1.93098	31.2	chromosome:NZ_CP063091.1/CP063091.1		1	1812	2020-10-26T00:00:00Z
Campylobacter cuniculorum DSM 23162 = LMG 24588	LMG 24588	14 (x2 TagH)	1	I-c	2				Rabbit	6	40	SAMN03737969	PRJNA66793	GCF_002104335.1	Complete	1.93777	31.1968	chromosome:NZ_CP020867.1/CP020867.1; plasmid pCUN1:NZ_CP020868.1/CP020868.1; plasmid pCUN2:NZ_CP020869.1/CP020869.1		3	1816	2017-04-21T00:00:00Z
Campylobacter curvus	ATCC 35224								human	10	48	SAMN14886871	PRJNA633569	GCA_013372125.1	Complete	1.97492	44.3	chromosome:NZ_CP053826.1/CP053826.1		1	1849	2020-06-24T00:00:00Z
Campylobacter curvus	MGYG-HGUT-01706								human	9	47	SAMEA5851210	PRJEB33885	GCA_902381815.1	Complete	1.97126	44.5	chromosome 1:NZ_LR698972.1/LR698972.1		1	1898	2019-08-09T00:00:00Z
Campylobacter curvus 525.92	525.92								human	9	47	SAMN02604055	PRJNA17161	GCA_000017465.2	Complete	1.97127	44.5	chromosome:NC_009715.2/CP000767.2		1	1899	2007-07-25T00:00:00Z
Campylobacter fetus	CFF00A031								bovine	9	44	SAMN13976978	PRJNA604600	GCA_011600945.2	Complete	1.80458	33.2243	chromosome:NZ_CP059443.1/CP059443.1; plasmid pCFF_00A031_P1:NZ_CP059444.1/CP059444.1		2	1742	2020-07-23T00:00:00Z
Campylobacter fetus	CFF02A725-35A								bovine	9	44	SAMN13976976	PRJNA604600	GCA_011600855.2	Complete	1.78231	33.3	chromosome:NZ_CP059974.1/CP059974.1		1	1718	2020-08-05T00:00:00Z
Campylobacter fetus	CFF09A980								bovine	9	44	SAMN13976977	PRJNA604600	GCA_011600995.2	Complete	1.86308	33.1511	chromosome:NZ_CP059445.1/CP059445.1; plasmid pCFF_09A980_P1:NZ_CP059446.1/CP059446.1		2	1815	2020-07-23T00:00:00Z
Campylobacter fetus	CFV08A1102-42A								bovine	9	44	SAMN13976980	PRJNA604600	GCA_011600845.2	Complete	1.99407	33.216	chromosome:NZ_CP059439.1/CP059439.1; plasmid pCFV_08A1102_P1:NZ_CP059440.1/CP059440.1		2	1971	2020-07-23T00:00:00Z
Campylobacter fetus	CFV08A948-2A								bovine	9	44	SAMN13976979	PRJNA604600	GCA_011601005.2	Complete	1.99563	33.2087	chromosome:NZ_CP059441.1/CP059441.1; plasmid pCFV_08A948_P1:NZ_CP059442.1/CP059442.1		2	1973	2020-07-23T00:00:00Z
Campylobacter fetus	CFViADRI1362								bovine	9	44	SAMN13976982	PRJNA604600	GCA_011600955.2	Complete	2.18831	33.4803	chromosome:NZ_CP059432.1/CP059432.1; plasmid pCFViADRI1362_P1:NZ_CP059433.1/CP059433.1; plasmid pCFViADRI1362_P2:NZ_CP059434.1/CP059434.1; plasmid pCFViADRI1362_P3:NZ_CP059435.1/CP059435.1; plasmid pCFViADRI1362_P4:NZ_CP059436.1/CP059436.1		5	2231	2020-07-23T00:00:00Z
Campylobacter fetus	CFViADRI545								bovine	9	44	SAMN13976981	PRJNA604600	GCA_011601375.2	Complete	2.06856	33.3035	chromosome:NZ_CP059437.1/CP059437.1; plasmid pCFVi_ADRI545_P1:NZ_CP059438.1/CP059438.1		2	2089	2020-07-23T00:00:00Z
Campylobacter fetus subsp. fetus	INIA/17144								Ovis aries	9	44	SAMN12256997	PRJNA554155	GCA_007723545.1	Complete	1.84924	33.3	chromosome:NZ_CP042162.1/CP042162.1		1	1811	2019-07-31T00:00:00Z
Campylobacter fetus subsp. fetus	NCTC10842								Mammal fetus	9	44	SAMEA4063018	PRJEB6403	GCA_900475935.1	Complete	1.76325	33.3	chromosome 1:NZ_LS483431.1/LS483431.1		1	1707	2018-06-17T00:00:00Z
Campylobacter fetus subsp. fetus 04/554	04/554								human	9	44	SAMN02870597	PRJNA177180	GCA_000759485.1	Complete	1.82663	33.1405	chromosome:NZ_CP008808.1/CP008808.1; plasmid pCFF04554:NZ_CP008809.1/CP008809.1		2	1789	2014-09-29T00:00:00Z
Campylobacter fetus subsp. fetus 82-40	82-40								human	9	44	SAMN02604050	PRJNA16293	GCA_000015085.1	Complete	1.77361	33.3	chromosome:NC_008599.1/CP000487.1		1	1718	2006-11-27T00:00:00Z
Campylobacter fetus subsp. testudinum	772								Homo sapiens	9	40	SAMN08618845	PRJNA436182	GCA_002973655.1	Complete	1.86354	33.1	chromosome:NZ_CP027287.1/CP027287.1		1	1809	2018-03-07T00:00:00Z
Campylobacter fetus subsp. testudinum	pet-3								Lizard	9	44	SAMN02689633	PRJNA241389	GCA_000814265.1	Complete	1.77639	33.1	chromosome:NZ_CP009226.1/CP009226.1		1	1708	2015-01-05T00:00:00Z
Campylobacter fetus subsp. testudinum Sp3	SP3								human	9	41	SAMN03366410	PRJNA177181	GCA_001484645.1	Complete	1.81905	33.1	chromosome:NZ_CP010953.1/CP010953.1		1	1781	2016-01-04T00:00:00Z
Campylobacter fetus subsp. venerealis	01/165								bovine	9	43	SAMN04505906	PRJNA183990	GCA_001686885.1	Complete	1.93037	33.0836	chromosome:NZ_CP014568.1/CP014568.1; plasmid mp1:NZ_CP014569.1/CP014569.1; plasmid mp2:NZ_CP014570.1/CP014570.1		3	1891	2016-07-16T00:00:00Z
Campylobacter fetus subsp. venerealis	P4531								non-human primate	9	44	SAMN14615035	PRJNA626057	GCA_016406645.1	Complete	1.79973	33.1	chromosome:NZ_CP051880.1/CP051880.1		1	1743	2020-12-27T00:00:00Z
Campylobacter fetus subsp. venerealis 97/608	97/608								human	9	44	SAMN02870596	PRJNA73807	GCA_000759515.1	Complete	2.00042	33.1912	chromosome:NZ_CP008810.1/CP008810.1; plasmid pCFV97608-1:NZ_CP008811.1/CP008811.1; plasmid pCFV97608-2:NZ_CP008812.1/CP008812.1		3	1982	2014-09-29T00:00:00Z
Campylobacter fetus subsp. venerealis cfvi03/293	cfvi03/293								human	9	44	SAMN02641386	PRJNA183998	GCA_000512745.2	Complete	1.99673	33.1124	chromosome:NZ_CP006999.2/CP006999.2; plasmid pCfviMP1:NZ_CP007000.1/CP007000.1; plasmid pCfviMP2:NZ_CP007001.1/CP007001.1; plasmid pCfviP3:NZ_CP007002.1/CP007002.1		4	1970	2014-01-03T00:00:00Z
Campylobacter fetus subsp. venerealis NCTC 10354	NCTC 10354								human	9	44	SAMN12636415	PRJNA562219	GCA_008271385.1	Complete	1.91362	33.2212	chromosome:NZ_CP043435.1/CP043435.1; plasmid p3226:NZ_CP043436.1/CP043436.1		2	1880	2019-09-04T00:00:00Z
Campylobacter fetus subsp. venerealis str. 84-112	84-112								human	9	44	SAMEA3283138	PRJNA41491	GCA_000967135.1	Complete	1.98803	33.2416	chromosome I:NZ_HG004426.1/HG004426.1; plasmid II:NZ_HG004427.1/HG004427.1		2	1959	2014-01-30T00:00:00Z
Campylobacter geochelonis	LMG 29375								Testudo hermanni hermanni	9	45	SAMN10884420	PRJNA521389	GCA_013201685.1	Complete	2.16796	33.5	chromosome:NZ_CP053844.1/CP053844.1		1	1900	2020-06-01T00:00:00Z
Campylobacter gracilis	ATCC 33236								Homo sapiens	9	42	SAMN03862076	PRJNA290037	GCA_001190745.1	Complete	2.28165	46.6	chromosome:NZ_CP012196.1/CP012196.1		1	2106	2015-08-03T00:00:00Z
Campylobacter helveticus	2013D-9613	13	1	I-c	3	?			N/A	9	41	SAMN04545298	PRJNA239251	GCF_004345065.1	Complete	1.91465	34.2718	chromosome:NZ_CP037747.1/CP037747.1; plasmid unnamed1:NZ_CP037749.1/CP037749.1; plasmid unnamed2:NZ_CP037748.1/CP037748.1		3	1825	2019-03-12T00:00:00Z
Campylobacter helveticus	ATCC 51209	13	1	I-c	3				cat	9	42	SAMN03737972	PRJNA284977	GCF_002080395.1	Complete	1.87149	34.3399	chromosome:NZ_CP020478.1/CP020478.1; plasmid pHELV-1:NZ_CP020479.1/CP020479.1; plasmid pHELV-2:NZ_CP020480.1/CP020480.1; plasmid pHELV-3:NZ_CP020481.1/CP020481.1; plasmid pHELV-4:NZ_CP020482.1/CP020482.1; plasmid pHELV-5:NZ_CP020483.1/CP020483.1		6	1892	2017-04-06T00:00:00Z
Campylobacter hepaticus	HV10								Gallus gallus	9	43	SAMN04544305	PRJNA314820	GCA_001687475.2	Complete	1.52067	28	chromosome:NZ_CP031611.1/CP031611.1		1	1395	2018-08-14T00:00:00Z
Campylobacter hepaticus	UF2019SK1								Chicken	9	43	SAMN16960974	PRJNA681575	GCA_015774875.1	Complete	1.52016	28	chromosome:NZ_CP065357.1/CP065357.1		1	1401	2020-12-07T00:00:00Z
Campylobacter hominis ATCC BAA-381	ATCC BAA-381								human	9	44	SAMN02603439	PRJNA20083	GCA_000017585.1	Complete	1.71495	31.7051	chromosome:NC_009714.1/CP000776.1; plasmid pCH4:NC_009713.1/CP000775.1		2	1576	2007-07-25T00:00:00Z
Campylobacter hyointestinalis	MGYG-HGUT-02307								human	9	45	SAMEA5851811	PRJEB33885	GCA_902385735.1	Complete	1.75338	34	chromosome 1:NZ_LR698977.1/LR698977.1		1	1738	2019-08-09T00:00:00Z
Campylobacter hyointestinalis subsp. hyointestinalis	CCUG 14169								pig	9	45	SAMN14886879	PRJNA633570	GCA_013372145.1	Complete	1.75338	34	chromosome:NZ_CP053827.1/CP053827.1		1	1721	2020-06-24T00:00:00Z
Campylobacter hyointestinalis subsp. hyointestinalis	S12								cattle	9	45	SAMN11774492	PRJNA542294	GCA_005844045.1	Complete	1.75898	34.283	chromosome:NZ_CP040464.1/CP040464.1; plasmid pCh1:NZ_CP040465.1/CP040465.1		2	1735	2019-05-26T00:00:00Z
Campylobacter hyointestinalis subsp. hyointestinalis LMG 9260	LMG 9260								Homo sapiens	9	45	SAMN03737973	PRJNA66795	GCA_001643955.1	Complete	1.75338	34	chromosome:NZ_CP015575.1/CP015575.1		1	1738	2016-05-16T00:00:00Z
Campylobacter hyointestinalis subsp. lawsonii	CHY5								pig	10	44	SAMN09274393	PRJNA633571	GCA_013372165.1	Complete	1.80815	33.2941	chromosome:NZ_CP053828.1/CP053828.1; plasmid pCHY5:NZ_CP053829.1/CP053829.1		2	1791	2020-06-24T00:00:00Z
Campylobacter hyointestinalis subsp. lawsonii CCUG 27631	CCUG 27631								pig	9	45	SAMN03737974	PRJNA66797	GCA_001643975.1	Complete	1.75328	33.5	chromosome:NZ_CP015576.1/CP015576.1		1	1769	2016-05-16T00:00:00Z
Campylobacter iguaniorum	1485E								Bearded Dragon	9	44	SAMN02929694	PRJNA177184	GCA_000736415.1	Complete	1.75464	35.7922	chromosome:NZ_CP009043.1/CP009043.1; plasmid pCIG1485E:NZ_CP009044.1/CP009044.1		2	1778	2014-07-30T00:00:00Z
Campylobacter iguaniorum	2463D								Iguana Iguana	9	44	SAMN03378131	PRJNA177183	GCA_001483985.1	Complete	1.80962	35.7	chromosome:NZ_CP010995.1/CP010995.1		1	1863	2016-01-04T00:00:00Z
Campylobacter iguaniorum	RM11343								alpaca	9	44	SAMN03737975	PRJNA284978	GCA_001643995.1	Complete	1.54409	35.8	chromosome:NZ_CP015577.1/CP015577.1		1	1589	2016-05-16T00:00:00Z
Campylobacter insulaenigrae	NCTC12927								Marine	9	45	SAMEA48403168	PRJEB6403	GCA_900637885.1	Complete	1.46521	28.2	chromosome 1:NZ_LR134471.1/LR134471.1		1	1440	2018-12-19T00:00:00Z
Campylobacter insulaenigrae	NCTC12928								Wild seal	9	46	SAMEA104307708	PRJEB6403	GCA_900638675.1	Complete	1.50019	28.1	chromosome 1:NZ_LR134534.1/LR134534.1		1	1479	2018-12-19T00:00:00Z
Campylobacter insulaenigrae NCTC 12927	NCTC 12927								Marine Mammal	9	42	SAMN03248541	PRJNA66785	GCA_000816185.1	Complete	1.46508	28.2	chromosome:NZ_CP007770.1/CP007770.1		1	1444	2015-01-07T00:00:00Z
Campylobacter jejuni	488	14	2	I-a	1	+			human						Complete
Campylobacter jejuni	AR-0414	14	2	I-a	1	+			human	9	44	SAMN12648964	PRJNA562719	GCF_008727435.1	Complete	1.71457	30.4	chromosome:NZ_CP044169.1/CP044169.1		1	1626	2019-09-29T00:00:00Z
Campylobacter jejuni	CFSAN054107	14	2	I-a	1	+			human	9	44	SAMN08663442	PRJNA243331	GCF_003030185.1	Complete	1.89851	30.1596	chromosome:NZ_CP028185.1/CP028185.1; plasmid pGMI16-002:NZ_CP028186.1/CP028186.1		2	1841	2018-04-02T00:00:00Z
Campylobacter jejuni	12567								human	9	45	SAMN08849677	PRJNA448558	GCA_003060725.1	Complete	1.70569	30.4	chromosome:NZ_CP028909.1/CP028909.1		1	1661	2018-04-23T00:00:00Z
Campylobacter jejuni	11168H/lacY								Homo sapiens	9	44	SAMN07357094	PRJNA394649	GCA_002224325.1	Complete	1.64565	30.6	chromosome:NZ_CP022439.1/CP022439.1		1	1589	2017-07-24T00:00:00Z
Campylobacter jejuni	2016-IZSVE-19-111250								human	9	40	SAMN14944012	PRJNA633467	GCA_013177475.1	Complete	1.68565	30.5	chromosome:NZ_CP053659.1/CP053659.1		1	1645	2020-05-27T00:00:00Z
Campylobacter jejuni	81-176_G1_B0								Homo sapiens	9	44	SAMN07357174	PRJNA394665	GCA_002224385.1	Complete	1.6203	30.6	chromosome:NZ_CP022440.1/CP022440.1		1	1526	2017-07-24T00:00:00Z
Campylobacter jejuni	CJ018CCUA	12	0	I-a	1	+			Homo sapiens	6	40	SAMN05831991	PRJNA344714	GCF_003368225.1	Complete	1.79373	30.1	chromosome:NZ_CP012221.1/CP012221.1		1	1736	2018-08-09T00:00:00Z
Campylobacter jejuni	A9a								Gallus gallus	9	44	SAMN15351901	PRJNA641382	GCA_013389575.1	Complete	1.68664	30.4478	chromosome:NZ_CP058299.1/CP058299.1; plasmid pTet:NZ_CP058300.1/CP058300.1		2	1604	2020-07-06T00:00:00Z
Campylobacter jejuni	AR-0413								human	9	44	SAMN12648963	PRJNA562719	GCA_008727455.1	Complete	1.73633	30.557	chromosome:NZ_CP044171.1/CP044171.1; plasmid pAR-0413-1:NZ_CP044170.1/CP044170.1; plasmid pAR-0413-2:NZ_CP044172.1/CP044172.1		3	1682	2019-09-29T00:00:00Z
Campylobacter jejuni	AR-0415								human	9	44	SAMN12648965	PRJNA562719	GCA_008727415.1	Complete	1.69791	30.4706	chromosome:NZ_CP044167.1/CP044167.1; plasmid pAR-0415:NZ_CP044168.1/CP044168.1		2	1634	2019-09-29T00:00:00Z
Campylobacter jejuni	CJ071CC464	13	1	I-a	1	+			Homo sapiens	6	40	SAMN05831988	PRJNA344714	GCF_003368185.1	Complete	1.74757	30.2	chromosome:NZ_CP012217.1/CP012217.1		1	1673	2018-08-09T00:00:00Z
Campylobacter jejuni	AR-0419								human	9	44	SAMN12648969	PRJNA562719	GCA_008727335.1	Complete	1.69016	30.4	chromosome:NZ_CP044162.1/CP044162.1		1	1611	2019-09-29T00:00:00Z
Campylobacter jejuni	BC								chicken	9	45	SAMN10101901	PRJNA492384	GCA_004924295.1	Complete	1.60851	30.6	chromosome:NZ_CP032522.1/CP032522.1		1	1552	2019-04-30T00:00:00Z
Campylobacter jejuni	BfR-CA-14430								human	9	44	SAMN12647218	PRJNA562653	GCA_008386335.1	Complete	1.68775	30.4505	chromosome:NZ_CP043763.1/CP043763.1; plasmid pBfR-CA-14430:NZ_CP043764.1/CP043764.1		2	1625	2019-09-15T00:00:00Z
Campylobacter jejuni	C109								Chicken	7	41	SAMN15690928	PRJNA649348	GCA_014152305.1	Complete	1.62906	30.5	chromosome:NZ_CP059969.1/CP059969.1		1	1538	2020-08-11T00:00:00Z
Campylobacter jejuni	C1922C72						+		Chicken	6	40	SAMN15690939	PRJNA649348	GCA_014151305.1	Complete	1.61831	30.5	chromosome:NZ_CP059964.1/CP059964.1		1	1545	2020-08-11T00:00:00Z
Campylobacter jejuni	C197								Chicken	5	41	SAMN15690929	PRJNA649348	GCA_014152105.1	Complete	1.68454	30.5	chromosome:NZ_CP059968.1/CP059968.1		1	1597	2020-08-11T00:00:00Z
Campylobacter jejuni	C201								Chicken	5	41	SAMN15690930	PRJNA649348	GCA_014151925.1	Complete	1.67051	30.5	chromosome:NZ_CP059967.1/CP059967.1		1	1591	2020-08-11T00:00:00Z
Campylobacter jejuni	C203								Chicken	5	41	SAMN15690931	PRJNA649348	GCA_014151825.1	Complete	1.63109	30.5	chromosome:NZ_CP059966.1/CP059966.1		1	1534	2020-08-11T00:00:00Z
Campylobacter jejuni	C219								Chicken	5	41	SAMN15690932	PRJNA649348	GCA_014151665.1	Complete	1.68492	30.5	chromosome:NZ_CP059965.1/CP059965.1		1	1599	2020-08-11T00:00:00Z
Campylobacter jejuni	C220								Chicken	5	41	SAMN15690933	PRJNA649348	GCA_014151465.1	Complete	1.68517	30.5	chromosome:NZ_CP059972.1/CP059972.1		1	1590	2020-08-11T00:00:00Z
Campylobacter jejuni	C34								Chicken	5	41	SAMN15690924	PRJNA649348	GCA_014152565.1	Complete	1.68486	30.5	chromosome:NZ_CP059971.1/CP059971.1		1	1593	2020-08-11T00:00:00Z
Campylobacter jejuni	C41								human	5	41	SAMN15664427	PRJNA649348	GCA_014082005.1	Complete	1.68405	30.5	chromosome:NZ_CP059709.1/CP059709.1		1	1589	2020-08-06T00:00:00Z
Campylobacter jejuni	C57								Chicken	5	41	SAMN15690927	PRJNA649348	GCA_014152385.1	Complete	1.68616	30.5	chromosome:NZ_CP059970.1/CP059970.1		1	1592	2020-08-11T00:00:00Z
Campylobacter jejuni	CAMSA2002								broiler chicken	9	44	SAMN08987254	PRJNA453677	GCA_017352015.1	Complete	1.72109	30.4381	chromosome:NZ_CP071460.1/CP071460.1; plasmid pTet:NZ_CP071461.1/CP071461.1		2	1688	2021-03-14T00:00:00Z
Campylobacter jejuni	CAMSA2038								broiler chicken	9	44	SAMN08987256	PRJNA453677	GCA_017351955.1	Complete	1.67829	30.5	chromosome:NZ_CP071459.1/CP071459.1		1	1652	2021-03-14T00:00:00Z
Campylobacter jejuni	CFSAN032806								human	9	44	SAMN03580887	PRJNA309864	GCA_002407125.1	Complete	1.78291	30.534	chromosome:NZ_CP023543.1/CP023543.1; plasmid pCFSAN032806:NZ_CP023544.1/CP023544.1		2	1727	2017-10-02T00:00:00Z
Campylobacter jejuni	CFSAN032806								human	9	44	SAMN03580887	PRJNA541966	GCA_009649035.1	Complete	1.81435	30.5334	chromosome:NZ_CP045789.1/CP045789.1; plasmid pCFSAN032806:NZ_CP045790.1/CP045790.1		2	1787	2019-11-11T00:00:00Z
Campylobacter jejuni	CJ017CCUA						+		Homo sapiens	4	40	SAMN05831994	PRJNA344714	GCA_003368105.1	Complete	1.68109	30.2	chromosome:NZ_CP012212.1/CP012212.1		1	1632	2018-08-09T00:00:00Z
Campylobacter jejuni	CJ031CC45								Homo sapiens	4	40	SAMN05831969	PRJNA344714	GCA_003368085.1	Complete	1.63429	30.5	chromosome:NZ_CP012211.1/CP012211.1		1	1621	2018-08-09T00:00:00Z
Campylobacter jejuni	CJ066CC508								Homo sapiens	3	40	SAMN05831989	PRJNA344714	GCA_003368245.1	Complete	1.65844	30.4	chromosome:NZ_CP012224.1/CP012224.1		1	1602	2018-08-09T00:00:00Z
Campylobacter jejuni	CJ067CC45								Homo sapiens	3	40	SAMN05831970	PRJNA344714	GCA_003368045.1	Complete	1.72712	30.2	chromosome:NZ_CP012206.1/CP012206.1		1	1713	2018-08-09T00:00:00Z
Campylobacter jejuni	CJ074CC443								Homo sapiens	7	42	SAMN05831985	PRJNA344714	GCA_003368165.1	Complete	1.69298	30.3	chromosome:NZ_CP012216.1/CP012216.1		1	1627	2018-08-09T00:00:00Z
Campylobacter jejuni	CJ088CC52								Homo sapiens	6	40	SAMN05831983	PRJNA344714	GCA_003368145.1	Complete	1.60571	30.5	chromosome:NZ_CP012214.1/CP012214.1		1	1554	2018-08-09T00:00:00Z
Campylobacter jejuni	CJ090CC1332								Homo sapiens	6	40	SAMN05831990	PRJNA344714	GCA_003368205.1	Complete	1.56723	30.4	chromosome:NZ_CP012220.1/CP012220.1		1	1514	2018-08-09T00:00:00Z
Campylobacter jejuni	CJ513CC45								Homo sapiens	4	40	SAMN05831976	PRJNA344714	GCA_003368125.1	Complete	1.61403	30.5	chromosome:NZ_CP012213.1/CP012213.1		1	1589	2018-08-09T00:00:00Z
Campylobacter jejuni	CJ515CC45								Homo sapiens	5	40	SAMN05831978	PRJNA344714	GCA_003368065.1	Complete	1.65258	30.4	chromosome:NZ_CP012210.1/CP012210.1		1	1642	2018-08-09T00:00:00Z
Campylobacter jejuni	CJ677CC002								Homo sapiens	3	40	SAMN03246003	PRJNA268846	GCA_001506205.1	Complete	1.66977	30.3	chromosome:NZ_CP010472.1/CP010472.1		1	1637	2016-01-07T00:00:00Z
Campylobacter jejuni	CJ677CC008								Homo sapiens	5	40	SAMN03246004	PRJNA268846	GCA_001507085.1	Complete	1.62454	30.4	chromosome:NZ_CP010465.1/CP010465.1		1	1583	2016-01-07T00:00:00Z
Campylobacter jejuni	CJ677CC012								Homo sapiens	5	40	SAMN03246006	PRJNA268846	GCA_001507265.1	Complete	1.63395	30.4	chromosome:NZ_CP010487.1/CP010487.1		1	1595	2016-01-07T00:00:00Z
Campylobacter jejuni	CJ677CC013								Homo sapiens	6	41	SAMN03246007	PRJNA268846	GCA_001507005.1	Complete	1.64269	30.3	chromosome:NZ_CP010461.1/CP010461.1		1	1587	2016-01-07T00:00:00Z
Campylobacter jejuni	CJ677CC014								Homo sapiens	5	40	SAMN03246008	PRJNA268846	GCA_001506725.1	Complete	1.67123	30.3	chromosome:NZ_CP010502.1/CP010502.1		1	1642	2016-01-07T00:00:00Z
Campylobacter jejuni	CJ677CC016								Homo sapiens	4	40	SAMN03246009	PRJNA268846	GCA_001506385.1	Complete	1.63764	30.4	chromosome:NZ_CP010481.1/CP010481.1		1	1589	2016-01-07T00:00:00Z
Campylobacter jejuni	CJ677CC024								Homo sapiens	6	40	SAMN03246010	PRJNA268846	GCA_001507125.1	Complete	1.66157	30.3	chromosome:NZ_CP010467.1/CP010467.1		1	1626	2016-01-07T00:00:00Z
Campylobacter jejuni	CJ677CC026								Homo sapiens	4	40	SAMN03246011	PRJNA268846	GCA_001507185.1	Complete	1.63571	30.4	chromosome:NZ_CP010470.1/CP010470.1		1	1587	2016-01-07T00:00:00Z
Campylobacter jejuni	CJ677CC032								Homo sapiens	4	40	SAMN03246012	PRJNA268846	GCA_001506585.1	Complete	1.67599	30.3	chromosome:NZ_CP010496.1/CP010496.1		1	1640	2016-01-07T00:00:00Z
Campylobacter jejuni	CJ677CC033								Homo sapiens	5	40	SAMN03246013	PRJNA268846	GCA_001506605.1	Complete	1.63411	30.4	chromosome:NZ_CP010497.1/CP010497.1		1	1598	2016-01-07T00:00:00Z
Campylobacter jejuni	CJ677CC034								Homo sapiens	5	40	SAMN03246014	PRJNA268846	GCA_001507205.1	Complete	1.63721	30.4	chromosome:NZ_CP010484.1/CP010484.1		1	1592	2016-01-07T00:00:00Z
Campylobacter jejuni	CJ677CC036								Homo sapiens	5	40	SAMN03246015	PRJNA268846	GCA_001506345.1	Complete	1.66518	30.3	chromosome:NZ_CP010479.1/CP010479.1		1	1622	2016-01-07T00:00:00Z
Campylobacter jejuni	CJ677CC039								Homo sapiens	3	40	SAMN03246016	PRJNA268846	GCA_001506745.1	Complete	1.63563	30.4	chromosome:NZ_CP010503.1/CP010503.1		1	1589	2016-01-07T00:00:00Z
Campylobacter jejuni	CJ677CC040								Homo sapiens	5	41	SAMN03246017	PRJNA268846	GCA_001506885.1	Complete	1.64065	30.3	chromosome:NZ_CP010510.1/CP010510.1		1	1588	2016-01-07T00:00:00Z
Campylobacter jejuni	CJ677CC041								Homo sapiens	4	40	SAMN03246018	PRJNA268846	GCA_001506405.1	Complete	1.63613	30.4	chromosome:NZ_CP010482.1/CP010482.1		1	1590	2016-01-07T00:00:00Z
Campylobacter jejuni	CJ677CC047								Homo sapiens	4	40	SAMN03246019	PRJNA268846	GCA_001506965.1	Complete	1.63524	30.4	chromosome:NZ_CP010459.1/CP010459.1		1	1585	2016-01-07T00:00:00Z
Campylobacter jejuni	CJ677CC052								Homo sapiens	5	40	SAMN03246020	PRJNA268846	GCA_001506785.1	Complete	1.63521	30.4	chromosome:NZ_CP010505.1/CP010505.1		1	1591	2016-01-07T00:00:00Z
Campylobacter jejuni	CJ677CC058								Homo sapiens	5	40	SAMN03246021	PRJNA268846	GCA_001506985.1	Complete	1.63261	30.4	chromosome:NZ_CP010460.1/CP010460.1		1	1593	2016-01-07T00:00:00Z
Campylobacter jejuni	CJ677CC059								Homo sapiens	5	40	SAMN03246022	PRJNA268846	GCA_001506565.1	Complete	1.63251	30.4	chromosome:NZ_CP010494.1/CP010494.1		1	1591	2016-01-07T00:00:00Z
Campylobacter jejuni	CJ677CC061								Homo sapiens	5	40	SAMN03246023	PRJNA268846	GCA_001506905.1	Complete	1.63513	30.4	chromosome:NZ_CP010511.1/CP010511.1		1	1590	2016-01-07T00:00:00Z
Campylobacter jejuni	CJ677CC062								Homo sapiens	4	41	SAMN03246024	PRJNA268846	GCA_001506545.1	Complete	1.64498	30.3	chromosome:NZ_CP010493.1/CP010493.1		1	1588	2016-01-07T00:00:00Z
Campylobacter jejuni	CJ677CC064								Homo sapiens	4	41	SAMN03246025	PRJNA268846	GCA_001507145.1	Complete	1.64516	30.3	chromosome:NZ_CP010468.1/CP010468.1		1	1577	2016-01-07T00:00:00Z
Campylobacter jejuni	CJ677CC073								Homo sapiens	5	40	SAMN03246026	PRJNA268846	GCA_001506265.1	Complete	1.67255	30.3	chromosome:NZ_CP010475.1/CP010475.1		1	1644	2016-01-07T00:00:00Z
Campylobacter jejuni	CJ677CC078								Homo sapiens	6	40	SAMN03246027	PRJNA268846	GCA_001506825.1	Complete	1.63137	30.4	chromosome:NZ_CP010507.1/CP010507.1		1	1590	2016-01-07T00:00:00Z
Campylobacter jejuni	CJ677CC085								Homo sapiens	5	40	SAMN03246028	PRJNA268846	GCA_001506765.1	Complete	1.63638	30.4	chromosome:NZ_CP010504.1/CP010504.1		1	1588	2016-01-07T00:00:00Z
Campylobacter jejuni	CJ677CC086								Homo sapiens	4	40	SAMN03246029	PRJNA268846	GCA_001507225.1	Complete	1.62979	30.4	chromosome:NZ_CP010485.1/CP010485.1		1	1574	2016-01-07T00:00:00Z
Campylobacter jejuni	CJ677CC092								Homo sapiens	5	40	SAMN03246030	PRJNA268846	GCA_001506445.1	Complete	1.63272	30.4	chromosome:NZ_CP010488.1/CP010488.1		1	1593	2016-01-07T00:00:00Z
Campylobacter jejuni	CJ677CC095								Homo sapiens	6	40	SAMN03246032	PRJNA268846	GCA_001507245.1	Complete	1.62891	30.4	chromosome:NZ_CP010486.1/CP010486.1		1	1583	2016-01-07T00:00:00Z
Campylobacter jejuni	CJ677CC100								Homo sapiens	5	40	SAMN03246033	PRJNA268846	GCA_001507025.1	Complete	1.66915	30.3	chromosome:NZ_CP010462.1/CP010462.1		1	1635	2016-01-07T00:00:00Z
Campylobacter jejuni	CJ677CC519								Homo sapiens	3	41	SAMN03246034	PRJNA268846	GCA_001506185.1	Complete	1.64279	30.3	chromosome:NZ_CP010471.1/CP010471.1		1	1589	2016-01-07T00:00:00Z
Campylobacter jejuni	CJ677CC520								Homo sapiens	3	41	SAMN03246035	PRJNA268846	GCA_001506705.1	Complete	1.67976	30.2	chromosome:NZ_CP010501.1/CP010501.1		1	1653	2016-01-07T00:00:00Z
Campylobacter jejuni	CJ677CC521								Homo sapiens	4	40	SAMN03246036	PRJNA268846	GCA_001506285.1	Complete	1.66843	30.3	chromosome:NZ_CP010476.1/CP010476.1		1	1631	2016-01-07T00:00:00Z
Campylobacter jejuni	CJ677CC522								Homo sapiens	3	41	SAMN03246037	PRJNA268846	GCA_001507045.1	Complete	1.6425	30.3	chromosome:NZ_CP010463.1/CP010463.1		1	1587	2016-01-07T00:00:00Z
Campylobacter jejuni	CJ677CC523								Homo sapiens	6	40	SAMN03246038	PRJNA268846	GCA_001506845.1	Complete	1.66722	30.3	chromosome:NZ_CP010508.1/CP010508.1		1	1643	2016-01-07T00:00:00Z
Campylobacter jejuni	CJ677CC524								Homo sapiens	3	41	SAMN03246039	PRJNA268846	GCA_001506365.1	Complete	1.66833	30.7	chromosome:NZ_CP010480.1/CP010480.1		1	1584	2016-01-07T00:00:00Z
Campylobacter jejuni	CJ677CC525								Homo sapiens	5	41	SAMN03246040	PRJNA268846	GCA_001507165.1	Complete	1.64204	30.3	chromosome:NZ_CP010469.1/CP010469.1		1	1587	2016-01-07T00:00:00Z
Campylobacter jejuni	CJ677CC526								Homo sapiens	6	40	SAMN03246041	PRJNA268846	GCA_001506305.1	Complete	1.6676	30.3	chromosome:NZ_CP010477.1/CP010477.1		1	1625	2016-01-07T00:00:00Z
Campylobacter jejuni	CJ677CC527								Homo sapiens	6	41	SAMN03246042	PRJNA268846	GCA_001506805.1	Complete	1.64394	30.3	chromosome:NZ_CP010506.1/CP010506.1		1	1587	2016-01-07T00:00:00Z
Campylobacter jejuni	CJ677CC528								Homo sapiens	4	41	SAMN03246043	PRJNA268846	GCA_001506665.1	Complete	1.64519	30.3	chromosome:NZ_CP010500.1/CP010500.1		1	1589	2016-01-07T00:00:00Z
Campylobacter jejuni	CJ677CC529								Homo sapiens	5	40	SAMN03246044	PRJNA268846	GCA_001506505.1	Complete	1.63127	30.4	chromosome:NZ_CP010491.1/CP010491.1		1	1593	2016-01-07T00:00:00Z
Campylobacter jejuni	CJ677CC530								Homo sapiens	6	40	SAMN03246045	PRJNA268846	GCA_001506465.1	Complete	1.64928	30.3	chromosome:NZ_CP010489.1/CP010489.1		1	1620	2016-01-07T00:00:00Z
Campylobacter jejuni	CJ677CC531								Homo sapiens	6	40	SAMN03246046	PRJNA268846	GCA_001506525.1	Complete	1.66605	30.3	chromosome:NZ_CP010492.1/CP010492.1		1	1641	2016-01-07T00:00:00Z
Campylobacter jejuni	FDAARGOS_262	14	2	I-a	1	+			Bovine	9	44	SAMN04875588	PRJNA231221	GCF_002209005.1	Complete	1.76843	30.2	chromosome:NZ_CP022076.1/CP022076.1		1	1650	2017-06-27T00:00:00Z
Campylobacter jejuni	CJ677CC532								Homo sapiens	6	41	SAMN03246047	PRJNA268846	GCA_001506485.1	Complete	1.64304	30.3	chromosome:NZ_CP010490.1/CP010490.1		1	1592	2016-01-07T00:00:00Z
Campylobacter jejuni	CJ677CC533								Homo sapiens	5	40	SAMN03246048	PRJNA268846	GCA_001506945.1	Complete	1.65705	30.4	chromosome:NZ_CP010458.1/CP010458.1		1	1631	2016-01-07T00:00:00Z
Campylobacter jejuni	CJ677CC534								Homo sapiens	3	40	SAMN03246049	PRJNA268846	GCA_001506225.1	Complete	1.63383	30.4	chromosome:NZ_CP010473.1/CP010473.1		1	1580	2016-01-07T00:00:00Z
Campylobacter jejuni	CJ677CC535								Homo sapiens	5	40	SAMN03246050	PRJNA268846	GCA_001506425.1	Complete	1.63369	30.4	chromosome:NZ_CP010483.1/CP010483.1		1	1592	2016-01-07T00:00:00Z
Campylobacter jejuni	CJ677CC536								Homo sapiens	6	41	SAMN03246051	PRJNA268846	GCA_001506245.1	Complete	1.64228	30.3	chromosome:NZ_CP010474.1/CP010474.1		1	1586	2016-01-07T00:00:00Z
Campylobacter jejuni	CJ677CC537								Homo sapiens	5	40	SAMN03246052	PRJNA268846	GCA_001506625.1	Complete	1.63315	30.4	chromosome:NZ_CP010498.1/CP010498.1		1	1591	2016-01-07T00:00:00Z
Campylobacter jejuni	CJ677CC538								Homo sapiens	5	40	SAMN03246053	PRJNA268846	GCA_001506685.1	Complete	1.67595	30.3	chromosome:NZ_CP010495.1/CP010495.1		1	1641	2016-01-07T00:00:00Z
Campylobacter jejuni	CJ677CC539								Homo sapiens	3	38	SAMN03246054	PRJNA268846	GCA_001506925.1	Complete	1.63622	30.4	chromosome:NZ_CP010457.1/CP010457.1		1	1579	2016-01-07T00:00:00Z
Campylobacter jejuni	CJ677CC540								Homo sapiens	3	40	SAMN03246055	PRJNA268846	GCA_001506865.1	Complete	1.63649	30.4	chromosome:NZ_CP010509.1/CP010509.1		1	1588	2016-01-07T00:00:00Z
Campylobacter jejuni	CJ677CC541								Homo sapiens	6	40	SAMN03246056	PRJNA268846	GCA_001507105.1	Complete	1.63419	30.4	chromosome:NZ_CP010466.1/CP010466.1		1	1592	2016-01-07T00:00:00Z
Campylobacter jejuni	CJ677CC542								Homo sapiens	5	40	SAMN03246057	PRJNA268846	GCA_001506645.1	Complete	1.6336	30.4	chromosome:NZ_CP010499.1/CP010499.1		1	1592	2016-01-07T00:00:00Z
Campylobacter jejuni	CJM1cam								Homo sapiens	9	44	SAMN03838469	PRJNA288802	GCA_001412295.1	Complete	1.61666	30.6	chromosome:NZ_CP012149.1/CP012149.1		1	1560	2015-10-26T00:00:00Z
Campylobacter jejuni	CJP19-D445								human	9	44	SAMN17131267	PRJNA681235	GCA_016458845.1	Complete	1.69467	30.555	chromosome:NZ_CP066746.1/CP066746.1; plasmid unnamed:NZ_CP066747.1/CP066747.1		2	1671	2021-01-03T00:00:00Z
Campylobacter jejuni	CJP19-D996								human	9	44	SAMN17131268	PRJNA681235	GCA_016458865.1	Complete	1.69297	30.5	chromosome:NZ_CP066745.1/CP066745.1		1	1635	2021-01-03T00:00:00Z
Campylobacter jejuni	D33a								Gallus gallus	9	44	SAMN15351903	PRJNA641382	GCA_013389555.1	Complete	1.66556	30.5589	chromosome:NZ_CP058293.1/CP058293.1; plasmid pTet:NZ_CP058294.1/CP058294.1		2	1591	2020-07-06T00:00:00Z
Campylobacter jejuni	FDAARGOS_263								Homo sapiens	9	44	SAMN04875589	PRJNA231221	GCA_002209025.1	Complete	1.64147	30.5	chromosome:NZ_CP022077.1/CP022077.1		1	1599	2017-06-27T00:00:00Z
Campylobacter jejuni	FDAARGOS_265								Homo sapiens	9	44	SAMN04875591	PRJNA231221	GCA_002209045.1	Complete	1.69613	30.4476	chromosome:NZ_CP022079.1/CP022079.1; plasmid unnamed1:NZ_CP022078.1/CP022078.1		2	1639	2017-06-27T00:00:00Z
Campylobacter jejuni	FDAARGOS_266								human	9	44	SAMN04875592	PRJNA231221	GCA_002209065.1	Complete	1.62045	30.6	chromosome:NZ_CP022080.1/CP022080.1		1	1581	2017-06-27T00:00:00Z
Campylobacter jejuni	FDAARGOS_421	2					+		Chicken	9	44	SAMN07312465	PRJNA231221	GCA_002587225.1	Complete	1.7778	30.3	chromosome:NZ_CP023866.1/CP023866.1		1	1753	2017-10-18T00:00:00Z
Campylobacter jejuni	FDAARGOS_422								Homo sapiens	9	44	SAMN07312466	PRJNA231221	GCA_002587105.1	Complete	1.69036	30.5	chromosome:NZ_CP023867.1/CP023867.1		1	1642	2017-10-18T00:00:00Z
Campylobacter jejuni	FJ3124								human	9	44	SAMN05942183	PRJNA350584	GCA_001865395.1	Complete	1.69432	30.6	chromosome:NZ_CP017862.1/CP017862.1		1	1632	2016-11-03T00:00:00Z
Campylobacter jejuni	FORC_046								Homo sapiens	9	44	SAMN05411282	PRJNA329382	GCA_002214785.1	Complete	1.70975	30.5091	chromosome:NZ_CP017229.1/CP017229.1; plasmid pFORC46.1:NZ_CP017230.1/CP017230.1; plasmid pFORC46.2:NZ_CP017231.1/CP017231.1		3	1666	2017-07-05T00:00:00Z
Campylobacter jejuni	FORC_083								human	11	44	SAMN08637757	PRJNA437040	GCA_004328905.1	Complete	1.67313	30.8149	chromosome:NZ_CP028933.1/CP028933.1; plasmid pFORC_083_2:NZ_CP028934.1/CP028934.1; plasmid pFORC_083_3:NZ_CP028935.1/CP028935.1		3	1616	2019-03-06T00:00:00Z
Campylobacter jejuni	GB03								Homo sapiens	9	40	SAMN15004773	PRJNA634604	GCA_017356805.1	Complete	1.66651	0	chromosome:NZ_CP071579.1/CP071579.1		1	1633	2021-03-16T00:00:00Z
Campylobacter jejuni	GB18								Homo sapiens	9	40	SAMN15004774	PRJNA634604	GCA_017356945.1	Complete	1.62551	0	chromosome:NZ_CP071577.1/CP071577.1		1	1569	2021-03-16T00:00:00Z
Campylobacter jejuni	GB28								Homo sapiens	9	40	SAMN15004775	PRJNA634604	GCA_017356865.1	Complete	1.61931	0	chromosome:NZ_CP071582.1/CP071582.1		1	1568	2021-03-16T00:00:00Z
Campylobacter jejuni	IF1100	12	0	I-a	1	+			human	3	38	SAMN05942179	PRJNA350584	GCF_001865435.1	Complete	1.74938	30.1955	chromosome:NZ_CP017863.1/CP017863.1; plasmid pCJDM100:NZ_CP017864.1/CP017864.1		2	1723	2016-11-03T00:00:00Z
Campylobacter jejuni	GB60								Homo sapiens	9	40	SAMN15004776	PRJNA634604	GCA_017356885.1	Complete	1.62571	0	chromosome:NZ_CP071583.1/CP071583.1		1	1567	2021-03-16T00:00:00Z
Campylobacter jejuni	HF5-4A-4								human	9	44	SAMN02630630	PRJNA233954	GCA_001951235.1	Complete	1.82152	30.5	chromosome:NZ_CP007188.1/CP007188.1		1	1838	2017-01-13T00:00:00Z
Campylobacter jejuni	HF5-5-1								human	9	44	SAMN02630631	PRJNA233954	GCA_001951255.1	Complete	1.62948	30.6	chromosome:NZ_CP007189.1/CP007189.1		1	1583	2017-01-13T00:00:00Z
Campylobacter jejuni	HF5-7-1								human	9	44	SAMN02630632	PRJNA233954	GCA_001951275.1	Complete	1.62949	30.6	chromosome:NZ_CP007190.1/CP007190.1		1	1580	2017-01-13T00:00:00Z
Campylobacter jejuni	NCTC 12660								human	9	44	SAMN08849631	PRJNA448559	GCA_003060745.1	Complete	1.68404	30.5	chromosome:NZ_CP028910.1/CP028910.1		1	1639	2018-04-23T00:00:00Z
Campylobacter jejuni	NCTC 12661								human	9	44	SAMN08849650	PRJNA448560	GCA_003060765.1	Complete	1.6144	30.6	chromosome:NZ_CP028911.1/CP028911.1		1	1548	2018-04-23T00:00:00Z
Campylobacter jejuni	NCTC 12664								human	9	44	SAMN08849636	PRJNA448562	GCA_003060785.1	Complete	1.63423	30.5	chromosome:NZ_CP028912.1/CP028912.1		1	1578	2018-04-23T00:00:00Z
Campylobacter jejuni	NCTC12662								Unknown	9	44	SAMN06449041	PRJNA376880	GCA_002024325.1	Complete	1.61259	30.7	chromosome:NZ_CP019965.1/CP019965.1		1	1553	2017-03-09T00:00:00Z
Campylobacter jejuni	NCTC12851								Bird	9	44	SAMEA104167203	PRJEB6403	GCA_900638285.1	Complete	1.63456	30.5	chromosome 1:NZ_LR134507.1/LR134507.1		1	1557	2018-12-19T00:00:00Z
Campylobacter jejuni	NCTC13255								human	9	44	SAMEA104167185	PRJEB6403	GCA_900638205.1	Complete	1.66686	30.6	chromosome 1:NZ_LR134499.1/LR134499.1		1	1629	2018-12-19T00:00:00Z
Campylobacter jejuni	NCTC13257								Homo sapiens	9	44	SAMEA104167186	PRJEB6403	GCA_900638225.1	Complete	1.63403	30.5	chromosome 1:NZ_LR134502.1/LR134502.1		1	1582	2018-12-19T00:00:00Z
Campylobacter jejuni	NCTC13261								human	9	44	SAMEA104167187	PRJEB6403	GCA_900638195.1	Complete	1.66667	30.4	chromosome 1:NZ_LR134500.1/LR134500.1		1	1613	2018-12-19T00:00:00Z
Campylobacter jejuni	NCTC13265	1					+		human	9	45	SAMEA104167180	PRJEB6403	GCA_900638185.1	Complete	1.82283	30.2	chromosome 1:NZ_LR134498.1/LR134498.1		1	1798	2018-12-19T00:00:00Z
Campylobacter jejuni	NCTC13266								human	9	44	SAMEA104167178	PRJEB6403	GCA_900638175.1	Complete	1.66466	30.6	chromosome 1:NZ_LR134496.1/LR134496.1		1	1613	2018-12-19T00:00:00Z
Campylobacter jejuni	NS4-1-1								human	9	45	SAMN02630633	PRJNA233954	GCA_001951295.1	Complete	1.66996	30.4	chromosome:NZ_CP007191.1/CP007191.1		1	1605	2017-01-13T00:00:00Z
Campylobacter jejuni	NS4-5-1								human	9	45	SAMN02630634	PRJNA233954	GCA_001951315.1	Complete	1.67533	30.4	chromosome:NZ_CP007192.1/CP007192.1		1	1607	2017-01-13T00:00:00Z
Campylobacter jejuni	NS4-9-1								human	9	44	SAMN02630635	PRJNA233954	GCA_001951335.1	Complete	1.64445	30.5	chromosome:NZ_CP007193.1/CP007193.1		1	1585	2017-01-13T00:00:00Z
Campylobacter jejuni	OD267	13	1	I-a	1			+	chicken	9	42	SAMN04545450	PRJNA314911	GCF_001587015.1	Complete	1.82632	30.1814	chromosome:NZ_CP014744.1/CP014744.1; plasmid pCJDM67 L:NZ_CP014745.1/CP014745.1; plasmid pCJDM67 S:NZ_CP014746.1/CP014746.1		3	1780	2016-03-11T00:00:00Z
Campylobacter jejuni	R12								Homo sapiens	9	40	SAMN15004781	PRJNA634604	GCA_017356785.1	Complete	1.66451	0	chromosome:NZ_CP071576.1/CP071576.1		1	1622	2021-03-16T00:00:00Z
Campylobacter jejuni	R23								Homo sapiens	9	40	SAMN15004782	PRJNA634604	GCA_017356825.1	Complete	1.62701	0	chromosome:NZ_CP071580.1/CP071580.1		1	1574	2021-03-16T00:00:00Z
Campylobacter jejuni	R31								Homo sapiens	9	44	SAMN15004783	PRJNA634604	GCA_017356845.1	Complete	1.62741	0	chromosome:NZ_CP071581.1/CP071581.1		1	1565	2021-03-16T00:00:00Z
Campylobacter jejuni	R4B202								human	9	44	SAMN14933899	PRJNA669139	GCA_015245165.1	Complete	1.60186	30.6	chromosome:NZ_CP063357.1/CP063357.1		1	1555	2020-11-05T00:00:00Z
Campylobacter jejuni	R72								Homo sapiens	9	44	SAMN15004784	PRJNA634604	GCA_017356965.1	Complete	1.6371	0	chromosome:NZ_CP071578.1/CP071578.1		1	1587	2021-03-16T00:00:00Z
Campylobacter jejuni	R73								Homo sapiens	9	40	SAMN15004785	PRJNA634604	GCA_017356905.1	Complete	1.6258	0	chromosome:NZ_CP071584.1/CP071584.1		1	1571	2021-03-16T00:00:00Z
Campylobacter jejuni	RM1221	2					+		human	9	44	SAMN14933898	PRJNA679598	GCA_016350125.1	Complete	1.77562	30.3	chromosome:NZ_CP066242.1/CP066242.1		1	1746	2020-12-24T00:00:00Z
Campylobacter jejuni	RM1221 (2)	2					+		human	9	44	SAMN14933898	PRJNA669139	GCA_016600925.1	Complete	1.77562	30.3	chromosome:NZ_CP066241.1/CP066241.1		1	1744	2021-01-11T00:00:00Z
Campylobacter jejuni	RM1245								Homo sapiens	9	44	SAMN15004777	PRJNA634604	GCA_017356685.1	Complete	1.62909	0	chromosome:NZ_CP071519.1/CP071519.1		1	1559	2021-03-16T00:00:00Z
Campylobacter jejuni	RM1246-ERRC								human	9	44	SAMN07304762	PRJNA392692	GCA_002234455.1	Complete	1.70489	30.5602	chromosome:NZ_CP022470.1/CP022470.1; plasmid pRM1246_ERRC:NZ_CP022471.1/CP022471.1		2	1688	2017-07-27T00:00:00Z
Campylobacter jejuni	RM1285								human	9	44	SAMN04054191	PRJNA295067	GCA_001314285.1	Complete	1.6358	30.5	chromosome:NZ_CP012696.1/CP012696.1		1	1573	2015-10-14T00:00:00Z
Campylobacter jejuni	RM1477								Homo sapiens	9	44	SAMN15004778	PRJNA634604	GCA_017357025.1	Complete	1.69467	0	chromosome:NZ_CP071587.1/CP071587.1; plasmid pRM1477:NZ_CP071588.1/CP071588.1		2	1672	2021-03-16T00:00:00Z
Campylobacter jejuni	RM1510								Homo sapiens	9	40	SAMN15004779	PRJNA634604	GCA_017356745.1	Complete	1.67094	0	chromosome:NZ_CP071574.1/CP071574.1		1	1638	2021-03-16T00:00:00Z
Campylobacter jejuni	RM3147								Homo sapiens	9	44	SAMN15004780	PRJNA634604	GCA_017356765.1	Complete	1.63888	0	chromosome:NZ_CP071575.1/CP071575.1		1	1584	2021-03-16T00:00:00Z
Campylobacter jejuni	RM3194	13	1	I-a	1			+	Homo sapiens	9	44	SAMN04455262	PRJNA310765	GCA_001563565.1	Complete	1.73226	30.2894	chromosome:NZ_CP014344.1/CP014344.1; plasmid unnamed:NZ_CP014345.1/CP014345.1		2	1642	2016-02-18T00:00:00Z
Campylobacter jejuni	WP2202	14	2	I-a	1			+	chicken	9	44	SAMN04545451	PRJNA314911	GCF_001587035.1	Complete	1.80145	30.281	chromosome:NZ_CP014742.1/CP014742.1; plasmid pCJDM202:NZ_CP014743.1/CP014743.1		2	1753	2016-03-11T00:00:00Z
Campylobacter jejuni	YH002								human	9	44	SAMN06290126	PRJNA369621	GCA_002101355.1	Complete	1.82049	30.3697	chromosome:NZ_CP020776.1/CP020776.1; plasmid pCJP002:NZ_CP020775.1/CP020775.1		2	1798	2017-04-20T00:00:00Z
Campylobacter jejuni	ZH003						+		human	9	44	SAMN14072382	PRJNA605601	GCA_012225065.1	Complete	1.65237	30.6	chromosome:NZ_CP048764.1/CP048764.1		1	1631	2020-04-09T00:00:00Z
Campylobacter jejuni	ZH006						+		human	9	44	SAMN14072383	PRJNA605601	GCA_012224905.1	Complete	1.65237	30.6	chromosome:NZ_CP048763.1/CP048763.1		1	1628	2020-04-09T00:00:00Z
Campylobacter jejuni	ZJB020								human	9	44	SAMN14072379	PRJNA605601	GCA_012225685.1	Complete	1.61257	30.6005	chromosome:NZ_CP048769.1/CP048769.1; plasmid pCJ4K-01:NZ_CP048770.1/CP048770.1		2	1550	2020-04-09T00:00:00Z
Campylobacter jejuni	ZJB021								human	9	44	SAMN14072380	PRJNA605601	GCA_012225445.1	Complete	1.61257	30.6005	chromosome:NZ_CP048767.1/CP048767.1; plasmid pCJ4K-02:NZ_CP048768.1/CP048768.1		2	1547	2020-04-09T00:00:00Z
Campylobacter jejuni	ZJB023								human	9	44	SAMN14072381	PRJNA605601	GCA_012225225.1	Complete	1.61256	30.6005	chromosome:NZ_CP048765.1/CP048765.1; plasmid pCJ4K-03:NZ_CP048766.1/CP048766.1		2	1553	2020-04-09T00:00:00Z
Campylobacter jejuni	ZS004								human	9	44	SAMN14072384	PRJNA605601	GCA_012224765.1	Complete	1.71398	30.486	chromosome:NZ_CP048761.1/CP048761.1; plasmid pCJFEX:NZ_CP048762.1/CP048762.1		2	1669	2020-04-09T00:00:00Z
Campylobacter jejuni	ZS005								human	9	44	SAMN14072385	PRJNA605601	GCA_012224585.1	Complete	1.66074	30.5	chromosome:NZ_CP048760.1/CP048760.1		1	1631	2020-04-09T00:00:00Z
Campylobacter jejuni	ZS006						+		human	9	44	SAMN14072386	PRJNA605601	GCA_012220945.1	Complete	1.64623	30.6101	chromosome:NZ_CP048756.1/CP048756.1; plasmid pCJ3K-03:NZ_CP048759.1/CP048759.1; plasmid pCJ41K-01:NZ_CP048757.1/CP048757.1; plasmid pCJ6K-02:NZ_CP048758.1/CP048758.1		4	1619	2020-04-09T00:00:00Z
Campylobacter jejuni	ZS007	13	1	I-a	2			+	human	9	44	SAMN14072387	PRJNA605601	GCF_012220765.1	Complete	1.8111	30.2285	chromosome:NZ_CP048771.1/CP048771.1; plasmid pCJ145K:NZ_CP048772.1/CP048772.1; plasmid pCJ3.6K:NZ_CP048774.1/CP048774.1; plasmid pCJ3.7K:NZ_CP048773.1/CP048773.1		4	1756	2020-04-09T00:00:00Z
Campylobacter jejuni	NCTC11351	15	3	I-a	1	+			human	9	44	SAMEA2479571	PRJEB6403	GCF_001457695.1	Complete	1.76644	30.2	chromosome 1:NZ_LN831025.1/LN831025.1		1	1648	2015-03-22T00:00:00Z
Campylobacter jejuni	NCTC13268	14	2	I-a	1	+			human	9	44	SAMEA104167179	PRJEB6403	GCF_900638165.1	Complete	1.80139	30.3	chromosome 1:NZ_LR134497.1/LR134497.1		1	1698	2018-12-19T00:00:00Z
Campylobacter jejuni	TS1218	13	1	I-a	1	+			human	9	44	SAMN05942187	PRJNA350584	GCF_001865415.1	Complete	1.80567	30.269	chromosome:NZ_CP017860.1/CP017860.1; plasmid pCJDM218:NZ_CP017861.1/CP017861.1		2	1736	2016-11-03T00:00:00Z
Campylobacter jejuni	YH003	14	2	I-a	1	+			human	9	44	SAMN12249490	PRJNA553752	GCF_007107025.1	Complete	1.74398	30.3	chromosome:NZ_CP041584.1/CP041584.1		1	1647	2019-07-18T00:00:00Z
Campylobacter jejuni	YQ2210	13	1	I-a	Outlier	+			human	3	38	SAMN05942186	PRJNA350584	GCF_001870085.1	Complete	1.79985	30.0538	chromosome:NZ_CP017859.1/CP017859.1; plasmid pCJDM210L:NZ_CP017857.1/CP017857.1; plasmid pCJDM210S:NZ_CP017858.1/CP017858.1		3	1749	2016-11-07T00:00:00Z
Campylobacter jejuni	ZP3204	13	1	I-a	1	+			human	9	42	SAMN05942185	PRJNA350584	GCF_001870105.1	Complete	1.81285	30.1516	chromosome:NZ_CP017856.1/CP017856.1; plasmid pCJDM204L:NZ_CP017854.1/CP017854.1; plasmid pCJDM204S:NZ_CP017855.1/CP017855.1		3	1750	2016-11-07T00:00:00Z
Campylobacter jejuni 32488	32488								Homo sapiens	9	44	SAMN02179883	PRJNA203445	GCA_000430385.1	Complete	1.7024	30.5	chromosome:NC_021834.1/CP006006.1		1	1633	2013-07-16T00:00:00Z
Campylobacter jejuni 4031	4031								human	9	44	SAMEA2272246	PRJEB4165	GCA_000493495.1	Complete	1.66933	30.5	chromosome I:NC_022529.1/HG428754.1		1	1642	2013-10-02T00:00:00Z
Campylobacter jejuni RM1221	RM1221						+		human	9	44	SAMN02604007	PRJNA303	GCA_000011865.1	Complete	1.77783	30.3	chromosome:NC_003912.7/CP000025.1		1	1756	2002-05-16T00:00:00Z
Campylobacter jejuni subsp. jejuni	00-1597	14	2	I-a	1	+			Homo sapiens	9	44	SAMN03216760	PRJNA266759	GCF_000835285.1	Complete	1.74205	30.4	chromosome:NZ_CP010306.1/CP010306.1		1	1684	2015-02-10T00:00:00Z
Campylobacter jejuni subsp. jejuni	14980A	14	2	I-a	1	+			human	9	44	SAMN05544802	PRJNA338271	GCF_001717625.1	Complete	1.75989	30.1453	chromosome:NZ_CP017029.1/CP017029.1; plasmid pCJ14980A:NZ_CP017030.1/CP017030.1		2	1677	2016-08-31T00:00:00Z
Campylobacter jejuni subsp. jejuni	LDG17f	14	2	I-a	1	+			Homo sapiens	9	44	SAMN11415929	PRJNA532555	GCF_013393785.1	Complete	1.76544	30.3	chromosome:NZ_CP040015.1/CP040015.1		1	1692	2020-07-08T00:00:00Z
Campylobacter jejuni subsp. jejuni	MTVDSCj16	14	2	I-a	1	+			human	9	44	SAMN03380193	PRJNA276739	GCF_001721985.1	Complete	1.78531	30.3	chromosome:NZ_CP017033.1/CP017033.1		1	1744	2016-09-08T00:00:00Z
Campylobacter jejuni subsp. jejuni	9090								Homo sapiens	9	44	SAMN11415912	PRJNA532555	GCA_013393805.1	Complete	1.71046	30.6	chromosome:NZ_CP040016.1/CP040016.1		1	1695	2020-07-08T00:00:00Z
Campylobacter jejuni subsp. jejuni	35925								human	9	44	SAMN03344735	PRJNA275426	GCA_000934305.1	Complete	1.61238	30.7	chromosome:NZ_CP010906.1/CP010906.1		1	1550	2015-02-25T00:00:00Z
Campylobacter jejuni subsp. jejuni	00-0949								Homo sapiens	9	44	SAMN03216759	PRJNA266757	GCA_000835365.1	Complete	1.83101	30.37	chromosome:NZ_CP010301.1/CP010301.1; plasmid pTet:NZ_CP010302.1/CP010302.1; plasmid pVir:NZ_CP010303.1/CP010303.1		3	1839	2015-02-10T00:00:00Z
Campylobacter jejuni subsp. jejuni	00-6200								Homo sapiens	9	44	SAMN03216761	PRJNA266760	GCA_000835305.1	Complete	1.67078	30.5	chromosome:NZ_CP010307.1/CP010307.1		1	1642	2015-02-10T00:00:00Z
Campylobacter jejuni subsp. jejuni	01-1512								Homo sapiens	9	44	SAMN03216762	PRJNA266761	GCA_000835345.1	Complete	1.82784	30.3698	chromosome:NZ_CP010072.1/CP010072.1; plasmid pCj1:NZ_CP010073.1/CP010073.1; plasmid pCj2:NZ_CP010074.1/CP010074.1		3	1839	2015-02-10T00:00:00Z
Campylobacter jejuni subsp. jejuni	ATCC 35925								human	9	44	SAMN06554007	PRJNA378565	GCA_002028305.1	Complete	1.61819	30.6	chromosome:NZ_CP020045.1/CP020045.1		1	1547	2017-03-15T00:00:00Z
Campylobacter jejuni subsp. jejuni	CLB104	2					+		human	9	44	SAMN10536214	PRJNA509051	GCA_003950275.1	Complete	1.75432	30.4	chromosome:NZ_CP034393.1/CP034393.1		1	1716	2018-12-17T00:00:00Z
Campylobacter jejuni subsp. jejuni	GB19								Homo sapiens	9	44	SAMN05871073	PRJNA348673	GCA_017357085.1	Complete	1.67675	0	chromosome:NZ_CP071592.1/CP071592.1; plasmid pGB19:NZ_CP071593.1/CP071593.1		2	1623	2021-03-16T00:00:00Z
Campylobacter jejuni subsp. jejuni	GB26								Homo sapiens	9	40	SAMN05871074	PRJNA348675	GCA_017356925.1	Complete	1.62601	0	chromosome:NZ_CP071585.1/CP071585.1		1	1581	2021-03-16T00:00:00Z
Campylobacter jejuni subsp. jejuni	HPC5								chicken	9	44	SAMN10034081	PRJNA490342	GCA_003574945.1	Complete	1.79517	30.4	chromosome:NZ_CP032316.1/CP032316.1		1	1774	2018-09-19T00:00:00Z
Campylobacter jejuni subsp. jejuni	huA17	13	1	I-a	1			+	Homo sapiens	9	44	SAMN08687180	PRJNA437928	GCF_003971585.1	Complete	1.81782	30.134	chromosome:NZ_CP028372.1/CP028372.1; plasmid unnamed1:NZ_CP028373.1/CP028373.1		2	1766	2018-12-27T00:00:00Z
Campylobacter jejuni subsp. jejuni	MTVDSCj07								human	9	44	SAMN03380191	PRJNA276739	GCA_001721945.1	Complete	1.65271	30.5	chromosome:NZ_CP017031.1/CP017031.1		1	1591	2016-09-08T00:00:00Z
Campylobacter jejuni subsp. jejuni	MTVDSCj13								human	9	44	SAMN03380192	PRJNA276739	GCA_001721965.1	Complete	1.68441	30.5	chromosome:NZ_CP017032.1/CP017032.1		1	1624	2016-09-08T00:00:00Z
Campylobacter jejuni subsp. jejuni	MTVDSCj20								Gallus gallus	9	44	SAMN02864993	PRJNA252963	GCA_000737085.1	Complete	1.65174	30.5	chromosome:NZ_CP008787.1/CP008787.1		1	1627	2014-08-01T00:00:00Z
Campylobacter jejuni subsp. jejuni	NADC 20827						+		human	9	44	SAMN12725417	PRJNA564849	GCA_009498375.1	Complete	1.85826	30.2606	chromosome:NZ_CP045048.1/CP045048.1; plasmid p20827L:NZ_CP045046.1/CP045046.1; plasmid p20827S:NZ_CP045047.1/CP045047.1		3	1831	2019-11-04T00:00:00Z
Campylobacter jejuni subsp. jejuni	NCTC10983								Homo sapiens	9	44	SAMEA104210759	PRJEB6403	GCA_900638365.1	Complete	1.6413	30.5	chromosome 1:NZ_LR134511.1/LR134511.1		1	1590	2018-12-19T00:00:00Z
Campylobacter jejuni subsp. jejuni	NCTC11168 (2)								Homo sapiens	9	43	SAMEA3672890	PRJEB6403	GCA_900475265.1	Complete	1.64146	30.5	chromosome 1:NZ_LS483362.1/LS483362.1		1	1589	2018-06-17T00:00:00Z
Campylobacter jejuni subsp. jejuni	NCTC12109								human	9	44	SAMEA104167192	PRJEB6403	GCA_900638235.1	Complete	1.65315	30.6	chromosome 1:NZ_LR134505.1/LR134505.1		1	1582	2018-12-19T00:00:00Z
Campylobacter jejuni subsp. jejuni	OBT12377								Homo sapiens	9	44	SAMN15508151	PRJNA643291	GCA_013465595.1	Complete	1.62762	30.6	chromosome:NZ_CP059157.1/CP059157.1		1	1569	2020-07-22T00:00:00Z
Campylobacter jejuni subsp. jejuni	OBT12386								Homo sapiens	9	44	SAMN15508152	PRJNA643291	GCA_013465795.1	Complete	1.62762	30.6	chromosome:NZ_CP059158.1/CP059158.1		1	1570	2020-07-22T00:00:00Z
Campylobacter jejuni subsp. jejuni	OBT12390								Homo sapiens	9	44	SAMN15508153	PRJNA643291	GCA_013466235.1	Complete	1.62762	30.6	chromosome:NZ_CP059160.1/CP059160.1		1	1570	2020-07-22T00:00:00Z
Campylobacter jejuni subsp. jejuni	OBT12393								Homo sapiens	9	44	SAMN15508154	PRJNA643291	GCA_013466015.1	Complete	1.62762	30.6	chromosome:NZ_CP059159.1/CP059159.1		1	1571	2020-07-22T00:00:00Z
Campylobacter jejuni subsp. jejuni	RM1285								human	9	44	SAMN04323384	PRJNA305292	GCA_001686905.1	Complete	1.67511	30.5	chromosome:NZ_CP015209.1/CP015209.1		1	1636	2016-07-16T00:00:00Z
Campylobacter jejuni subsp. jejuni	RM3196								Homo sapiens	9	44	SAMN03652743	PRJNA283556	GCA_001299595.1	Complete	1.66457	30.6	chromosome:NZ_CP012690.1/CP012690.1		1	1617	2015-09-25T00:00:00Z
Campylobacter jejuni subsp. jejuni	RM3197								Homo sapiens	9	44	SAMN03652757	PRJNA283557	GCA_001299565.1	Complete	1.66457	30.6	chromosome:NZ_CP012689.1/CP012689.1		1	1616	2015-09-25T00:00:00Z
Campylobacter jejuni subsp. jejuni 00-2425	00-2425								Homo sapiens	9	40	SAMN02603723	PRJNA211797	GCA_000468915.2	Complete	1.71898	30.5	chromosome:NC_022362.2/CP006729.2		1	1702	2013-09-16T00:00:00Z
Campylobacter jejuni subsp. jejuni 00-2426	00-2426								Homo sapiens	9	44	SAMN02603724	PRJNA213841	GCA_000466105.2	Complete	1.68081	30.5	chromosome:NC_022352.2/CP006708.2		1	1646	2013-09-12T00:00:00Z
Campylobacter jejuni subsp. jejuni 00-2538	00-2538								Homo sapiens	9	44	SAMN02603725	PRJNA213842	GCA_000466065.2	Complete	1.71937	30.5	chromosome:NC_022351.2/CP006707.2		1	1702	2013-09-12T00:00:00Z
Campylobacter jejuni subsp. jejuni 00-2544	00-2544								Homo sapiens	9	44	SAMN02603726	PRJNA214465	GCA_000466075.2	Complete	1.76643	30.4708	chromosome:NC_022353.2/CP006709.2; plasmid unnamed:NC_022354.1/CP006710.1		2	1752	2013-09-12T00:00:00Z
Campylobacter jejuni subsp. jejuni 81116	81116; NCTC 11828								human	9	44	SAMN02603008	PRJNA17953	GCA_000017905.1	Complete	1.62811	30.5	chromosome:NC_009839.1/CP000814.1		1	1582	2007-09-20T00:00:00Z
Campylobacter jejuni subsp. jejuni 81-176	81-176								human	9	44	SAMN02604044	PRJNA16135	GCA_000015525.1	Complete	1.69905	30.4566	chromosome:NC_008787.1/CP000538.1; plasmid pTet:NC_008790.1/CP000549.1; plasmid pVir:NC_008770.1/CP000550.1		3	1651	2007-01-09T00:00:00Z
Campylobacter jejuni subsp. jejuni CG8421	CG8421								human	8	44	SAMN02470701	PRJNA21037	GCA_000171795.2	Complete	1.63603	30.5	chromosome:NZ_CP005388.1/CP005388.1		1	1562	2014-05-01T00:00:00Z
Campylobacter jejuni subsp. jejuni F38011	F38011								human	9	46	SAMN02376799	PRJNA222831	GCA_000772225.1	Complete	1.69194	30.5	chromosome:NZ_CP006851.1/CP006851.1		1	1646	2014-11-05T00:00:00Z
Campylobacter jejuni subsp. jejuni IA3902	IA3902								sheep	9	44	SAMN02603425	PRJNA28907	GCA_000025425.1	Complete	1.67222	30.4955	chromosome:NC_017279.1/CP001876.1; plasmid pVir:NC_017284.1/CP001877.1		2	1640	2010-01-29T00:00:00Z
Campylobacter jejuni subsp. jejuni M1	M1								human	9	44	SAMN02603174	PRJNA38041	GCA_000148705.1	Complete	1.61665	30.6	chromosome:NC_017280.1/CP001900.1		1	1539	2010-09-28T00:00:00Z
Campylobacter jejuni subsp. jejuni M129	M129	14	2	I-a	1	+			human	9	41	SAMN02990965	PRJNA209349	GCF_001865595.1	Complete	1.80131	30.2691	chromosome:NZ_CP007749.1/CP007749.1; plasmid pTet-M129:NZ_CP007750.1/CP007750.1		2	1737	2016-11-03T00:00:00Z
Campylobacter jejuni subsp. jejuni NCTC 11168 = ATCC 700819	NCTC 11168								human	9	43	SAMEA1705929	PRJNA8	GCA_000009085.1	Complete	1.64148	30.5	chromosome:NC_002163.1/AL111168.1		1	1572	2001-09-27T00:00:00Z
Campylobacter jejuni subsp. jejuni NCTC 11168-BN148	NCTC 11168-BN148								human	9	44	SAMEA2271917	PRJEB175	GCA_000304375.1	Complete	1.64148	30.5	chromosome I:NC_018521.1/HE978252.1		1	1595	2012-08-16T00:00:00Z
Campylobacter jejuni subsp. jejuni NCTC 11168-GSv	NCTC 11168-rNRC								human	9	44	SAMN02316409	PRJNA215043	GCA_000830865.1	Complete	1.64148	30.5	chromosome:NZ_CP006689.1/CP006689.1		1	1600	2014-02-28T00:00:00Z
Campylobacter jejuni subsp. jejuni NCTC 11168-K12E5	NCTC 11168-K12E5								human	9	44	SAMN02316405	PRJNA215043	GCA_000830775.1	Complete	1.64148	30.5	chromosome:NZ_CP006685.1/CP006685.1		1	1599	2014-02-28T00:00:00Z
Campylobacter jejuni subsp. jejuni NCTC 11168-Kf1	NCTC 11168-Kf1								human	9	44	SAMN02316408	PRJNA215043	GCA_000830805.1	Complete	1.64148	30.5	chromosome:NZ_CP006686.1/CP006686.1		1	1599	2014-02-28T00:00:00Z
Campylobacter jejuni subsp. jejuni NCTC 11168-mcK12E5	NCTC 11168-mcK12E5								human	9	44	SAMN02316406	PRJNA215043	GCA_000830825.1	Complete	1.64147	30.5	chromosome:NZ_CP006687.1/CP006687.1		1	1600	2014-02-28T00:00:00Z
Campylobacter jejuni subsp. jejuni NCTC 11168-mfK12E5	NCTC 11168-mfK12E5								human	9	44	SAMN02316407	PRJNA215043	GCA_000830845.1	Complete	1.64147	30.5	chromosome:NZ_CP006688.1/CP006688.1		1	1600	2014-02-28T00:00:00Z
Campylobacter jejuni subsp. jejuni PT14	PT14								human	9	41	SAMN02604234	PRJNA168989	GCA_000302555.4	Complete	1.6353	30.5	chromosome:NC_018709.4/CP003871.4		1	1584	2012-10-03T00:00:00Z
Campylobacter jejuni subsp. jejuni R14	R14								human	9	44	SAMN02743813	PRJNA189664	GCA_000632435.1	Complete	1.79586	30.4	chromosome:NZ_CP005081.1/CP005081.1		1	1764	2014-04-15T00:00:00Z
Campylobacter jejuni subsp. jejuni S3	S3								human	9	44	SAMN02603954	PRJNA45947	GCA_000184205.1	Complete	1.72459	30.4624	chromosome:NC_017281.1/CP001960.1; plasmid pTet:NC_017282.1/CP001961.1		2	1698	2010-12-14T00:00:00Z
Campylobacter jejuni subsp. jejuni str. RM3420	RM3420								Homo sapiens	9	40	SAMN05830826	PRJNA206197	GCA_001767215.1	Complete	1.66678	30.6	chromosome:NZ_CP017456.1/CP017456.1		1	1635	2016-10-18T00:00:00Z
Campylobacter lanienae	MGYG-HGUT-02308								human	9	40	SAMEA5851812	PRJEB33885	GCA_902385725.1	Complete	1.59455	34.6	chromosome 1:NZ_LR698976.1/LR698976.1		1	1579	2019-08-09T00:00:00Z
Campylobacter lanienae	NCTC 13003								N/A	9	40	SAMN03737976	PRJNA284979	GCA_002139915.1	Complete	1.59398	33.6	chromosome:NZ_CP018788.1/CP018788.1		1	1562	2017-05-15T00:00:00Z
Campylobacter lanienae NCTC 13004	NCTC 13004								Homo sapiens	9	40	SAMN03737977	PRJNA66799	GCA_002139935.1	Complete	1.59455	34.6	chromosome:NZ_CP015578.1/CP015578.1		1	1582	2017-05-15T00:00:00Z
Campylobacter lari	FDAARGOS_1101								human	9	46	SAMN16357270	PRJNA231221	GCA_016726265.1	Complete	1.51337	29.8	chromosome:NZ_CP068172.1/CP068172.1		1	1500	2021-01-20T00:00:00Z
Campylobacter lari	NCTC11937								human	9	46	SAMEA104167213	PRJEB6403	GCA_900638335.1	Complete	1.54288	29.8	chromosome 1:NZ_LR134508.1/LR134508.1		1	1491	2018-12-19T00:00:00Z
Campylobacter lari	SCHS02								human	9	46	SAMN13340574	PRJNA590814	GCA_010469945.1	Complete	1.52084	29.7	chromosome:NZ_CP046243.1/CP046243.1		1	1450	2020-02-12T00:00:00Z
Campylobacter lari	Slaughter Beach								human	9	46	SAMN03580996	PRJNA239573	GCA_001017575.1	Complete	1.56303	29.8	chromosome:NZ_CP011372.1/CP011372.1		1	1542	2015-06-02T00:00:00Z
Campylobacter lari CCUG 22395	CCUG 22395								human	9	46	SAMN03248543	PRJNA215648	GCA_000816385.2	Complete	1.52303	29.9	chromosome:NZ_CP007776.2/CP007776.2		1	1492	2015-01-07T00:00:00Z
Campylobacter lari NCTC 11845	NCTC 11845	15	5	I-d	4				human	9	46	SAMN03248544	PRJNA215647	GCF_000816365.1	Complete	1.79151	29.4	chromosome:NZ_CP007775.1/CP007775.1		1	1712	2015-01-07T00:00:00Z
Campylobacter lari RM16701	RM16701								human	9	43	SAMN03248545	PRJNA236387	GCA_000816405.1	Complete	1.51646	29.9	chromosome:NZ_CP007777.1/CP007777.1		1	1478	2015-01-07T00:00:00Z
Campylobacter lari RM16712	RM16712	14	2	I-d	4				human	9	43	SAMN03248546	PRJNA236389	GCF_000816425.1	Complete	1.56501	29.7	chromosome:NZ_CP007778.1/CP007778.1		1	1531	2015-01-07T00:00:00Z
Campylobacter lari RM2100	RM2100; ATCC BAA-1060D								human	9	46	SAMN02604025	PRJNA12517	GCA_000019205.1	Complete	1.57166	29.5401	chromosome:NC_012039.1/CP000932.1; plasmid megaplasmid pCL2100:NC_012040.1/; plasmid pCL2100:CP000933.1		2	1592	2009-02-05T00:00:00Z
Campylobacter lari subsp. concheus	LMG 21009								human	9	46	SAMN12636416	PRJNA562221	GCA_008245025.1	Complete	1.48852	29.8	chromosome:NZ_CP043426.1/CP043426.1		1	1455	2019-09-03T00:00:00Z
Campylobacter lari subsp. concheus LMG 11760	LMG 11760								human	9	43	SAMN03248542	PRJNA66781	GCA_000816225.1	Complete	1.5021	29.7	chromosome:NZ_CP007771.1/CP007771.1		1	1464	2015-01-07T00:00:00Z
Campylobacter lari subsp. lari	LMG 8846								human	9	46	SAMN14886909	PRJNA633572	GCA_013372185.1	Complete	1.51335	29.8	chromosome:NZ_CP053830.1/CP053830.1		1	1504	2020-06-24T00:00:00Z
Campylobacter mucosalis	ATCC 43264								pig	6	43	SAMN14886971	PRJNA633573	GCA_013372205.1	Complete	1.77348	36.6	chromosome:NZ_CP053831.1/CP053831.1		1	1767	2020-06-24T00:00:00Z
Campylobacter mucosalis CCUG 21559	CCUG 21559								pig	6	43	SAMN03737981	PRJNA66809	GCA_004803775.1	Complete	1.86001	36.5	chromosome:NZ_CP012542.1/CP012542.1		1	1933	2019-04-23T00:00:00Z
Campylobacter ornithocola	LMG 29815	13	1	I-d	4				Wild bird	9	46	SAMN10884421	PRJNA521390	GCF_013201605.1	Complete	1.64493	29.2	chromosome:NZ_CP053848.1/CP053848.1		1	1591	2020-06-01T00:00:00Z
Campylobacter peloridis	2016D-0074	15	3	I-d	4				Shellfish	9	46	SAMN16387700	PRJNA239251	GCF_014931075.1	Complete	1.72525	28.5441	chromosome:NZ_CP063079.1/CP063079.1; plasmid pLMG-23910-1:NZ_CP063080.1/CP063080.1		2	1613	2020-10-26T00:00:00Z
Campylobacter peloridis LMG 23910	LMG 23910	15	3	I-d	4				Shellfish	9	46	SAMN03248547	PRJNA215651	GCF_000816785.1	Complete	1.76279	28.4457	chromosome:NZ_CP007766.1/CP007766.1; plasmid pPEL1:NZ_CP007767.1/CP007767.1; plasmid pPEL2:NZ_CP007768.1/CP007768.1		3	1651	2015-01-07T00:00:00Z
Campylobacter pinnipediorum subsp. caledonicus	RM18020								seal	9	45	SAMN03737985	PRJNA284985	GCA_002021985.1	Complete	1.70543	30.4	chromosome:NZ_CP017018.1/CP017018.1		1	1647	2017-03-06T00:00:00Z
Campylobacter pinnipediorum subsp. caledonicus	RM18021								seal	9	45	SAMN03737986	PRJNA284986	GCA_002022005.1	Complete	1.75834	30.5	chromosome:NZ_CP017258.1/CP017258.1		1	1703	2017-03-06T00:00:00Z
Campylobacter pinnipediorum subsp. pinnipediorum	RM17260								Sea lion	9	45	SAMN03737982	PRJNA284982	GCA_002021925.1	Complete	1.78266	30.4	chromosome:NZ_CP012546.1/CP012546.1		1	1748	2017-03-06T00:00:00Z
Campylobacter pinnipediorum subsp. pinnipediorum	RM17261								sea lion	9	45	SAMN03737983	PRJNA284983	GCA_002021945.1	Complete	1.74411	30.4	chromosome:NZ_CP012547.1/CP012547.1		1	1701	2017-03-06T00:00:00Z
Campylobacter pinnipediorum subsp. pinnipediorum	RM17262								sea lion	9	45	SAMN03737984	PRJNA284984	GCA_002021965.1	Complete	1.63522	30.3	chromosome:NZ_CP012548.1/CP012548.1		1	1544	2017-03-06T00:00:00Z
Campylobacter rectus	ATCC 33238	13	1	II-b	5				Homo sapiens	9	48	SAMN03737987	PRJNA284987	GCF_004803795.1	Complete	2.57168	44.7	chromosome:NZ_CP012543.1/CP012543.1		1	2246	2019-04-23T00:00:00Z
Campylobacter showae	ATCC 51146								Homo sapiens	9	47	SAMN03737988	PRJNA284988	GCA_004803815.1	Complete	2.09789	45.7	chromosome:NZ_CP012544.1/CP012544.1		1	1952	2019-04-23T00:00:00Z
Campylobacter showae	B91_SC								Homo sapiens	9	47	SAMEA4535847	PRJEB17707	GCA_900699785.1	Complete	2.16058	46	chromosome 1:NZ_LR535679.1/LR535679.1		1	2027	2019-03-04T00:00:00Z
Campylobacter sp. 2014D-0216	2014D-0216	14	2	I-d	4				N/A	9	46	SAMN04545315	PRJNA239251	GCF_014931215.1	Complete	1.6095	31.4	chromosome:NZ_CP063089.1/CP063089.1		1	1534	2020-10-26T00:00:00Z
Campylobacter sp. CCUG 57310	CCUG 57310	13	1	III	5				Canine	9	46	SAMN10884422	PRJNA521414	GCF_013201975.1	Complete	2.08139	37.4944	chromosome:NZ_CP053845.1/CP053845.1; plasmid pCORI-1:NZ_CP053846.1/CP053846.1; plasmid pCORI-2:NZ_CP053847.1/CP053847.1		3	2029	2020-06-01T00:00:00Z
Campylobacter sp. CFSAN093224	CFSAN093224								Homo sapiens	9	44	SAMN11487378	PRJNA258022	GCA_012897395.1	Complete	1.62559	30.6	chromosome:NZ_CP040607.1/CP040607.1		1	1562	2020-04-27T00:00:00Z
Campylobacter sp. CFSAN093226	CFSAN093226								Homo sapiens	9	44	SAMN11487369	PRJNA258022	GCA_012897595.1	Complete	1.72092	30.4513	chromosome:NZ_CP040608.1/CP040608.1; plasmid unnamed:NZ_CP040609.1/CP040609.1		2	1690	2020-04-27T00:00:00Z
Campylobacter sp. CFSAN093227	CFSAN093227	14	2	I-a	1	?			Homo sapiens	7	42	SAMN11487373	PRJNA258022	GCF_012897855.1	Complete	1.82446	30.2	chromosome:NZ_CP040610.1/CP040610.1		1	1770	2020-04-27T00:00:00Z
Campylobacter sp. CFSAN093238	CFSAN093238	14	2	I-a	1	?			Homo sapiens	9	44	SAMN11487388	PRJNA258022	GCF_012898015.1	Complete	1.7455	30.4	chromosome:NZ_CP040611.1/CP040611.1		1	1684	2020-04-27T00:00:00Z
Campylobacter sp. CFSAN093241	CFSAN093241								Homo sapiens	9	45	SAMN11487363	PRJNA258022	GCA_012889595.1	Complete	1.6621	30.5	chromosome:NZ_CP040612.1/CP040612.1		1	1587	2020-04-27T00:00:00Z
Campylobacter sp. CFSAN093246	CFSAN093246	14	2	I-a	Outlier			+	Homo sapiens	9	45	SAMN11487354	PRJNA258022	GCF_012889415.1	Complete	1.75274	30.3195	chromosome:NZ_CP040613.1/CP040613.1; plasmid unnamed:NZ_CP040614.1/CP040614.1		2	1700	2020-04-27T00:00:00Z
Campylobacter sp. CFSAN093256	CFSAN093256								Homo sapiens	9	44	SAMN11487386	PRJNA258022	GCA_012889735.1	Complete	1.6536	30.5	chromosome:NZ_CP040615.1/CP040615.1		1	1579	2020-04-27T00:00:00Z
Campylobacter sp. CFSAN093259	CFSAN093259								Homo sapiens	9	44	SAMN11487387	PRJNA258022	GCA_012889985.1	Complete	1.68811	30.5	chromosome:NZ_CP040617.1/CP040617.1		1	1649	2020-04-27T00:00:00Z
Campylobacter sp. CFSAN093260	CFSAN093260								Homo sapiens	9	44	SAMN11487389	PRJNA258022	GCA_012890095.1	Complete	1.62778	30.6	chromosome:NZ_CP040618.1/CP040618.1		1	1564	2020-04-27T00:00:00Z
Campylobacter sp. RM12175	RM12175								alpaca	9	40	SAMN03737998	PRJNA284993	GCA_002139875.1	Complete	1.61261	32.4338	chromosome:NZ_CP018793.1/CP018793.1; plasmid pVIC12175-1:NZ_CP018794.1/CP018794.1; plasmid pVIC12175-2:NZ_CP018795.1/CP018795.1		3	1623	2017-05-15T00:00:00Z
Campylobacter sp. RM16192	RM16192								dog	9	47	SAMN03737970	PRJNA284975	GCA_004803855.2	Complete	1.87778	35.7253	chromosome:NZ_CP012552.1/CP012552.1; plasmid p16192:NZ_CP012553.1/CP012553.1		2	1929	2019-04-23T00:00:00Z
Campylobacter sp. RM16704	RM16704								River water	9	46	SAMN03248551	PRJNA248029	GCA_000816245.1	Complete	1.55754	28.5	chromosome:NZ_CP007769.1/CP007769.1		1	1514	2015-01-07T00:00:00Z
Campylobacter sp. RM6137	RM6137								pig	9	40	SAMN03737993	PRJNA284990	GCA_002139855.1	Complete	1.64061	34.1981	chromosome:NZ_CP018789.1/CP018789.1; plasmid pSUIS6137:NZ_CP018790.1/CP018790.1		2	1610	2017-05-15T00:00:00Z
Campylobacter sp. RM6914	RM6914								cow	9	46	SAMN03737965	PRJNA66813	GCA_004803835.1	Complete	1.78276	37.6	chromosome:NZ_CP012545.1/CP012545.1		1	1767	2019-04-23T00:00:00Z
Campylobacter sp. RM8964	RM8964								goat	9	40	SAMN03737996	PRJNA284991	GCA_002139895.1	Complete	1.75429	32.0516	chromosome:NZ_CP018791.1/CP018791.1; plasmid pVIC8964:NZ_CP018792.1/CP018792.1		2	1751	2017-05-15T00:00:00Z
Campylobacter sputorum	RM8705								human	9	47	SAMN03737992	PRJNA284989	GCA_002220775.1	Complete	1.68131	29.3	chromosome:NZ_CP019685.1/CP019685.1		1	1633	2017-07-18T00:00:00Z
Campylobacter sputorum biovar sputorum	LMG 7795								human	9	47	SAMN12636417	PRJNA562224	GCA_008245005.1	Complete	1.75339	29.7	chromosome:NZ_CP043427.1/CP043427.1		1	1721	2019-09-03T00:00:00Z
Campylobacter sputorum bv. faecalis CCUG 20703	CCUG 20703								human	9	47	SAMN03737989	PRJNA66805	GCA_002220735.1	Complete	1.75729	29.7	chromosome:NZ_CP019683.1/CP019683.1		1	1722	2017-07-18T00:00:00Z
Campylobacter sputorum bv. paraureolyticus LMG 11764	LMG 17589								human	9	47	SAMN03737990	PRJNA66807	GCA_002220755.1	Complete	1.72502	29.6	chromosome:NZ_CP019684.1/CP019684.1		1	1702	2017-07-18T00:00:00Z
Campylobacter sputorum bv. sputorum RM3237	RM3237								human	9	47	SAMN03737991	PRJNA66801	GCA_002220795.1	Complete	1.75226	29.7	chromosome:NZ_CP019682.1/CP019682.1		1	1731	2017-07-18T00:00:00Z
Campylobacter subantarcticus LMG 24374	LMG 24374	14	2	I-d	4				gentoo penguin	9	46	SAMN03248548	PRJNA215649	GCF_000816265.1	Complete	1.78254	29.9	chromosome:NZ_CP007772.1/CP007772.1		1	1703	2015-01-07T00:00:00Z
Campylobacter subantarcticus LMG 24377	LMG 24377	14	2	I-d	4				albatross	9	46	SAMN03248549	PRJNA215650	GCF_000816305.1	Complete	1.85299	29.8	chromosome:NZ_CP007773.1/CP007773.1		1	1818	2015-01-07T00:00:00Z
Campylobacter upsaliensis	NCTC11541								Dog	9	44	SAMEA4030738	PRJEB6403	GCA_900637395.1	Complete	1.67155	35	chromosome 1:NZ_LR134372.1/LR134372.1		1	1586	2018-12-19T00:00:00Z
Campylobacter upsaliensis RM3940	RM3940								human	9	44	SAMN03737994	PRJNA66789	GCA_013372245.1	Complete	1.62895	35.1	chromosome:NZ_CP053849.1/CP053849.1		1	1597	2020-06-24T00:00:00Z
Campylobacter ureolyticus	LMG 6451								human	12	47	SAMN14887001	PRJNA633574	GCA_013372225.1	Complete	1.82033	29	chromosome:NZ_CP053832.1/CP053832.1		1	1742	2020-06-24T00:00:00Z
Campylobacter ureolyticus RIGS 9880	RIGS 9880								Homo sapiens	9	44	SAMN03737995	PRJNA66811	GCA_001190755.1	Complete	1.64189	29.2	chromosome:NZ_CP012195.1/CP012195.1		1	1619	2015-08-03T00:00:00Z
Campylobacter volucris	2014D-0083								N/A	9	45	SAMN05230293	PRJNA239251	GCA_004345045.1	Complete	1.52498	28.6	chromosome:NZ_CP037746.1/CP037746.1		1	1484	2019-03-12T00:00:00Z
Campylobacter volucris	LMG 24380								black-headed gull	9	46	SAMN12636418	PRJNA562226	GCA_008245045.1	Complete	1.53206	28.5958	chromosome:NZ_CP043428.1/CP043428.1; plasmid p9726:NZ_CP043429.1/CP043429.1		2	1496	2019-09-03T00:00:00Z
Campylobacter volucris LMG 24379	LMG 24379								black-headed gull	9	43	SAMN03248550	PRJNA66783	GCA_000816345.1	Complete	1.51795	28.6	chromosome:NZ_CP007774.1/CP007774.1		1	1490	2015-01-07T00:00:00Z
Candidatus Campylobacter infans	19S00001								Homo sapiens	6	38	SAMN14120449	PRJNA607035	GCA_013416015.1	Complete	1.76037	35.89	chromosome:NZ_CP049075.1/CP049075.1; plasmid unnamed:NZ_CP049076.1/CP049076.1		2	1696	2020-07-15T00:00:00Z
