# Supplementary material for: In silico investigation of the genus Campylobacter type VI secretion system reveals genetic diversity in organization and putative effectors
Source: Microb Genom. 2022 Oct 31;8(10):mgen000898. doi: 10.1099/mgen.0.000898 (PMC9676060; doi:10.1099/mgen.0.000898)
Supplement: Supplementary material 3 [file mgen-8-898-s003.xlsx]

## Sheet: T6SS-Campygenus
Table S2. BLASTp analysis of 488 T6SS components against the Campylobacter protein database.
Query ID	Genome Accesion	Strain	Protein locus tag	Length	Expected value	Bitscore	Column1
488tagH	N/A	488	00966	299	0	582	0.973244
488tssM	N/A	488	00967	1175	0	2311	0.983404
488hcp	N/A	488	00968	171	6.95e-127	356	1.04094
488tssL	N/A	488	00969	257	0	507	0.986381
488tssK	N/A	488	00970	465	0	932	1.00215
488tssJ	N/A	488	00971	148	2.31e-104	297	1.00338
488tssA	N/A	488	00972	415	0	819	0.986747
488tssB	N/A	488	00973	161	1.14e-112	319	0.990683
488tssC	N/A	488	00974	484	0	1003	1.03616
488tssE	N/A	488	00975	130	1.49e-90	261	1.00385
488tssF	N/A	488	00976	573	0	1150	1.00349
488tssG	N/A	488	00977	302	0	608	1.00662
488vgrG1	N/A	488	00978	883	0	1775	1.0051
488vgrG2	N/A	488	00978	883	0	1304	0.778043
488vgrG1	N/A	488	00998	883	0	1304	0.738392
488vgrG2	N/A	488	00998	838	0	1685	1.00537
488tssJ	009802.2	13286	CCC13826_RS00705	141	8.04e-34	119	0.402027
488tssK	009802.2	13286	CCC13826_RS00710	465	0	536	0.576344
488tssL	009802.2	13286	CCC13826_RS00715	251	5.13e-58	188	0.365759
488tssB	009802.2	13286	CCC13826_RS00725	157	5.35e-72	216	0.670807
488tssC	009802.2	13286	CCC13826_RS00730	484	0	796	0.822314
488tssF	009802.2	13286	CCC13826_RS00740	575	0	533	0.465096
488tssM	009802.2	13286	CCC13826_RS00750	1159	0	901	0.383404
488vgrG1	009802.2	13286	CCC13826_RS00795	903	1.29e-158	493	0.279162
488vgrG2	009802.2	13286	CCC13826_RS00795	858	0	588	0.350835
488tssA	009802.2	13826	CCC13826_RS00720	427	7.99e-64	214	0.257831
488tssE	009802.2	13826	CCC13826_RS00735	129	1.06e-21	87	0.334615
488tssG	009802.2	13826	CCC13826_RS00745	299	4.57e-90	273	0.451987
488tagH	009802.2	13826	CCC13826_RS00755	310	3.72e-44	155	0.259197
488hcp	009802.2	13826	CCC13826_RS00760	169	1.01e-105	302	0.883041
488tagH	CP010306.1	00-1597	PJ17_RS05080	299	0	576	0.963211
488tssM	CP010306.1	00-1597	PJ17_RS05085	1175	0	2308	0.982128
488hcp	CP010306.1	00-1597	PJ17_RS05090	171	1.08e-126	355	1.03801
488tssL	CP010306.1	00-1597	PJ17_RS05095	257	0	504	0.980545
488tssK	CP010306.1	00-1597	PJ17_RS05100	465	0	932	1.00215
488tssJ	CP010306.1	00-1597	PJ17_RS05105	148	9.01e-104	295	0.996622
488tssA	CP010306.1	00-1597	PJ17_RS05110	415	0	814	0.980723
488tssB	CP010306.1	00-1597	PJ17_RS05115	161	1.14e-112	319	0.990683
488tssC	CP010306.1	00-1597	PJ17_RS05120	484	0	1003	1.03616
488tssE	CP010306.1	00-1597	PJ17_RS05125	130	1.49e-90	261	1.00385
488tssF	CP010306.1	00-1597	PJ17_RS05130	573	0	1150	1.00349
488tssG	CP010306.1	00-1597	PJ17_RS05135	302	0	608	1.00662
488vgrG1	CP010306.1	00-1597	PJ17_RS05140	883	0	1296	0.733862
488vgrG2	CP010306.1	00-1597	PJ17_RS05140	838	0	1669	0.995823
488vgrG1	CP010306.1	00-1597	PJ17_RS09265	188	1.45e-33	131	0.0741789
488vgrG2	CP010306.1	00-1597	PJ17_RS09265	186	1.29e-120	365	0.21778
488tagH	CP017029.1	14980A	CJ14980A_RS04960	299	0	576	0.963211
488tssM	CP017029.1	14980A	CJ14980A_RS04965	1175	0	2307	0.981702
488hcp	CP017029.1	14980A	CJ14980A_RS04970	171	1.08e-126	355	1.03801
488tssL	CP017029.1	14980A	CJ14980A_RS04975	257	0	504	0.980545
488tssK	CP017029.1	14980A	CJ14980A_RS04980	465	0	932	1.00215
488tssJ	CP017029.1	14980A	CJ14980A_RS04985	148	9.01e-104	295	0.996622
488tssA	CP017029.1	14980A	CJ14980A_RS04990	415	0	814	0.980723
488tssB	CP017029.1	14980A	CJ14980A_RS04995	161	1.14e-112	319	0.990683
488tssC	CP017029.1	14980A	CJ14980A_RS05000	484	0	1003	1.03616
488tssE	CP017029.1	14980A	CJ14980A_RS05005	130	1.49e-90	261	1.00385
488tssF	CP017029.1	14980A	CJ14980A_RS05010	573	0	1150	1.00349
488tssG	CP017029.1	14980A	CJ14980A_RS05015	302	0	606	1.00331
488vgrG1	CP017029.1	14980A	CJ14980A_RS05020	891	0	1266	0.716874
488vgrG2	CP017029.1	14980A	CJ14980A_RS05020	838	0	1482	0.884248
488vgrG1	CP017029.1	14980A	CJ14980A_RS05150	883	0	1294	0.732729
488vgrG2	CP017029.1	14980A	CJ14980A_RS05150	838	0	1668	0.995227
488vgrG1	CP017029.1	14980A	CJ14980A_RS09200	188	1.45e-33	131	0.0741789
488vgrG2	CP017029.1	14980A	CJ14980A_RS09200	186	1.29e-120	365	0.21778
488vgrG1	CP017029.1	14980A	CJ14980A_RS09460	62	2.32e-23	97	0.0549264
488vgrG2	CP017029.1	14980A	CJ14980A_RS09460	62	1.9e-23	97	0.0578759
488vgrG1	CP017026.1	14983A	CC14983A_RS09655	891	0	1264	0.715742
488vgrG2	CP017026.1	14983A	CC14983A_RS09655	838	0	1481	0.883652
488tssG	CP017026.1	14983A	CC14983A_RS09660	302	0	608	1.00662
488tssF	CP017026.1	14983A	CC14983A_RS09665	573	0	1150	1.00349
488tssE	CP017026.1	14983A	CC14983A_RS09670	130	1.49e-90	261	1.00385
488tssC	CP017026.1	14983A	CC14983A_RS09675	484	0	1000	1.03306
488tssB	CP017026.1	14983A	CC14983A_RS09680	161	5.2e-112	317	0.984472
488tssA	CP017026.1	14983A	CC14983A_RS09685	415	0	814	0.980723
488tssJ	CP017026.1	14983A	CC14983A_RS09690	148	9.01e-104	295	0.996622
488tssK	CP017026.1	14983A	CC14983A_RS09695	465	0	932	1.00215
488tssL	CP017026.1	14983A	CC14983A_RS09700	257	0	503	0.978599
488hcp	CP017026.1	14983A	CC14983A_RS09705	171	1.08e-126	355	1.03801
488tssM	CP017026.1	14983A	CC14983A_RS09710	1175	0	2303	0.98
488tagH	CP017026.1	14983A	CC14983A_RS09715	299	0	582	0.973244
488vgrG1	CP017026.1	14983A	CC14983A_RS10305	883	0	1295	0.733296
488vgrG2	CP017026.1	14983A	CC14983A_RS10305	838	0	1668	0.995227
488vgrG2	CP017025.1	14983A	CC14983A_RS10800	65	4.16e-15	74	0.0441527
488vgrG1	CP017026.1	14983A	CC14983A_RS10910	62	2.32e-23	97	0.0549264
488vgrG2	CP017026.1	14983A	CC14983A_RS10910	62	1.9e-23	97	0.0578759
488vgrG2	CP038868.1	16SHKX65C	E5L67_RS09135	65	3.02e-15	74	0.0441527
488tagH	CP063091.1	2010D-8469	A0071_RS03480	299	0	563	0.941472
488tssM	CP063091.1	2010D-8469	A0071_RS03485	1175	0	2244	0.954894
488hcp	CP063091.1	2010D-8469	A0071_RS03490	171	4.64e-126	353	1.03216
488tssL	CP063091.1	2010D-8469	A0071_RS03500	257	2.75e-179	495	0.963035
488tssK	CP063091.1	2010D-8469	A0071_RS03505	465	0	922	0.991398
488tssJ	CP063091.1	2010D-8469	A0071_RS03510	148	2.41e-82	241	0.814189
488tssA	CP063091.1	2010D-8469	A0071_RS03515	415	0	796	0.959036
488tssB	CP063091.1	2010D-8469	A0071_RS03520	161	1.34e-110	314	0.975155
488tssC	CP063091.1	2010D-8469	A0071_RS03525	484	0	989	1.02169
488tssE	CP063091.1	2010D-8469	A0071_RS03530	130	1.01e-88	256	0.984615
488tssF	CP063091.1	2010D-8469	A0071_RS03535	573	0	1132	0.987784
488tssG	CP063091.1	2010D-8469	A0071_RS03540	302	0	587	0.971854
488vgrG1	CP063091.1	2010D-8469	A0071_RS03545	806	0	1012	0.573046
488vgrG2	CP063091.1	2010D-8469	A0071_RS03545	761	0	1370	0.817422
488tssM	CP063091.1	2010D-8469	A0071_RS05040	143	1.81e-82	268	0.114043
488tagH	CP063091.1	2010D-8469	A0071_RS05045	299	0	561	0.938127
488tssG	CP037747.1	2013D-9613	A0073_RS03255	300	2.58e-135	388	0.642384
488tssF	CP037747.1	2013D-9613	A0073_RS03260	572	0	683	0.595986
488tssE	CP037747.1	2013D-9613	A0073_RS03265	130	7.98e-50	158	0.607692
488tssC	CP037747.1	2013D-9613	A0073_RS03270	484	0	884	0.913223
488tssB	CP037747.1	2013D-9613	A0073_RS03275	156	1.76e-85	250	0.776398
488tssA	CP037747.1	2013D-9613	A0073_RS03280	423	4.92e-125	371	0.446988
488tssJ	CP037747.1	2013D-9613	A0073_RS03285	136	9.91e-53	167	0.564189
488tssK	CP037747.1	2013D-9613	A0073_RS03290	464	0	645	0.693548
488tssL	CP037747.1	2013D-9613	A0073_RS03295	230	3.11e-96	285	0.554475
488hcp	CP037747.1	2013D-9613	A0073_RS03385	171	1.53e-110	315	0.921053
488tssM	CP037747.1	2013D-9613	A0073_RS03390	1177	0	1415	0.602128
488tagH	CP037747.1	2013D-9613	A0073_RS03395	296	7.15e-85	259	0.43311
488vgrG1	CP037747.1	2013D-9613	A0073_RS03510	887	0	825	0.467157
488vgrG2	CP037747.1	2013D-9613	A0073_RS03510	842	0	1112	0.663484
488tagH	CP063089.1	2014D-0216	A0083_RS04500	300	5.12e-78	242	0.404682
488tssM	CP063089.1	2014D-0216	A0083_RS04505	1174	0	1443	0.614043
488hcp	CP063089.1	2014D-0216	A0083_RS04510	171	1.61e-116	330	0.964912
488vgrG1	CP063089.1	2014D-0216	A0083_RS04515	470	7.01e-155	464	0.262741
488vgrG2	CP063089.1	2014D-0216	A0083_RS04515	470	1.49e-155	464	0.27685
488vgrG1	CP063089.1	2014D-0216	A0083_RS04605	881	0	753	0.426387
488vgrG2	CP063089.1	2014D-0216	A0083_RS04605	836	0	1065	0.635442
488tssL	CP063089.1	2014D-0216	A0083_RS04645	246	1.82e-93	278	0.540856
488tssK	CP063089.1	2014D-0216	A0083_RS04650	466	0	669	0.719355
488tssJ	CP063089.1	2014D-0216	A0083_RS04655	144	8.35e-68	204	0.689189
488tssA	CP063089.1	2014D-0216	A0083_RS04660	427	9.17e-128	378	0.455422
488tssB	CP063089.1	2014D-0216	A0083_RS04665	157	5.11e-90	262	0.813665
488tssC	CP063089.1	2014D-0216	A0083_RS04670	484	0	909	0.93905
488tssE	CP063089.1	2014D-0216	A0083_RS04675	129	8.9e-60	183	0.703846
488tssF	CP063089.1	2014D-0216	A0083_RS04680	573	0	738	0.643979
488tssG	CP063089.1	2014D-0216	A0083_RS04685	303	1.04e-131	379	0.627483
488tagH	CP063079.1	2016D-0074	IMC75_RS07585	300	3.74e-79	245	0.409699
488tssM	CP063079.1	2016D-0074	IMC75_RS07590	1174	0	1444	0.614468
488hcp	CP063079.1	2016D-0074	IMC75_RS07595	171	6.29e-116	328	0.959064
488vgrG1	CP063079.1	2016D-0074	IMC75_RS07600	470	8.26e-154	461	0.261042
488vgrG2	CP063079.1	2016D-0074	IMC75_RS07600	470	3.03e-154	461	0.27506
488vgrG1	CP063079.1	2016D-0074	IMC75_RS07700	470	8.26e-154	461	0.261042
488vgrG2	CP063079.1	2016D-0074	IMC75_RS07700	470	3.03e-154	461	0.27506
488vgrG1	CP063079.1	2016D-0074	IMC75_RS07765	85	1.47e-37	141	0.0798414
488vgrG1	CP063079.1	2016D-0074	IMC75_RS07825	881	0	752	0.425821
488vgrG2	CP063079.1	2016D-0074	IMC75_RS07825	836	0	1068	0.637232
488tssL	CP063079.1	2016D-0074	IMC75_RS07965	249	1.03e-101	299	0.581712
488tssK	CP063079.1	2016D-0074	IMC75_RS07970	466	0	659	0.708602
488tssJ	CP063079.1	2016D-0074	IMC75_RS07975	141	4.72e-62	190	0.641892
488tssA	CP063079.1	2016D-0074	IMC75_RS07980	426	1.21e-114	344	0.414458
488tssB	CP063079.1	2016D-0074	IMC75_RS07985	157	7.66e-87	254	0.78882
488tssC	CP063079.1	2016D-0074	IMC75_RS07990	484	0	908	0.938017
488tssE	CP063079.1	2016D-0074	IMC75_RS07995	129	1.81e-58	179	0.688462
488tssF	CP063079.1	2016D-0074	IMC75_RS08000	573	0	735	0.641361
488tssG	CP063079.1	2016D-0074	IMC75_RS08005	303	1.3e-131	379	0.627483
488vgrG2	CP058340.1	20A420	HXP32_RS03620	65	5.1e-15	74	0.0441527
488tagH	CP019977.1	aerotolerant OR12	B4W62_RS06760	299	0	576	0.963211
488tssM	CP019977.1	aerotolerant OR12	B4W62_RS06765	1175	0	2305	0.980851
488hcp	CP019977.1	aerotolerant OR12	B4W62_RS06770	171	1.08e-126	355	1.03801
488tssL	CP019977.1	aerotolerant OR12	B4W62_RS06775	257	0	505	0.98249
488tssK	CP019977.1	aerotolerant OR12	B4W62_RS06780	465	0	930	1
488tssJ	CP019977.1	aerotolerant OR12	B4W62_RS06785	148	9.01e-104	295	0.996622
488tssA	CP019977.1	aerotolerant OR12	B4W62_RS06790	415	0	812	0.978313
488tssB	CP019977.1	aerotolerant OR12	B4W62_RS06795	161	1.14e-112	319	0.990683
488tssC	CP019977.1	aerotolerant OR12	B4W62_RS06800	484	0	1002	1.03512
488tssE	CP019977.1	aerotolerant OR12	B4W62_RS06805	130	8.06e-90	259	0.996154
488tssF	CP019977.1	aerotolerant OR12	B4W62_RS06810	573	0	1147	1.00087
488tssG	CP019977.1	aerotolerant OR12	B4W62_RS06815	302	0	608	1.00662
488vgrG1	CP019977.1	aerotolerant OR12	B4W62_RS06905	343	6.32e-60	209	0.118347
488vgrG2	CP019977.1	aerotolerant OR12	B4W62_RS06905	298	0	579	0.345465
488vgrG1	CP019977.1	aerotolerant OR12	B4W62_RS07060	883	0	1280	0.724802
488vgrG2	CP019977.1	aerotolerant OR12	B4W62_RS07060	838	0	1520	0.906921
488vgrG1	CP019977.1	aerotolerant OR12	B4W62_RS07080	246	6.09e-48	174	0.0985277
488vgrG2	CP019977.1	aerotolerant OR12	B4W62_RS07080	246	8.04e-164	478	0.285203
488vgrG2	CP019977.1	aerotolerant OR12	B4W62_RS11105	65	4.16e-15	74	0.0441527
488vgrG1	CP019977.1	aerotolerant OR12	B4W62_RS11245	472	0	939	0.53171
488vgrG2	CP019977.1	aerotolerant OR12	B4W62_RS11245	472	0	939	0.560263
488tagH	CP044176.1	AR-0411	F4V23_RS09410	299	0	576	0.963211
488tssM	CP044176.1	AR-0411	F4V23_RS09415	999	0	1958	0.833191
488tssG	CP044176.1	AR-0411	F4V23_RS09420	92	4.41e-60	189	0.312914
488vgrG1	CP044176.1	AR-0411	F4V23_RS09500	141	1.39e-89	305	0.172707
488vgrG2	CP044176.1	AR-0411	F4V23_RS09500	141	6.59e-90	305	0.181981
488vgrG1	CP044176.1	AR-0411	F4V23_RS09570	343	4.61e-61	212	0.120045
488vgrG2	CP044176.1	AR-0411	F4V23_RS09570	298	0	582	0.347255
488vgrG1	CP044176.1	AR-0411	F4V23_RS09835	141	6.77e-92	301	0.170442
488vgrG2	CP044176.1	AR-0411	F4V23_RS09835	141	4.68e-92	301	0.179594
488vgrG2	CP044169.1	AR-0414	F4V26_RS04320	47	1.58e-20	95	0.0566826
488vgrG1	CP044169.1	AR-0414	F4V26_RS04355	883	0	1301	0.736693
488vgrG2	CP044169.1	AR-0414	F4V26_RS04355	838	0	1579	0.942124
488tssG	CP044169.1	AR-0414	F4V26_RS04435	302	0	608	1.00662
488tssF	CP044169.1	AR-0414	F4V26_RS04440	573	0	1150	1.00349
488tssE	CP044169.1	AR-0414	F4V26_RS04445	130	1.49e-90	261	1.00385
488tssC	CP044169.1	AR-0414	F4V26_RS04450	484	0	1000	1.03306
488tssB	CP044169.1	AR-0414	F4V26_RS04455	161	1.14e-112	319	0.990683
488tssA	CP044169.1	AR-0414	F4V26_RS04460	415	0	811	0.977108
488tssJ	CP044169.1	AR-0414	F4V26_RS04465	148	9.01e-104	295	0.996622
488tssK	CP044169.1	AR-0414	F4V26_RS04470	465	0	932	1.00215
488tssL	CP044169.1	AR-0414	F4V26_RS04475	257	0	504	0.980545
488hcp	CP044169.1	AR-0414	F4V26_RS04480	171	1.08e-126	355	1.03801
488tssM	CP044169.1	AR-0414	F4V26_RS04485	1175	0	2309	0.982553
488tagH	CP044169.1	AR-0414	F4V26_RS04490	299	0	576	0.963211
488vgrG1	CP044169.1	AR-0414	F4V26_RS08955	472	0	940	0.532276
488vgrG2	CP044169.1	AR-0414	F4V26_RS08955	472	0	941	0.561456
488vgrG2	CP044161.1	AR-0420	F4V32_RS08925	65	5.1e-15	74	0.0441527
488tssJ	CP012541.1	ATCC 33237	CCON33237_RS00415	138	4.07e-32	114	0.385135
488tssK	CP012541.1	ATCC 33237	CCON33237_RS00420	465	0	528	0.567742
488tssL	CP012541.1	ATCC 33237	CCON33237_RS00425	239	9.14e-57	184	0.357977
488tssA	CP012541.1	ATCC 33237	CCON33237_RS00430	427	3.01e-64	214	0.257831
488tssB	CP012541.1	ATCC 33237	CCON33237_RS00435	158	2.04e-71	215	0.667702
488tssC	CP012541.1	ATCC 33237	CCON33237_RS00440	484	0	796	0.822314
488tssE	CP012541.1	ATCC 33237	CCON33237_RS00445	129	1.37e-21	86	0.330769
488tssF	CP012541.1	ATCC 33237	CCON33237_RS00450	575	0	539	0.470332
488tssG	CP012541.1	ATCC 33237	CCON33237_RS00455	299	1.2e-85	261	0.432119
488tssM	CP012541.1	ATCC 33237	CCON33237_RS00460	1153	0	907	0.385957
488tagH	CP012541.1	ATCC 33237	CCON33237_RS00465	302	1.54e-47	164	0.274247
488hcp	CP012541.1	ATCC 33237	CCON33237_RS00470	169	2.21e-104	299	0.874269
488vgrG1	CP012541.1	ATCC 33237	CCON33237_RS09395	905	4.49e-159	489	0.276897
488vgrG2	CP012541.1	ATCC 33237	CCON33237_RS09395	866	0	589	0.351432
488tssL	CP012543.1	ATCC 33238	CRECT_RS11000	240	2.84e-62	199	0.38716
488tssK	CP012543.1	ATCC 33238	CRECT_RS11005	465	0	519	0.558065
488tssJ	CP012543.1	ATCC 33238	CRECT_RS11010	147	6.23e-34	119	0.402027
488tssA	CP012543.1	ATCC 33238	CRECT_RS11015	431	7.38e-65	216	0.260241
488tssB	CP012543.1	ATCC 33238	CRECT_RS11020	158	1.19e-77	231	0.717391
488tssC	CP012543.1	ATCC 33238	CRECT_RS11025	478	0	825	0.852273
488tssE	CP012543.1	ATCC 33238	CRECT_RS11030	129	6.78e-41	135	0.519231
488tssF	CP012543.1	ATCC 33238	CRECT_RS11035	574	0	633	0.552356
488tssG	CP012543.1	ATCC 33238	CRECT_RS11040	294	1.07e-112	330	0.546358
488tssM	CP012543.1	ATCC 33238	CRECT_RS11045	1164	0	952	0.405106
488tagH	CP012543.1	ATCC 33238	CRECT_RS11050	302	1.2e-47	164	0.274247
488hcp	CP012543.1	ATCC 33238	CRECT_RS11110	168	1.14e-105	302	0.883041
488vgrG1	CP012543.1	ATCC 33238	CRECT_RS11115	919	1.56e-179	541	0.306342
488vgrG2	CP012543.1	ATCC 33238	CRECT_RS11115	866	0	666	0.397375
488vgrG1	CP020478.1	ATCC 51209	CHELV3228_RS03355	887	0	851	0.48188
488vgrG2	CP020478.1	ATCC 51209	CHELV3228_RS03355	842	0	1135	0.677208
488tagH	CP020478.1	ATCC 51209	CHELV3228_RS03465	296	7.15e-85	259	0.43311
488tssM	CP020478.1	ATCC 51209	CHELV3228_RS03470	1177	0	1415	0.602128
488hcp	CP020478.1	ATCC 51209	CHELV3228_RS03475	171	1.53e-110	315	0.921053
488tssL	CP020478.1	ATCC 51209	CHELV3228_RS03565	230	8.3e-97	287	0.558366
488tssK	CP020478.1	ATCC 51209	CHELV3228_RS03570	464	0	646	0.694624
488tssJ	CP020478.1	ATCC 51209	CHELV3228_RS03575	136	1.24e-52	167	0.564189
488tssA	CP020478.1	ATCC 51209	CHELV3228_RS03580	423	4.92e-125	371	0.446988
488tssB	CP020478.1	ATCC 51209	CHELV3228_RS03585	156	1.76e-85	250	0.776398
488tssC	CP020478.1	ATCC 51209	CHELV3228_RS03590	484	0	884	0.913223
488tssE	CP020478.1	ATCC 51209	CHELV3228_RS03595	130	7.98e-50	158	0.607692
488tssF	CP020478.1	ATCC 51209	CHELV3228_RS03600	572	0	683	0.595986
488tssG	CP020478.1	ATCC 51209	CHELV3228_RS03605	300	2.58e-135	388	0.642384
488vgrG2	CP017878.1	BG2108	BLD36_RS09665	65	3.04e-14	72	0.0429594
488vgrG2	CP017871.1	BP3183	BLD39_RS09555	65	5.1e-15	74	0.0441527
488tssM	CP044262.1	CA639	F6X58_RS04875	1174	0	1423	0.605532
488hcp	CP044262.1	CA639	F6X58_RS04880	171	6.29e-116	328	0.959064
488vgrG1	CP044262.1	CA639	F6X58_RS04885	881	0	767	0.434315
488vgrG2	CP044262.1	CA639	F6X58_RS04885	836	0	1083	0.646181
488tssL	CP044262.1	CA639	F6X58_RS04940	246	1.24e-99	294	0.571984
488tssK	CP044262.1	CA639	F6X58_RS04945	466	0	665	0.715054
488tssJ	CP044262.1	CA639	F6X58_RS04950	139	8.47e-60	184	0.621622
488tssA	CP044262.1	CA639	F6X58_RS04955	428	4.34e-121	361	0.43494
488tssB	CP044262.1	CA639	F6X58_RS04960	157	1.19e-88	258	0.801242
488tssC	CP044262.1	CA639	F6X58_RS04965	484	0	906	0.93595
488tssE	CP044262.1	CA639	F6X58_RS04970	129	9.17e-58	178	0.684615
488tssF	CP044262.1	CA639	F6X58_RS04975	573	0	730	0.636998
488tssG	CP044262.1	CA639	F6X58_RS04980	303	1.89e-133	383	0.634106
488tagH	CP044262.1	CA639	F6X58_RS08895	300	2.22e-79	246	0.411371
488tagH	CP053845.1	CCUG 57310	CORI_RS01100	301	2.25e-50	171	0.285953
488tssM	CP053845.1	CCUG 57310	CORI_RS01105	1158	0	972	0.413617
488tssG	CP053845.1	CCUG 57310	CORI_RS01110	294	2.34e-116	340	0.562914
488tssF	CP053845.1	CCUG 57310	CORI_RS01115	564	0	582	0.507853
488tssE	CP053845.1	CCUG 57310	CORI_RS01120	129	5.75e-38	127	0.488462
488tssC	CP053845.1	CCUG 57310	CORI_RS01125	484	0	830	0.857438
488tssB	CP053845.1	CCUG 57310	CORI_RS01130	155	1.7e-81	240	0.745342
488tssA	CP053845.1	CCUG 57310	CORI_RS01135	411	7.83e-70	229	0.275904
488tssJ	CP053845.1	CCUG 57310	CORI_RS01140	147	2.74e-39	132	0.445946
488tssK	CP053845.1	CCUG 57310	CORI_RS01145	465	0	553	0.594624
488tssL	CP053845.1	CCUG 57310	CORI_RS01150	238	3.63e-66	209	0.406615
488hcp	CP053845.1	CCUG 57310	CORI_RS01155	169	2.69e-105	301	0.880117
488vgrG1	CP053845.1	CCUG 57310	CORI_RS01175	908	0	556	0.314836
488vgrG2	CP053845.1	CCUG 57310	CORI_RS01175	863	0	682	0.406921
488vgrG2	CP023545.1	CFSAN032805	CPG34_RS09180	65	5.1e-15	74	0.0441527
488vgrG2	CP045791.1	CFSAN032805	GH773_RS09115	65	5.1e-15	74	0.0441527
488tagH	CP028185.1	CFSAN054107	C9J79_RS07880	299	0	576	0.963211
488tssM	CP028185.1	CFSAN054107	C9J79_RS07885	1175	0	2309	0.982553
488hcp	CP028185.1	CFSAN054107	C9J79_RS07890	171	1.08e-126	355	1.03801
488tssL	CP028185.1	CFSAN054107	C9J79_RS07895	257	0	504	0.980545
488tssK	CP028185.1	CFSAN054107	C9J79_RS07900	465	0	932	1.00215
488tssJ	CP028185.1	CFSAN054107	C9J79_RS07905	148	9.01e-104	295	0.996622
488tssA	CP028185.1	CFSAN054107	C9J79_RS07910	415	0	814	0.980723
488tssB	CP028185.1	CFSAN054107	C9J79_RS07915	161	1.14e-112	319	0.990683
488tssC	CP028185.1	CFSAN054107	C9J79_RS07920	484	0	1002	1.03512
488tssE	CP028185.1	CFSAN054107	C9J79_RS07925	130	1.49e-90	261	1.00385
488tssF	CP028185.1	CFSAN054107	C9J79_RS07930	573	0	1150	1.00349
488tssG	CP028185.1	CFSAN054107	C9J79_RS07935	302	0	608	1.00662
488vgrG1	CP028185.1	CFSAN054107	C9J79_RS08010	883	0	1304	0.738392
488vgrG2	CP028185.1	CFSAN054107	C9J79_RS08010	838	0	1581	0.943317
488vgrG1	CP028185.1	CFSAN054107	C9J79_RS08050	246	1.05e-46	170	0.0962627
488vgrG2	CP028185.1	CFSAN054107	C9J79_RS08050	246	2.89e-159	466	0.278043
488vgrG1	CP028185.1	CFSAN054107	C9J79_RS10295	472	0	943	0.533975
488vgrG2	CP028185.1	CFSAN054107	C9J79_RS10295	472	0	942	0.562053
488tagH	CP040610.1	CFSAN093227	FBF06_RS05750	299	0	582	0.973244
488tssM	CP040610.1	CFSAN093227	FBF06_RS05755	1175	0	2309	0.982553
488hcp	CP040610.1	CFSAN093227	FBF06_RS05760	171	1.08e-126	355	1.03801
488tssL	CP040610.1	CFSAN093227	FBF06_RS05765	257	0	506	0.984436
488tssK	CP040610.1	CFSAN093227	FBF06_RS05770	465	0	932	1.00215
488tssJ	CP040610.1	CFSAN093227	FBF06_RS05775	148	9.01e-104	295	0.996622
488tssA	CP040610.1	CFSAN093227	FBF06_RS05780	415	0	817	0.984337
488tssB	CP040610.1	CFSAN093227	FBF06_RS05785	161	1.14e-112	319	0.990683
488tssC	CP040610.1	CFSAN093227	FBF06_RS05790	484	0	999	1.03202
488tssE	CP040610.1	CFSAN093227	FBF06_RS05795	130	1.49e-90	261	1.00385
488tssF	CP040610.1	CFSAN093227	FBF06_RS05800	573	0	1150	1.00349
488tssG	CP040610.1	CFSAN093227	FBF06_RS05805	302	0	608	1.00662
488vgrG1	CP040610.1	CFSAN093227	FBF06_RS05810	472	0	939	0.53171
488vgrG2	CP040610.1	CFSAN093227	FBF06_RS05810	472	0	939	0.560263
488vgrG1	CP040610.1	CFSAN093227	FBF06_RS05815	73	4.3e-36	134	0.0758777
488vgrG1	CP040610.1	CFSAN093227	FBF06_RS05875	883	0	1300	0.736127
488vgrG2	CP040610.1	CFSAN093227	FBF06_RS05875	838	0	1573	0.938544
488vgrG1	CP040610.1	CFSAN093227	FBF06_RS05910	246	1.55e-46	170	0.0962627
488vgrG2	CP040610.1	CFSAN093227	FBF06_RS05910	246	3.55e-160	469	0.279833
488tagH	CP040611.1	CFSAN093238	FBF21_RS05250	299	0	576	0.963211
488tssM	CP040611.1	CFSAN093238	FBF21_RS05255	1175	0	2309	0.982553
488hcp	CP040611.1	CFSAN093238	FBF21_RS05260	171	1.08e-126	355	1.03801
488tssL	CP040611.1	CFSAN093238	FBF21_RS05265	257	0	504	0.980545
488tssK	CP040611.1	CFSAN093238	FBF21_RS05270	465	0	932	1.00215
488tssJ	CP040611.1	CFSAN093238	FBF21_RS05275	148	9.01e-104	295	0.996622
488tssA	CP040611.1	CFSAN093238	FBF21_RS05280	415	0	814	0.980723
488tssB	CP040611.1	CFSAN093238	FBF21_RS05285	161	1.14e-112	319	0.990683
488tssC	CP040611.1	CFSAN093238	FBF21_RS05290	484	0	1003	1.03616
488tssE	CP040611.1	CFSAN093238	FBF21_RS05295	130	1.49e-90	261	1.00385
488tssF	CP040611.1	CFSAN093238	FBF21_RS05300	573	0	1150	1.00349
488tssG	CP040611.1	CFSAN093238	FBF21_RS05305	302	0	605	1.00166
488vgrG1	CP040611.1	CFSAN093238	FBF21_RS05310	472	0	940	0.532276
488vgrG2	CP040611.1	CFSAN093238	FBF21_RS05310	472	0	939	0.560263
488vgrG1	CP040611.1	CFSAN093238	FBF21_RS05315	76	6.53e-35	130	0.0736127
488vgrG1	CP040611.1	CFSAN093238	FBF21_RS05380	883	0	1300	0.736127
488vgrG2	CP040611.1	CFSAN093238	FBF21_RS05380	838	0	1571	0.937351
488vgrG2	CP040611.1	CFSAN093238	FBF21_RS05415	47	1.58e-20	95	0.0566826
488vgrG1	CP040614.1	CFSAN093246	FBE87_RS09045	883	0	1271	0.719706
488vgrG2	CP040614.1	CFSAN093246	FBE87_RS09045	838	0	1644	0.980907
488tssG	CP040614.1	CFSAN093246	FBE87_RS09050	302	0	608	1.00662
488tssF	CP040614.1	CFSAN093246	FBE87_RS09055	573	0	1150	1.00349
488tssE	CP040614.1	CFSAN093246	FBE87_RS09060	130	1.49e-90	261	1.00385
488tssC	CP040614.1	CFSAN093246	FBE87_RS09065	484	0	998	1.03099
488tssB	CP040614.1	CFSAN093246	FBE87_RS09070	161	1.14e-112	319	0.990683
488tssA	CP040614.1	CFSAN093246	FBE87_RS09075	415	0	814	0.980723
488tssJ	CP040614.1	CFSAN093246	FBE87_RS09080	148	9.01e-104	295	0.996622
488tssK	CP040614.1	CFSAN093246	FBE87_RS09085	465	0	932	1.00215
488tssL	CP040614.1	CFSAN093246	FBE87_RS09090	257	0	505	0.98249
488hcp	CP040614.1	CFSAN093246	FBE87_RS09095	171	1.08e-126	355	1.03801
488tssM	CP040614.1	CFSAN093246	FBE87_RS09100	1175	0	2303	0.98
488tagH	CP040614.1	CFSAN093246	FBE87_RS09105	299	0	582	0.973244
488vgrG1	CP012212.1	CJ017CCUA	AEI26_RS04225	358	1.71e-53	191	0.108154
488vgrG2	CP012212.1	CJ017CCUA	AEI26_RS04225	298	3.44e-143	427	0.254773
488tagH	CP012221.1	CJ018CCUA	AEI23_RS05235	299	0	576	0.963211
488tssM	CP012221.1	CJ018CCUA	AEI23_RS05240	1175	0	2309	0.982553
488hcp	CP012221.1	CJ018CCUA	AEI23_RS05245	171	1.08e-126	355	1.03801
488tssL	CP012221.1	CJ018CCUA	AEI23_RS05250	257	0	504	0.980545
488tssK	CP012221.1	CJ018CCUA	AEI23_RS05255	465	0	932	1.00215
488tssJ	CP012221.1	CJ018CCUA	AEI23_RS05260	148	9.01e-104	295	0.996622
488tssA	CP012221.1	CJ018CCUA	AEI23_RS05265	415	0	814	0.980723
488tssB	CP012221.1	CJ018CCUA	AEI23_RS05270	161	5.2e-112	317	0.984472
488tssC	CP012221.1	CJ018CCUA	AEI23_RS05275	484	0	1003	1.03616
488tssE	CP012221.1	CJ018CCUA	AEI23_RS05280	130	1.49e-90	261	1.00385
488tssF	CP012221.1	CJ018CCUA	AEI23_RS05285	573	0	1150	1.00349
488tssG	CP012221.1	CJ018CCUA	AEI23_RS05290	302	0	608	1.00662
488vgrG1	CP012221.1	CJ018CCUA	AEI23_RS05295	166	9.04e-109	334	0.189128
488vgrG2	CP012221.1	CJ018CCUA	AEI23_RS05295	166	4.38e-109	334	0.199284
488vgrG1	CP012221.1	CJ018CCUA	AEI23_RS05320	194	1.81e-31	125	0.0707814
488vgrG2	CP012221.1	CJ018CCUA	AEI23_RS05320	197	4.7e-90	285	0.170048
488vgrG1	CP012221.1	CJ018CCUA	AEI23_RS05335	188	1.45e-33	131	0.0741789
488vgrG2	CP012221.1	CJ018CCUA	AEI23_RS05335	186	1.29e-120	365	0.21778
488vgrG1	CP012221.1	CJ018CCUA	AEI23_RS09525	62	2.32e-23	97	0.0549264
488vgrG2	CP012221.1	CJ018CCUA	AEI23_RS09525	62	1.9e-23	97	0.0578759
488vgrG2	CP012221.1	CJ018CCUA	AEI23_RS09540	85	1.41e-15	77	0.0459427
488vgrG1	CP012221.1	CJ018CCUA	AEI23_RS09555	56	9.66e-27	106	0.0600227
488vgrG1	CP012221.1	CJ018CCUA	AEI23_RS09580	77	1.08e-38	141	0.0798414
488vgrG1	CP012221.1	CJ018CCUA	AEI23_RS09605	226	7.26e-35	134	0.0758777
488vgrG2	CP012221.1	CJ018CCUA	AEI23_RS09605	183	1.8e-107	330	0.196897
488vgrG1	CP012221.1	CJ018CCUA	AEI23_RS09805	82	8.35e-48	167	0.094564
488vgrG2	CP012221.1	CJ018CCUA	AEI23_RS09805	82	8.59e-48	167	0.099642
488vgrG1	CP012221.1	CJ018CCUA	AEI23_RS09810	330	0	656	0.371461
488vgrG2	CP012221.1	CJ018CCUA	AEI23_RS09810	330	0	655	0.390811
488vgrG1	CP012221.1	CJ018CCUA	AEI23_RS09815	263	2.75e-180	522	0.295583
488vgrG2	CP012221.1	CJ018CCUA	AEI23_RS09815	263	5.84e-49	177	0.105609
488tagH	CP012217.1	CJ071CC464	AEI20_RS06180	299	0	576	0.963211
488tssM	CP012217.1	CJ071CC464	AEI20_RS06185	1175	0	2308	0.982128
488hcp	CP012217.1	CJ071CC464	AEI20_RS06190	171	1.08e-126	355	1.03801
488tssL	CP012217.1	CJ071CC464	AEI20_RS06195	257	0	506	0.984436
488tssK	CP012217.1	CJ071CC464	AEI20_RS06200	465	0	932	1.00215
488tssJ	CP012217.1	CJ071CC464	AEI20_RS06205	148	9.01e-104	295	0.996622
488tssA	CP012217.1	CJ071CC464	AEI20_RS06210	415	0	814	0.980723
488tssB	CP012217.1	CJ071CC464	AEI20_RS06215	161	1.14e-112	319	0.990683
488tssC	CP012217.1	CJ071CC464	AEI20_RS06220	484	0	1002	1.03512
488tssE	CP012217.1	CJ071CC464	AEI20_RS06225	130	1.49e-90	261	1.00385
488tssF	CP012217.1	CJ071CC464	AEI20_RS06230	573	0	1150	1.00349
488tssG	CP012217.1	CJ071CC464	AEI20_RS06235	302	0	608	1.00662
488vgrG1	CP012217.1	CJ071CC464	AEI20_RS06240	472	0	904	0.511891
488vgrG2	CP012217.1	CJ071CC464	AEI20_RS06240	472	0	905	0.539976
488vgrG1	CP012217.1	CJ071CC464	AEI20_RS06245	179	1.58e-28	114	0.0645527
488vgrG2	CP012217.1	CJ071CC464	AEI20_RS06245	134	3.52e-85	270	0.161098
488vgrG1	CP012217.1	CJ071CC464	AEI20_RS06250	219	1.26e-36	140	0.0792752
488vgrG2	CP012217.1	CJ071CC464	AEI20_RS06250	220	1.61e-138	412	0.245823
488vgrG1	CP012217.1	CJ071CC464	AEI20_RS09000	185	2.93e-32	127	0.0719139
488vgrG2	CP012217.1	CJ071CC464	AEI20_RS09000	185	8.19e-82	263	0.156921
488vgrG1	CP012217.1	CJ071CC464	AEI20_RS09035	116	5.57e-26	107	0.0605889
488vgrG2	CP012217.1	CJ071CC464	AEI20_RS09035	121	3e-73	238	0.142005
488vgrG1	CP012217.1	CJ071CC464	AEI20_RS09140	137	5.01e-87	276	0.156285
488vgrG2	CP012217.1	CJ071CC464	AEI20_RS09140	137	2.62e-87	276	0.164678
488tagH	CP034393.1	CLB104	EJJ14_RS05435	299	0	577	0.964883
488tssG	CP034393.1	CLB104	EJJ14_RS05440	129	8.15e-85	256	0.423841
488vgrG1	CP034393.1	CLB104	EJJ14_RS05445	883	0	1295	0.733296
488vgrG2	CP034393.1	CLB104	EJJ14_RS05445	838	0	1662	0.991647
488vgrG2	022347.1	CVM N29710	G157_RS09200	65	5.1e-15	74	0.0441527
488vgrG2	CP011015.1	FB1	VC76_RS09285	65	3.04e-14	72	0.0429594
488vgrG2	CP066027.1	FDAARGOS_1028	I6H85_RS03720	65	5.1e-15	74	0.0441527
488vgrG1	CP066028.1	FDAARGOS_1028	I6H85_RS08805	883	0	1282	0.725934
488vgrG2	CP066028.1	FDAARGOS_1028	I6H85_RS08805	838	0	1659	0.989857
488tagH	CP066028.1	FDAARGOS_1028	I6H85_RS09580	299	0	576	0.963211
488tssM	CP066028.1	FDAARGOS_1028	I6H85_RS09585	1175	0	2301	0.979149
488hcp	CP066028.1	FDAARGOS_1028	I6H85_RS09590	171	1.08e-126	355	1.03801
488tssL	CP066028.1	FDAARGOS_1028	I6H85_RS09595	257	0	505	0.98249
488tssK	CP066028.1	FDAARGOS_1028	I6H85_RS09600	465	0	932	1.00215
488tssJ	CP066028.1	FDAARGOS_1028	I6H85_RS09605	148	9.01e-104	295	0.996622
488tssA	CP066028.1	FDAARGOS_1028	I6H85_RS09610	415	0	814	0.980723
488tssB	CP066028.1	FDAARGOS_1028	I6H85_RS09615	161	5.2e-112	317	0.984472
488tssC	CP066028.1	FDAARGOS_1028	I6H85_RS09620	484	0	1000	1.03306
488tssE	CP066028.1	FDAARGOS_1028	I6H85_RS09625	130	1.49e-90	261	1.00385
488tssF	CP066028.1	FDAARGOS_1028	I6H85_RS09630	573	0	1150	1.00349
488tssG	CP066028.1	FDAARGOS_1028	I6H85_RS09635	302	0	608	1.00662
488vgrG1	CP066028.1	FDAARGOS_1028	I6H85_RS09640	472	0	934	0.528879
488vgrG2	CP066028.1	FDAARGOS_1028	I6H85_RS09640	472	0	934	0.557279
488tagH	CP022076.1	FDAARGOS_262	A6J90_RS06210	299	0	582	0.973244
488tssM	CP022076.1	FDAARGOS_262	A6J90_RS06215	1175	0	2304	0.980426
488hcp	CP022076.1	FDAARGOS_262	A6J90_RS06220	171	1.08e-126	355	1.03801
488tssL	CP022076.1	FDAARGOS_262	A6J90_RS06225	257	0	505	0.98249
488tssK	CP022076.1	FDAARGOS_262	A6J90_RS06230	465	0	932	1.00215
488tssJ	CP022076.1	FDAARGOS_262	A6J90_RS06235	148	9.01e-104	295	0.996622
488tssA	CP022076.1	FDAARGOS_262	A6J90_RS06240	415	0	811	0.977108
488tssB	CP022076.1	FDAARGOS_262	A6J90_RS06245	161	1.14e-112	319	0.990683
488tssC	CP022076.1	FDAARGOS_262	A6J90_RS06250	484	0	1000	1.03306
488tssE	CP022076.1	FDAARGOS_262	A6J90_RS06255	130	1.49e-90	261	1.00385
488tssF	CP022076.1	FDAARGOS_262	A6J90_RS06260	573	0	1150	1.00349
488tssG	CP022076.1	FDAARGOS_262	A6J90_RS06265	302	0	608	1.00662
488vgrG1	CP022076.1	FDAARGOS_262	A6J90_RS06415	883	0	1299	0.735561
488vgrG2	CP022076.1	FDAARGOS_262	A6J90_RS06415	838	0	1571	0.937351
488vgrG1	CP022076.1	FDAARGOS_262	A6J90_RS06455	246	6.09e-48	174	0.0985277
488vgrG2	CP022076.1	FDAARGOS_262	A6J90_RS06455	246	8.04e-164	478	0.285203
488vgrG1	CP022076.1	FDAARGOS_262	A6J90_RS09460	472	0	943	0.533975
488vgrG2	CP022076.1	FDAARGOS_262	A6J90_RS09460	472	0	942	0.562053
488vgrG1	CP022076.1	FDAARGOS_262	A6J90_RS09480	222	1.33e-148	449	0.254247
488vgrG2	CP022076.1	FDAARGOS_262	A6J90_RS09480	222	4.46e-149	449	0.2679
488tagH	CP023866.1	FDAARGOS_421	CRM97_RS07490	299	0	580	0.9699
488tssG	CP023866.1	FDAARGOS_421	CRM97_RS07495	129	8.15e-85	256	0.423841
488vgrG1	CP023866.1	FDAARGOS_421	CRM97_RS07500	466	0	930	0.526614
488vgrG2	CP023866.1	FDAARGOS_421	CRM97_RS07500	466	0	931	0.555489
488vgrG2	CP046317.1	FDAARGOS_735	FOC43_RS08830	65	5.1e-15	74	0.0441527
488tssJ	CP049263.1	H16O-S1	CVS89_RS08890	143	5.56e-34	119	0.402027
488tssK	CP049263.1	H16O-S1	CVS89_RS08895	465	0	531	0.570968
488tssL	CP049263.1	H16O-S1	CVS89_RS08900	251	4.5e-58	188	0.365759
488tssA	CP049263.1	H16O-S1	CVS89_RS08905	428	3.12e-64	214	0.257831
488tssB	CP049263.1	H16O-S1	CVS89_RS08910	157	5.35e-72	216	0.670807
488tssC	CP049263.1	H16O-S1	CVS89_RS08915	484	0	799	0.825413
488tssE	CP049263.1	H16O-S1	CVS89_RS08920	129	1.06e-21	87	0.334615
488tssF	CP049263.1	H16O-S1	CVS89_RS08925	575	0	532	0.464223
488tssG	CP049263.1	H16O-S1	CVS89_RS08930	299	1.96e-91	276	0.456954
488tssM	CP049263.1	H16O-S1	CVS89_RS08935	1159	0	898	0.382128
488tagH	CP049263.1	H16O-S1	CVS89_RS08940	301	5.58e-44	155	0.259197
488hcp	CP049263.1	H16O-S1	CVS89_RS08945	169	5.73e-106	303	0.885965
488vgrG1	CP049263.1	H16O-S1	CVS89_RS08965	903	1.37e-160	496	0.280861
488vgrG2	CP049263.1	H16O-S1	CVS89_RS08965	866	0	592	0.353222
488tssJ	CP049237.1	H1O1	G5B95_RS00295	138	4.07e-32	114	0.385135
488tssK	CP049237.1	H1O1	G5B95_RS00300	465	0	527	0.566667
488tssL	CP049237.1	H1O1	G5B95_RS00305	251	1.94e-57	186	0.361868
488tssA	CP049237.1	H1O1	G5B95_RS00310	427	4.03e-67	222	0.26747
488tssB	CP049237.1	H1O1	G5B95_RS00315	158	2.92e-71	214	0.664596
488tssC	CP049237.1	H1O1	G5B95_RS00320	484	0	796	0.822314
488tssE	CP049237.1	H1O1	G5B95_RS00325	129	1.37e-21	86	0.330769
488tssF	CP049237.1	H1O1	G5B95_RS00330	575	0	542	0.472949
488tssG	CP049237.1	H1O1	G5B95_RS00335	299	8.53e-86	262	0.433775
488tssM	CP049237.1	H1O1	G5B95_RS00340	1153	0	909	0.386809
488tagH	CP049237.1	H1O1	G5B95_RS00345	304	1.37e-47	164	0.274247
488hcp	CP049237.1	H1O1	G5B95_RS00350	169	2.21e-104	299	0.874269
488vgrG1	CP049237.1	H1O1	G5B95_RS00370	905	1.59e-157	485	0.274632
488vgrG2	CP049237.1	H1O1	G5B95_RS00370	866	0	586	0.349642
488tssJ	CP049232.1	H9O-S2	G5B96_RS00805	143	1.02e-33	118	0.398649
488tssK	CP049232.1	H9O-S2	G5B96_RS00810	465	0	533	0.573118
488tssL	CP049232.1	H9O-S2	G5B96_RS00815	251	4.5e-58	188	0.365759
488tssA	CP049232.1	H9O-S2	G5B96_RS00820	428	1.98e-62	210	0.253012
488tssB	CP049232.1	H9O-S2	G5B96_RS00825	157	5.35e-72	216	0.670807
488tssC	CP049232.1	H9O-S2	G5B96_RS00830	484	0	799	0.825413
488tssE	CP049232.1	H9O-S2	G5B96_RS00835	129	1.06e-21	87	0.334615
488tssF	CP049232.1	H9O-S2	G5B96_RS00840	575	0	533	0.465096
488tssG	CP049232.1	H9O-S2	G5B96_RS00845	299	4.57e-90	273	0.451987
488tssM	CP049232.1	H9O-S2	G5B96_RS00850	1159	0	900	0.382979
488tagH	CP049232.1	H9O-S2	G5B96_RS00855	301	8.27e-44	154	0.257525
488hcp	CP049232.1	H9O-S2	G5B96_RS00860	169	4.46e-105	301	0.880117
488vgrG1	CP049232.1	H9O-S2	G5B96_RS00885	903	3.68e-159	495	0.280294
488vgrG2	CP049232.1	H9O-S2	G5B96_RS00885	866	0	590	0.352029
488vgrG2	CP013034.1	HC2-48	AR446_RS09085	65	5.1e-15	74	0.0441527
488vgrG1	CP028373.1	huA17	A17_RS09265	253	5.38e-49	177	0.100227
488vgrG2	CP028373.1	huA17	A17_RS09265	255	1.08e-171	498	0.297136
488vgrG1	CP028373.1	huA17	A17_RS09345	883	0	1282	0.725934
488vgrG2	CP028373.1	huA17	A17_RS09345	838	0	1650	0.984487
488tssG	CP028373.1	huA17	A17_RS09350	302	0	608	1.00662
488tssF	CP028373.1	huA17	A17_RS09355	573	0	1147	1.00087
488tssE	CP028373.1	huA17	A17_RS09360	130	8.06e-90	259	0.996154
488tssC	CP028373.1	huA17	A17_RS09365	484	0	1002	1.03512
488tssB	CP028373.1	huA17	A17_RS09370	161	1.14e-112	319	0.990683
488tssA	CP028373.1	huA17	A17_RS09375	419	0	808	0.973494
488tssJ	CP028373.1	huA17	A17_RS09380	148	9.01e-104	295	0.996622
488tssK	CP028373.1	huA17	A17_RS09385	465	0	930	1
488tssL	CP028373.1	huA17	A17_RS09390	257	0	505	0.98249
488hcp	CP028373.1	huA17	A17_RS09395	171	1.08e-126	355	1.03801
488tssM	CP028373.1	huA17	A17_RS09400	1175	0	2305	0.980851
488tagH	CP028373.1	huA17	A17_RS09405	299	0	582	0.973244
488tagH	CP017863.1	IF1100	BLD34_RS04920	299	0	576	0.963211
488tssM	CP017863.1	IF1100	BLD34_RS04925	1175	0	2306	0.981277
488hcp	CP017863.1	IF1100	BLD34_RS04930	171	1.08e-126	355	1.03801
488tssL	CP017863.1	IF1100	BLD34_RS04935	257	0	504	0.980545
488tssK	CP017863.1	IF1100	BLD34_RS04940	465	0	932	1.00215
488tssJ	CP017863.1	IF1100	BLD34_RS04945	148	9.01e-104	295	0.996622
488tssA	CP017863.1	IF1100	BLD34_RS04950	415	0	814	0.980723
488tssB	CP017863.1	IF1100	BLD34_RS04955	161	5.2e-112	317	0.984472
488tssC	CP017863.1	IF1100	BLD34_RS04960	484	0	1003	1.03616
488tssE	CP017863.1	IF1100	BLD34_RS04965	130	1.49e-90	261	1.00385
488tssF	CP017863.1	IF1100	BLD34_RS04970	573	0	1150	1.00349
488tssG	CP017863.1	IF1100	BLD34_RS04975	302	0	608	1.00662
488vgrG1	CP017863.1	IF1100	BLD34_RS05030	90	3.28e-14	73	0.0413364
488vgrG2	CP017863.1	IF1100	BLD34_RS05030	102	1.47e-62	208	0.124105
488vgrG1	CP017863.1	IF1100	BLD34_RS09525	188	1.45e-33	131	0.0741789
488vgrG2	CP017863.1	IF1100	BLD34_RS09525	186	1.29e-120	365	0.21778
488tagH	CP040015.1	LDG17f	E8N02_RS05320	299	0	576	0.963211
488tssM	CP040015.1	LDG17f	E8N02_RS05325	1175	0	2309	0.982553
488hcp	CP040015.1	LDG17f	E8N02_RS05330	171	1.08e-126	355	1.03801
488tssL	CP040015.1	LDG17f	E8N02_RS05335	257	0	504	0.980545
488tssK	CP040015.1	LDG17f	E8N02_RS05340	465	0	932	1.00215
488tssJ	CP040015.1	LDG17f	E8N02_RS05345	148	9.01e-104	295	0.996622
488tssA	CP040015.1	LDG17f	E8N02_RS05350	415	0	814	0.980723
488tssB	CP040015.1	LDG17f	E8N02_RS05355	161	1.14e-112	319	0.990683
488tssC	CP040015.1	LDG17f	E8N02_RS05360	484	0	1003	1.03616
488tssE	CP040015.1	LDG17f	E8N02_RS05365	130	1.49e-90	261	1.00385
488tssF	CP040015.1	LDG17f	E8N02_RS05370	573	0	1150	1.00349
488tssG	CP040015.1	LDG17f	E8N02_RS05375	302	0	608	1.00662
488vgrG1	CP040015.1	LDG17f	E8N02_RS05380	472	0	943	0.533975
488vgrG2	CP040015.1	LDG17f	E8N02_RS05380	472	0	942	0.562053
488vgrG1	CP040015.1	LDG17f	E8N02_RS05440	883	0	1304	0.738392
488vgrG2	CP040015.1	LDG17f	E8N02_RS05440	838	0	1582	0.943914
488vgrG1	CP040015.1	LDG17f	E8N02_RS05470	246	2.58e-46	169	0.0956965
488vgrG2	CP040015.1	LDG17f	E8N02_RS05470	246	2.21e-159	467	0.27864
488tagH	CP007766.1	LMG 23910	CPEL_RS04535	300	3.74e-79	245	0.409699
488tssM	CP007766.1	LMG 23910	CPEL_RS04540	1174	0	1444	0.614468
488hcp	CP007766.1	LMG 23910	CPEL_RS04545	171	6.29e-116	328	0.959064
488tssL	CP007766.1	LMG 23910	CPEL_RS04950	249	1.03e-101	299	0.581712
488tssK	CP007766.1	LMG 23910	CPEL_RS04955	466	0	659	0.708602
488tssJ	CP007766.1	LMG 23910	CPEL_RS04960	141	4.72e-62	190	0.641892
488tssA	CP007766.1	LMG 23910	CPEL_RS04965	426	1.21e-114	344	0.414458
488tssB	CP007766.1	LMG 23910	CPEL_RS04970	157	7.66e-87	254	0.78882
488tssC	CP007766.1	LMG 23910	CPEL_RS04975	484	0	908	0.938017
488tssE	CP007766.1	LMG 23910	CPEL_RS04980	129	1.81e-58	179	0.688462
488tssF	CP007766.1	LMG 23910	CPEL_RS04985	573	0	735	0.641361
488tssG	CP007766.1	LMG 23910	CPEL_RS04990	303	1.3e-131	379	0.627483
488vgrG1	CP007766.1	LMG 23910	CPEL_RS08865	881	0	752	0.425821
488vgrG2	CP007766.1	LMG 23910	CPEL_RS08865	836	0	1068	0.637232
488vgrG1	CP007766.1	LMG 23910	CPEL_RS09315	470	8.26e-154	461	0.261042
488vgrG2	CP007766.1	LMG 23910	CPEL_RS09315	470	3.03e-154	461	0.27506
488vgrG1	CP007766.1	LMG 23910	CPEL_RS09345	470	8.26e-154	461	0.261042
488vgrG2	CP007766.1	LMG 23910	CPEL_RS09345	470	3.03e-154	461	0.27506
488vgrG1	CP007766.1	LMG 23910	CPEL_RS09455	85	1.47e-37	141	0.0798414
488tagH	CP007772.1	LMG 24374	CSUB8521_RS04620	300	4.16e-78	242	0.404682
488tssM	CP007772.1	LMG 24374	CSUB8521_RS04625	1174	0	1456	0.619574
488hcp	CP007772.1	LMG 24374	CSUB8521_RS04630	171	1.61e-116	330	0.964912
488tssL	CP007772.1	LMG 24374	CSUB8521_RS05220	246	5.67e-93	277	0.538911
488tssK	CP007772.1	LMG 24374	CSUB8521_RS05225	466	0	666	0.716129
488tssJ	CP007772.1	LMG 24374	CSUB8521_RS05230	144	2.01e-68	206	0.695946
488tssA	CP007772.1	LMG 24374	CSUB8521_RS05235	427	1.07e-125	373	0.449398
488tssB	CP007772.1	LMG 24374	CSUB8521_RS05240	157	5.76e-90	261	0.810559
488tssC	CP007772.1	LMG 24374	CSUB8521_RS05245	484	0	907	0.936983
488tssE	CP007772.1	LMG 24374	CSUB8521_RS05250	129	1.25e-58	180	0.692308
488tssF	CP007772.1	LMG 24374	CSUB8521_RS05255	573	0	738	0.643979
488tssG	CP007772.1	LMG 24374	CSUB8521_RS05260	303	1.81e-131	378	0.625828
488vgrG1	CP007772.1	LMG 24374	CSUB8521_RS09105	881	0	752	0.425821
488vgrG2	CP007772.1	LMG 24374	CSUB8521_RS09105	836	0	1068	0.637232
488vgrG1	CP007772.1	LMG 24374	CSUB8521_RS09480	470	1.58e-156	468	0.265006
488vgrG2	CP007772.1	LMG 24374	CSUB8521_RS09480	470	4.39e-157	468	0.279236
488tagH	CP007773.1	LMG 24377	CSUB8523_RS05420	300	7.91e-79	244	0.408027
488tssM	CP007773.1	LMG 24377	CSUB8523_RS05425	1174	0	1456	0.619574
488hcp	CP007773.1	LMG 24377	CSUB8523_RS05430	171	1.61e-116	330	0.964912
488tssL	CP007773.1	LMG 24377	CSUB8523_RS05765	246	5.67e-93	277	0.538911
488tssK	CP007773.1	LMG 24377	CSUB8523_RS05770	466	0	666	0.716129
488tssJ	CP007773.1	LMG 24377	CSUB8523_RS05775	144	2.01e-68	206	0.695946
488tssA	CP007773.1	LMG 24377	CSUB8523_RS05780	427	1.83e-125	372	0.448193
488tssB	CP007773.1	LMG 24377	CSUB8523_RS05785	157	5.76e-90	261	0.810559
488tssC	CP007773.1	LMG 24377	CSUB8523_RS05790	484	0	909	0.93905
488tssE	CP007773.1	LMG 24377	CSUB8523_RS05795	129	1.25e-58	180	0.692308
488tssF	CP007773.1	LMG 24377	CSUB8523_RS05800	573	0	736	0.642234
488tssG	CP007773.1	LMG 24377	CSUB8523_RS05805	303	6.79e-131	377	0.624172
488vgrG1	CP007773.1	LMG 24377	CSUB8523_RS09665	881	0	752	0.425821
488vgrG2	CP007773.1	LMG 24377	CSUB8523_RS09665	836	0	1068	0.637232
488vgrG1	CP007773.1	LMG 24377	CSUB8523_RS10235	470	1.58e-156	468	0.265006
488vgrG2	CP007773.1	LMG 24377	CSUB8523_RS10235	470	4.39e-157	468	0.279236
488tagH	CP020867.1	LMG 24588	CCUN_RS00635	299	0	563	0.941472
488tssM	CP020867.1	LMG 24588	CCUN_RS00640	1175	0	2244	0.954894
488hcp	CP020867.1	LMG 24588	CCUN_RS00645	171	4.64e-126	353	1.03216
488tssL	CP020867.1	LMG 24588	CCUN_RS00660	257	2.75e-179	495	0.963035
488tssK	CP020867.1	LMG 24588	CCUN_RS00665	465	0	922	0.991398
488tssJ	CP020867.1	LMG 24588	CCUN_RS00670	148	2.41e-82	241	0.814189
488tssA	CP020867.1	LMG 24588	CCUN_RS00675	415	0	796	0.959036
488tssB	CP020867.1	LMG 24588	CCUN_RS00680	161	1.34e-110	314	0.975155
488tssC	CP020867.1	LMG 24588	CCUN_RS00685	484	0	989	1.02169
488tssE	CP020867.1	LMG 24588	CCUN_RS00690	130	1.01e-88	256	0.984615
488tssF	CP020867.1	LMG 24588	CCUN_RS00695	573	0	1132	0.987784
488tssG	CP020867.1	LMG 24588	CCUN_RS00700	302	0	587	0.971854
488vgrG1	CP020867.1	LMG 24588	CCUN_RS00705	806	0	1012	0.573046
488vgrG2	CP020867.1	LMG 24588	CCUN_RS00705	761	0	1370	0.817422
488tssM	CP020867.1	LMG 24588	CCUN_RS02165	143	1.81e-82	268	0.114043
488tagH	CP020867.1	LMG 24588	CCUN_RS02170	299	0	561	0.938127
488tssB	CP022347.1	LMG 24591	CAV_RS04110	119	1.56e-12	65	0.201863
488tssC	CP022347.1	LMG 24591	CAV_RS04115	473	5.36e-123	371	0.383264
488tssF	CP022347.1	LMG 24591	CAV_RS04130	456	2.54e-14	79	0.0689354
488tssK	CP022347.1	LMG 24591	CAV_RS04170	457	3.24e-12	72	0.0774194
488tagH	CP053848.1	LMG 29815	CORN_RS04690	299	2.47e-80	248	0.414716
488tssM	CP053848.1	LMG 29815	CORN_RS04695	1174	0	1443	0.614043
488hcp	CP053848.1	LMG 29815	CORN_RS04700	171	6.29e-116	328	0.959064
488vgrG1	CP053848.1	LMG 29815	CORN_RS04705	881	0	751	0.425255
488vgrG2	CP053848.1	LMG 29815	CORN_RS04705	836	0	1075	0.641408
488tssL	CP053848.1	LMG 29815	CORN_RS04760	246	4.25e-100	295	0.57393
488tssK	CP053848.1	LMG 29815	CORN_RS04765	466	0	660	0.709677
488tssJ	CP053848.1	LMG 29815	CORN_RS04770	141	7.55e-62	189	0.638514
488tssA	CP053848.1	LMG 29815	CORN_RS04775	426	7.11e-114	342	0.412048
488tssB	CP053848.1	LMG 29815	CORN_RS04780	157	7.66e-87	254	0.78882
488tssC	CP053848.1	LMG 29815	CORN_RS04785	484	0	910	0.940083
488tssE	CP053848.1	LMG 29815	CORN_RS04790	129	2.07e-58	179	0.688462
488tssF	CP053848.1	LMG 29815	CORN_RS04795	573	0	731	0.637871
488tssG	CP053848.1	LMG 29815	CORN_RS04800	303	8.41e-132	379	0.627483
488tssM	CP053832.1	LMG 6451	CURT_RS03560	314	5.65e-100	323	0.137447
488tagH	CP007749.1	M129	CJM129_RS05060	299	0	576	0.963211
488tssM	CP007749.1	M129	CJM129_RS05065	1175	0	2309	0.982553
488hcp	CP007749.1	M129	CJM129_RS05070	171	1.08e-126	355	1.03801
488tssL	CP007749.1	M129	CJM129_RS05075	257	0	504	0.980545
488tssK	CP007749.1	M129	CJM129_RS05080	465	0	932	1.00215
488tssJ	CP007749.1	M129	CJM129_RS05085	148	9.01e-104	295	0.996622
488tssA	CP007749.1	M129	CJM129_RS05090	415	0	814	0.980723
488tssB	CP007749.1	M129	CJM129_RS05095	161	1.14e-112	319	0.990683
488tssC	CP007749.1	M129	CJM129_RS05100	484	0	1003	1.03616
488tssE	CP007749.1	M129	CJM129_RS05105	130	1.49e-90	261	1.00385
488tssF	CP007749.1	M129	CJM129_RS05110	573	0	1150	1.00349
488tssG	CP007749.1	M129	CJM129_RS05115	302	0	608	1.00662
488vgrG1	CP007749.1	M129	CJM129_RS05245	883	0	1300	0.736127
488vgrG2	CP007749.1	M129	CJM129_RS05245	838	0	1571	0.937351
488vgrG2	CP007749.1	M129	CJM129_RS05290	47	1.9e-22	100	0.0596659
488vgrG1	CP007749.1	M129	CJM129_RS09795	472	0	941	0.532843
488vgrG2	CP007749.1	M129	CJM129_RS09795	472	0	940	0.560859
488vgrG2	CP027639.1	meC0280	DSM101856_RS05240	70	2.99e-24	102	0.0608592
488vgrG2	CP027634.1	meC0281	DSM104626_RS03940	65	5.1e-15	74	0.0441527
488tagH	CP027636.1	meC0281	DSM104626_RS09650	299	0	582	0.973244
488tssM	CP027636.1	meC0281	DSM104626_RS09655	1175	0	2305	0.980851
488hcp	CP027636.1	meC0281	DSM104626_RS09660	171	1.08e-126	355	1.03801
488tssL	CP027636.1	meC0281	DSM104626_RS09665	257	0	503	0.978599
488tssK	CP027636.1	meC0281	DSM104626_RS09670	465	0	932	1.00215
488tssJ	CP027636.1	meC0281	DSM104626_RS09675	148	9.01e-104	295	0.996622
488tssA	CP027636.1	meC0281	DSM104626_RS09680	415	0	814	0.980723
488tssB	CP027636.1	meC0281	DSM104626_RS09685	161	1.14e-112	319	0.990683
488tssC	CP027636.1	meC0281	DSM104626_RS09690	484	0	1002	1.03512
488tssE	CP027636.1	meC0281	DSM104626_RS09695	130	1.49e-90	261	1.00385
488tssF	CP027636.1	meC0281	DSM104626_RS09700	573	0	1150	1.00349
488tssG	CP027636.1	meC0281	DSM104626_RS09705	302	0	608	1.00662
488vgrG1	CP027636.1	meC0281	DSM104626_RS09710	472	0	941	0.532843
488vgrG2	CP027636.1	meC0281	DSM104626_RS09710	472	0	941	0.561456
488vgrG1	CP027636.1	meC0281	DSM104626_RS09770	472	0	941	0.532843
488vgrG2	CP027636.1	meC0281	DSM104626_RS09770	472	0	941	0.561456
488vgrG1	CP027636.1	meC0281	DSM104626_RS09830	883	0	1301	0.736693
488vgrG2	CP027636.1	meC0281	DSM104626_RS09830	838	0	1673	0.99821
488vgrG2	CP027638.1	meC0467	DSM104627_RS03605	65	3.04e-14	72	0.0429594
488vgrG2	CP017868.1	MG1116	BLD37_RS09410	65	2.29e-14	72	0.0429594
488tagH	CP017033.1	MTVDSCj16	MTVDSCj16_RS05665	299	0	582	0.973244
488tssM	CP017033.1	MTVDSCj16	MTVDSCj16_RS05670	1175	0	2307	0.981702
488hcp	CP017033.1	MTVDSCj16	MTVDSCj16_RS05675	171	1.08e-126	355	1.03801
488tssL	CP017033.1	MTVDSCj16	MTVDSCj16_RS05680	257	0	505	0.98249
488tssK	CP017033.1	MTVDSCj16	MTVDSCj16_RS05685	465	0	930	1
488tssJ	CP017033.1	MTVDSCj16	MTVDSCj16_RS05690	141	4.68e-98	281	0.949324
488tssA	CP017033.1	MTVDSCj16	MTVDSCj16_RS05695	415	0	814	0.980723
488tssB	CP017033.1	MTVDSCj16	MTVDSCj16_RS05700	161	1.14e-112	319	0.990683
488tssC	CP017033.1	MTVDSCj16	MTVDSCj16_RS05705	484	0	1002	1.03512
488tssE	CP017033.1	MTVDSCj16	MTVDSCj16_RS05710	130	1.49e-90	261	1.00385
488tssF	CP017033.1	MTVDSCj16	MTVDSCj16_RS05715	573	0	1150	1.00349
488tssG	CP017033.1	MTVDSCj16	MTVDSCj16_RS05720	302	0	608	1.00662
488vgrG1	CP017033.1	MTVDSCj16	MTVDSCj16_RS05815	883	0	1284	0.727067
488vgrG2	CP017033.1	MTVDSCj16	MTVDSCj16_RS05815	838	0	1561	0.931384
488vgrG1	CP017033.1	MTVDSCj16	MTVDSCj16_RS05830	188	1.53e-33	130	0.0736127
488vgrG2	CP017033.1	MTVDSCj16	MTVDSCj16_RS05830	186	2.53e-82	265	0.158115
488vgrG1	CP017033.1	MTVDSCj16	MTVDSCj16_RS09750	472	0	939	0.53171
488vgrG2	CP017033.1	MTVDSCj16	MTVDSCj16_RS09750	472	0	939	0.560263
488vgrG1	CP045048.1	NADC 20827	F1716_RS06220	246	1.55e-46	170	0.0962627
488vgrG2	CP045048.1	NADC 20827	F1716_RS06220	246	3.55e-160	469	0.279833
488tagH	CP007775.1	NCTC 11845	UPTC3659_RS05080	300	4.5e-80	247	0.413043
488tssM	CP007775.1	NCTC 11845	UPTC3659_RS05085	1174	0	1445	0.614894
488hcp	CP007775.1	NCTC 11845	UPTC3659_RS05090	171	6.29e-116	328	0.959064
488vgrG1	CP007775.1	NCTC 11845	UPTC3659_RS05155	881	0	967	0.547565
488vgrG2	CP007775.1	NCTC 11845	UPTC3659_RS05155	879	0	754	0.449881
488vgrG1	CP007775.1	NCTC 11845	UPTC3659_RS05220	881	0	967	0.547565
488vgrG2	CP007775.1	NCTC 11845	UPTC3659_RS05220	879	0	754	0.449881
488vgrG1	CP007775.1	NCTC 11845	UPTC3659_RS05285	881	0	967	0.547565
488vgrG2	CP007775.1	NCTC 11845	UPTC3659_RS05285	879	0	754	0.449881
488tssL	CP007775.1	NCTC 11845	UPTC3659_RS05470	249	3.79e-101	298	0.579767
488tssK	CP007775.1	NCTC 11845	UPTC3659_RS05475	466	0	659	0.708602
488tssJ	CP007775.1	NCTC 11845	UPTC3659_RS05480	141	1.61e-62	191	0.64527
488tssA	CP007775.1	NCTC 11845	UPTC3659_RS05485	429	4.23e-109	330	0.39759
488tssB	CP007775.1	NCTC 11845	UPTC3659_RS05490	157	7.66e-87	254	0.78882
488tssC	CP007775.1	NCTC 11845	UPTC3659_RS05495	484	0	910	0.940083
488tssE	CP007775.1	NCTC 11845	UPTC3659_RS05500	129	4.65e-58	179	0.688462
488tssF	CP007775.1	NCTC 11845	UPTC3659_RS05505	573	0	728	0.635253
488tssG	CP007775.1	NCTC 11845	UPTC3659_RS05510	303	2.58e-136	390	0.645695
488vgrG1	CP007775.1	NCTC 11845	UPTC3659_RS09095	881	0	751	0.425255
488vgrG2	CP007775.1	NCTC 11845	UPTC3659_RS09095	836	0	1065	0.635442
488vgrG1	CP007775.1	NCTC 11845	UPTC3659_RS09620	470	4.52e-154	462	0.261608
488vgrG2	CP007775.1	NCTC 11845	UPTC3659_RS09620	470	1.71e-154	461	0.27506
488tagH	LN831025.1	NCTC11351	AT682_RS05140	299	0	582	0.973244
488tssM	LN831025.1	NCTC11351	AT682_RS05145	1175	0	2304	0.980426
488hcp	LN831025.1	NCTC11351	AT682_RS05150	171	1.08e-126	355	1.03801
488tssL	LN831025.1	NCTC11351	AT682_RS05155	257	0	505	0.98249
488tssK	LN831025.1	NCTC11351	AT682_RS05160	465	0	932	1.00215
488tssJ	LN831025.1	NCTC11351	AT682_RS05165	148	9.01e-104	295	0.996622
488tssA	LN831025.1	NCTC11351	AT682_RS05170	415	0	811	0.977108
488tssB	LN831025.1	NCTC11351	AT682_RS05175	161	1.14e-112	319	0.990683
488tssC	LN831025.1	NCTC11351	AT682_RS05180	484	0	1000	1.03306
488tssE	LN831025.1	NCTC11351	AT682_RS05185	130	1.49e-90	261	1.00385
488tssF	LN831025.1	NCTC11351	AT682_RS05190	573	0	1150	1.00349
488tssG	LN831025.1	NCTC11351	AT682_RS05195	302	0	608	1.00662
488vgrG1	LN831025.1	NCTC11351	AT682_RS05325	883	0	1299	0.735561
488vgrG2	LN831025.1	NCTC11351	AT682_RS05325	838	0	1571	0.937351
488vgrG1	LN831025.1	NCTC11351	AT682_RS05365	246	6.09e-48	174	0.0985277
488vgrG2	LN831025.1	NCTC11351	AT682_RS05365	246	8.04e-164	478	0.285203
488vgrG1	LN831025.1	NCTC11351	AT682_RS09565	472	0	943	0.533975
488vgrG2	LN831025.1	NCTC11351	AT682_RS09565	472	0	942	0.562053
488vgrG1	LN831025.1	NCTC11351	AT682_RS09585	472	0	938	0.531144
488vgrG2	LN831025.1	NCTC11351	AT682_RS09585	472	0	938	0.559666
488vgrG1	LR134498.1	NCTC13265	EL232_RS07845	135	2.65e-80	280	0.15855
488vgrG2	LR134498.1	NCTC13265	EL232_RS07845	135	1.6e-80	280	0.167064
488tssG	LR134498.1	NCTC13265	EL232_RS07850	129	8.33e-85	256	0.423841
488tagH	LR134498.1	NCTC13265	EL232_RS07855	299	0	580	0.9699
488tagH	LR134497.1	NCTC13268	EL228_RS05120	299	0	582	0.973244
488tssM	LR134497.1	NCTC13268	EL228_RS05125	1175	0	2303	0.98
488hcp	LR134497.1	NCTC13268	EL228_RS05130	171	5.84e-126	353	1.03216
488tssL	LR134497.1	NCTC13268	EL228_RS05135	257	0	505	0.98249
488tssK	LR134497.1	NCTC13268	EL228_RS05140	465	0	932	1.00215
488tssJ	LR134497.1	NCTC13268	EL228_RS05145	148	9.01e-104	295	0.996622
488tssA	LR134497.1	NCTC13268	EL228_RS05150	415	0	810	0.975904
488tssB	LR134497.1	NCTC13268	EL228_RS05155	161	1.14e-112	319	0.990683
488tssC	LR134497.1	NCTC13268	EL228_RS05160	484	0	1000	1.03306
488tssE	LR134497.1	NCTC13268	EL228_RS05165	130	1.49e-90	261	1.00385
488tssF	LR134497.1	NCTC13268	EL228_RS05170	573	0	1150	1.00349
488tssG	LR134497.1	NCTC13268	EL228_RS05175	302	0	608	1.00662
488vgrG1	LR134497.1	NCTC13268	EL228_RS05260	883	0	1303	0.737826
488vgrG2	LR134497.1	NCTC13268	EL228_RS05260	838	0	1580	0.942721
488vgrG1	LR134497.1	NCTC13268	EL228_RS05300	246	3.77e-47	172	0.0973952
488vgrG2	LR134497.1	NCTC13268	EL228_RS05300	246	1.19e-163	478	0.285203
488vgrG1	LR134497.1	NCTC13268	EL228_RS09445	472	0	945	0.535108
488vgrG2	LR134497.1	NCTC13268	EL228_RS09445	472	0	944	0.563246
488vgrG1	CP014745.1	OD267	A0W68_RS08935	343	6.32e-60	209	0.118347
488vgrG2	CP014745.1	OD267	A0W68_RS08935	298	0	579	0.345465
488vgrG1	CP014745.1	OD267	A0W68_RS09010	883	0	1282	0.725934
488vgrG2	CP014745.1	OD267	A0W68_RS09010	838	0	1647	0.982697
488tssG	CP014745.1	OD267	A0W68_RS09015	302	0	607	1.00497
488tssF	CP014745.1	OD267	A0W68_RS09020	573	0	1147	1.00087
488tssE	CP014745.1	OD267	A0W68_RS09025	130	8.06e-90	259	0.996154
488tssC	CP014745.1	OD267	A0W68_RS09030	484	0	1000	1.03306
488tssB	CP014745.1	OD267	A0W68_RS09035	161	1.14e-112	319	0.990683
488tssA	CP014745.1	OD267	A0W68_RS09040	415	0	814	0.980723
488tssJ	CP014745.1	OD267	A0W68_RS09045	148	9.01e-104	295	0.996622
488tssK	CP014745.1	OD267	A0W68_RS09050	465	0	930	1
488tssL	CP014745.1	OD267	A0W68_RS09055	257	0	505	0.98249
488hcp	CP014745.1	OD267	A0W68_RS09060	171	1.08e-126	355	1.03801
488tssM	CP014745.1	OD267	A0W68_RS09065	1175	0	2307	0.981702
488tagH	CP014745.1	OD267	A0W68_RS09070	299	0	582	0.973244
488tssJ	CP049274.1	P10CDO-S2	CVT06_RS00510	138	4.07e-32	114	0.385135
488tssK	CP049274.1	P10CDO-S2	CVT06_RS00515	465	0	525	0.564516
488tssL	CP049274.1	P10CDO-S2	CVT06_RS00520	251	1.05e-61	197	0.383268
488tssA	CP049274.1	P10CDO-S2	CVT06_RS00525	427	1.74e-59	202	0.243373
488tssB	CP049274.1	P10CDO-S2	CVT06_RS00530	158	2.04e-71	215	0.667702
488tssC	CP049274.1	P10CDO-S2	CVT06_RS00535	484	0	796	0.822314
488tssE	CP049274.1	P10CDO-S2	CVT06_RS00540	129	1.37e-21	86	0.330769
488tssF	CP049274.1	P10CDO-S2	CVT06_RS00545	575	0	541	0.472077
488tssG	CP049274.1	P10CDO-S2	CVT06_RS00550	299	5.17e-86	263	0.43543
488tssM	CP049274.1	P10CDO-S2	CVT06_RS00555	1153	0	906	0.385532
488tagH	CP049274.1	P10CDO-S2	CVT06_RS00560	304	2.67e-49	169	0.282609
488hcp	CP049274.1	P10CDO-S2	CVT06_RS00565	169	2.21e-104	299	0.874269
488vgrG1	CP049274.1	P10CDO-S2	CVT06_RS00585	905	9.24e-156	484	0.274066
488vgrG2	CP049274.1	P10CDO-S2	CVT06_RS00585	866	0	588	0.350835
488tssJ	CP049264.1	P11CDO-S1	CVT07_RS00705	143	5.56e-34	119	0.402027
488tssK	CP049264.1	P11CDO-S1	CVT07_RS00710	465	0	532	0.572043
488tssL	CP049264.1	P11CDO-S1	CVT07_RS00715	251	4.5e-58	188	0.365759
488tssA	CP049264.1	P11CDO-S1	CVT07_RS00720	428	2.25e-63	213	0.256627
488tssB	CP049264.1	P11CDO-S1	CVT07_RS00725	157	5.35e-72	216	0.670807
488tssC	CP049264.1	P11CDO-S1	CVT07_RS00730	484	0	798	0.82438
488tssE	CP049264.1	P11CDO-S1	CVT07_RS00735	129	1.06e-21	87	0.334615
488tssF	CP049264.1	P11CDO-S1	CVT07_RS00740	575	0	535	0.466841
488tssG	CP049264.1	P11CDO-S1	CVT07_RS00745	299	6.8e-91	275	0.455298
488tssM	CP049264.1	P11CDO-S1	CVT07_RS00750	1159	0	898	0.382128
488tagH	CP049264.1	P11CDO-S1	CVT07_RS00755	305	7.86e-46	159	0.265886
488hcp	CP049264.1	P11CDO-S1	CVT07_RS00760	169	1.01e-105	302	0.883041
488vgrG1	CP049264.1	P11CDO-S1	CVT07_RS00790	903	3.01e-160	492	0.278596
488vgrG2	CP049264.1	P11CDO-S1	CVT07_RS00790	866	0	587	0.350239
488tssJ	CP060705.1	P13UCO-S1	CVT08_RS00680	143	9.67e-34	119	0.402027
488tssK	CP060705.1	P13UCO-S1	CVT08_RS00685	465	0	535	0.575269
488tssL	CP060705.1	P13UCO-S1	CVT08_RS00690	251	5.13e-58	188	0.365759
488tssA	CP060705.1	P13UCO-S1	CVT08_RS00695	427	4.9e-64	214	0.257831
488tssB	CP060705.1	P13UCO-S1	CVT08_RS00700	157	5.35e-72	216	0.670807
488tssC	CP060705.1	P13UCO-S1	CVT08_RS00705	484	0	798	0.82438
488tssE	CP060705.1	P13UCO-S1	CVT08_RS00710	129	1.06e-21	87	0.334615
488tssF	CP060705.1	P13UCO-S1	CVT08_RS00715	575	0	535	0.466841
488tssG	CP060705.1	P13UCO-S1	CVT08_RS00720	299	1.77e-88	269	0.445364
488tssM	CP060705.1	P13UCO-S1	CVT08_RS00725	1159	0	901	0.383404
488tagH	CP060705.1	P13UCO-S1	CVT08_RS00730	310	1.59e-44	156	0.26087
488hcp	CP060705.1	P13UCO-S1	CVT08_RS00735	169	1.01e-105	302	0.883041
488vgrG1	CP060705.1	P13UCO-S1	CVT08_RS00760	903	5.14e-161	498	0.281993
488vgrG2	CP060705.1	P13UCO-S1	CVT08_RS00760	866	0	593	0.353819
488tssJ	CP049234.1	P15UCO-S2	G5B99_RS08665	143	5.56e-34	119	0.402027
488tssK	CP049234.1	P15UCO-S2	G5B99_RS08670	465	0	531	0.570968
488tssL	CP049234.1	P15UCO-S2	G5B99_RS08675	251	4.5e-58	188	0.365759
488tssA	CP049234.1	P15UCO-S2	G5B99_RS08680	428	3.12e-64	214	0.257831
488tssB	CP049234.1	P15UCO-S2	G5B99_RS08685	157	5.35e-72	216	0.670807
488tssC	CP049234.1	P15UCO-S2	G5B99_RS08690	484	0	799	0.825413
488tssE	CP049234.1	P15UCO-S2	G5B99_RS08695	129	1.06e-21	87	0.334615
488tssF	CP049234.1	P15UCO-S2	G5B99_RS08700	575	0	533	0.465096
488tssG	CP049234.1	P15UCO-S2	G5B99_RS08705	299	2.62e-90	273	0.451987
488tssM	CP049234.1	P15UCO-S2	G5B99_RS08710	1159	0	900	0.382979
488tagH	CP049234.1	P15UCO-S2	G5B99_RS08715	304	3.88e-44	155	0.259197
488hcp	CP049234.1	P15UCO-S2	G5B99_RS08720	169	5.73e-106	303	0.885965
488vgrG1	CP049234.1	P15UCO-S2	G5B99_RS08740	904	1.24e-160	497	0.281427
488vgrG2	CP049234.1	P15UCO-S2	G5B99_RS08740	867	0	592	0.353222
488tssJ	CP060707.1	P1CDO2	CVT00_RS00765	143	9.67e-34	119	0.402027
488tssK	CP060707.1	P1CDO2	CVT00_RS00770	465	0	533	0.573118
488tssL	CP060707.1	P1CDO2	CVT00_RS00775	251	4.5e-58	188	0.365759
488tssA	CP060707.1	P1CDO2	CVT00_RS00780	427	1.32e-61	208	0.250602
488tssB	CP060707.1	P1CDO2	CVT00_RS00785	157	5.35e-72	216	0.670807
488tssC	CP060707.1	P1CDO2	CVT00_RS00790	484	0	799	0.825413
488tssE	CP060707.1	P1CDO2	CVT00_RS00795	129	1.06e-21	87	0.334615
488tssF	CP060707.1	P1CDO2	CVT00_RS00800	575	0	528	0.460733
488tssG	CP060707.1	P1CDO2	CVT00_RS00805	299	4.57e-90	273	0.451987
488tssM	CP060707.1	P1CDO2	CVT00_RS00810	1159	0	897	0.381702
488tagH	CP060707.1	P1CDO2	CVT00_RS00815	310	1.69e-44	156	0.26087
488hcp	CP060707.1	P1CDO2	CVT00_RS00820	169	1.01e-105	302	0.883041
488vgrG1	CP060707.1	P1CDO2	CVT00_RS00835	903	8.17e-160	494	0.279728
488vgrG2	CP060707.1	P1CDO2	CVT00_RS00835	866	0	592	0.353222
488tssJ	CP049266.1	P1CDO3	CVT01_RS00715	143	5.56e-34	119	0.402027
488tssK	CP049266.1	P1CDO3	CVT01_RS00720	465	0	536	0.576344
488tssL	CP049266.1	P1CDO3	CVT01_RS00725	251	5.13e-58	188	0.365759
488tssA	CP049266.1	P1CDO3	CVT01_RS00730	409	1.96e-62	210	0.253012
488tssB	CP049266.1	P1CDO3	CVT01_RS00735	157	5.35e-72	216	0.670807
488tssC	CP049266.1	P1CDO3	CVT01_RS00740	484	0	798	0.82438
488tssE	CP049266.1	P1CDO3	CVT01_RS00745	129	1.06e-21	87	0.334615
488tssF	CP049266.1	P1CDO3	CVT01_RS00750	575	0	530	0.462478
488tssG	CP049266.1	P1CDO3	CVT01_RS00755	299	2.24e-89	271	0.448675
488tssM	CP049266.1	P1CDO3	CVT01_RS00760	1159	0	898	0.382128
488tagH	CP049266.1	P1CDO3	CVT01_RS00765	304	1.99e-44	156	0.26087
488hcp	CP049266.1	P1CDO3	CVT01_RS00770	169	1.01e-105	302	0.883041
488vgrG1	CP049266.1	P1CDO3	CVT01_RS00795	903	1.05e-160	497	0.281427
488vgrG2	CP049266.1	P1CDO3	CVT01_RS00795	866	0	593	0.353819
488tssK	CP049270.1	P26UCO-S2	CVT15_RS00305	465	0	527	0.566667
488tssL	CP049270.1	P26UCO-S2	CVT15_RS00310	100	3.04e-14	70	0.136187
488tssB	CP049270.1	P26UCO-S2	CVT15_RS00325	156	3.07e-26	100	0.310559
488tssC	CP049270.1	P26UCO-S2	CVT15_RS00330	75	2.03e-27	107	0.110537
488tssC	CP049270.1	P26UCO-S2	CVT15_RS00335	350	0	593	0.612603
488tssE	CP049270.1	P26UCO-S2	CVT15_RS00340	129	1.37e-21	86	0.330769
488tssF	CP049270.1	P26UCO-S2	CVT15_RS00345	187	1.01e-58	197	0.171902
488tssF	CP049270.1	P26UCO-S2	CVT15_RS00350	197	4.13e-47	166	0.144852
488tssF	CP049270.1	P26UCO-S2	CVT15_RS00355	159	1.61e-39	144	0.125654
488tssG	CP049270.1	P26UCO-S2	CVT15_RS00360	180	8.26e-50	166	0.274834
488tssM	CP049270.1	P26UCO-S2	CVT15_RS00365	1153	0	909	0.386809
488tagH	CP049270.1	P26UCO-S2	CVT15_RS00370	304	1.37e-47	164	0.274247
488hcp	CP049270.1	P26UCO-S2	CVT15_RS00375	169	2.21e-104	299	0.874269
488vgrG1	CP049270.1	P26UCO-S2	CVT15_RS00395	905	1.59e-157	485	0.274632
488vgrG2	CP049270.1	P26UCO-S2	CVT15_RS00395	866	0	586	0.349642
488tssJ	CP049272.1	P27CDO-S2	CVT17_RS00470	138	4.07e-32	114	0.385135
488tssK	CP049272.1	P27CDO-S2	CVT17_RS00475	465	0	529	0.568817
488tssL	CP049272.1	P27CDO-S2	CVT17_RS00480	251	1.06e-56	184	0.357977
488tssA	CP049272.1	P27CDO-S2	CVT17_RS00485	427	7.29e-66	219	0.263855
488tssB	CP049272.1	P27CDO-S2	CVT17_RS00490	158	5.47e-72	216	0.670807
488tssC	CP049272.1	P27CDO-S2	CVT17_RS00495	484	0	796	0.822314
488tssE	CP049272.1	P27CDO-S2	CVT17_RS00500	129	1.37e-21	86	0.330769
488tssF	CP049272.1	P27CDO-S2	CVT17_RS00505	575	0	539	0.470332
488tssG	CP049272.1	P27CDO-S2	CVT17_RS00510	106	1.51e-19	85	0.140728
488tssG	CP049272.1	P27CDO-S2	CVT17_RS00515	128	1.29e-31	117	0.193709
488tssM	CP049272.1	P27CDO-S2	CVT17_RS00520	1153	0	913	0.388511
488tagH	CP049272.1	P27CDO-S2	CVT17_RS00525	305	5.51e-48	165	0.27592
488hcp	CP049272.1	P27CDO-S2	CVT17_RS00530	169	2.21e-104	299	0.874269
488vgrG1	CP049272.1	P27CDO-S2	CVT17_RS00545	905	1.23e-154	481	0.272367
488vgrG2	CP049272.1	P27CDO-S2	CVT17_RS00545	866	0	583	0.347852
488tssJ	CP021642.1	P2CDO4	CCS77_RS00895	143	4.77e-34	119	0.402027
488tssK	CP021642.1	P2CDO4	CCS77_RS00900	465	0	530	0.569892
488tssL	CP021642.1	P2CDO4	CCS77_RS00905	251	4.5e-58	188	0.365759
488tssA	CP021642.1	P2CDO4	CCS77_RS00910	428	3.44e-63	212	0.255422
488tssB	CP021642.1	P2CDO4	CCS77_RS00915	157	5.35e-72	216	0.670807
488tssC	CP021642.1	P2CDO4	CCS77_RS00920	484	0	799	0.825413
488tssE	CP021642.1	P2CDO4	CCS77_RS00925	129	1.06e-21	87	0.334615
488tssF	CP021642.1	P2CDO4	CCS77_RS00930	572	0	530	0.462478
488tssG	CP021642.1	P2CDO4	CCS77_RS00935	299	1.73e-90	274	0.453642
488tssM	CP021642.1	P2CDO4	CCS77_RS00940	1159	0	898	0.382128
488tagH	CP021642.1	P2CDO4	CCS77_RS00945	304	3.88e-44	155	0.259197
488hcp	CP021642.1	P2CDO4	CCS77_RS00950	169	1.01e-105	302	0.883041
488vgrG1	CP021642.1	P2CDO4	CCS77_RS00970	903	8.07e-161	496	0.280861
488vgrG2	CP021642.1	P2CDO4	CCS77_RS00970	866	0	591	0.352625
488vgrG1	CP049238.1	P3UCB1	G5B97_RS00295	748	1.86e-139	432	0.244621
488vgrG2	CP049238.1	P3UCB1	G5B97_RS00295	709	2.99e-180	536	0.319809
488vgrG1	CP049239.1	P3UCO1	G5B98_RS00295	748	1.86e-139	432	0.244621
488vgrG2	CP049239.1	P3UCO1	G5B98_RS00295	709	2.99e-180	536	0.319809
488vgrG2	CP061537.1	PSU-32	ICN52_RS03685	65	5.1e-15	74	0.0441527
488tagH	003912.7	RM1221	CJE_RS05695	299	0	580	0.9699
488tssG	003912.7	RM1221	CJE_RS05700	129	8.15e-85	256	0.423841
488vgrG1	003912.7	RM1221	CJE_RS09725	466	0	930	0.526614
488vgrG2	003912.7	RM1221	CJE_RS09725	466	0	931	0.555489
488tagH	CP066242.1	RM1221	I2453_RS05595	299	0	580	0.9699
488tssG	CP066242.1	RM1221	I2453_RS05600	129	8.15e-85	256	0.423841
488vgrG1	CP066242.1	RM1221	I2453_RS05605	466	0	930	0.526614
488vgrG2	CP066242.1	RM1221	I2453_RS05605	466	0	931	0.555489
488tagH	CP066241.1	RM1221 (2)	IOO20_RS05585	299	0	580	0.9699
488tssG	CP066241.1	RM1221 (2)	IOO20_RS05590	129	8.15e-85	256	0.423841
488vgrG1	CP066241.1	RM1221 (2)	IOO20_RS05595	466	0	930	0.526614
488vgrG2	CP066241.1	RM1221 (2)	IOO20_RS05595	466	0	931	0.555489
488tagH	CP007778.1	RM16712	UPTC16712_RS04290	300	1.71e-79	246	0.411371
488tssM	CP007778.1	RM16712	UPTC16712_RS04295	1174	0	1451	0.617447
488hcp	CP007778.1	RM16712	UPTC16712_RS04300	171	6.29e-116	328	0.959064
488vgrG1	CP007778.1	RM16712	UPTC16712_RS04305	881	0	967	0.547565
488vgrG2	CP007778.1	RM16712	UPTC16712_RS04305	879	0	753	0.449284
488tssL	CP007778.1	RM16712	UPTC16712_RS04415	249	7.39e-101	297	0.577821
488tssK	CP007778.1	RM16712	UPTC16712_RS04420	466	0	646	0.694624
488tssJ	CP007778.1	RM16712	UPTC16712_RS04425	141	2.03e-62	191	0.64527
488tssA	CP007778.1	RM16712	UPTC16712_RS04430	426	2.14e-119	357	0.43012
488tssB	CP007778.1	RM16712	UPTC16712_RS04435	157	2.83e-88	257	0.798137
488tssC	CP007778.1	RM16712	UPTC16712_RS04440	484	0	910	0.940083
488tssE	CP007778.1	RM16712	UPTC16712_RS04445	129	2.32e-56	174	0.669231
488tssF	CP007778.1	RM16712	UPTC16712_RS04450	573	0	725	0.632635
488tssG	CP007778.1	RM16712	UPTC16712_RS04455	302	8.45e-137	392	0.649007
488vgrG1	CP007778.1	RM16712	UPTC16712_RS08090	881	0	751	0.425255
488vgrG2	CP007778.1	RM16712	UPTC16712_RS08090	836	0	1063	0.634248
488vgrG2	CP007183.1	RM1875	YSQ_RS10145	65	5.1e-15	74	0.0441527
488vgrG2	CP035927.1	RM2228	CCO2228_RS08800	65	5.1e-15	74	0.0441527
488tssJ	CP014345.1	RM3194	AXW77_RS08625	148	9.01e-104	295	0.996622
488tssK	CP014345.1	RM3194	AXW77_RS08630	465	0	930	1
488tssL	CP014345.1	RM3194	AXW77_RS08635	257	0	505	0.98249
488hcp	CP014345.1	RM3194	AXW77_RS08640	171	1.08e-126	355	1.03801
488tssM	CP014345.1	RM3194	AXW77_RS08645	1175	0	2307	0.981702
488tagH	CP014345.1	RM3194	AXW77_RS08650	299	0	582	0.973244
488vgrG1	CP014345.1	RM3194	AXW77_RS08920	253	5.38e-49	177	0.100227
488vgrG2	CP014345.1	RM3194	AXW77_RS08920	255	1.08e-171	498	0.297136
488vgrG1	CP014345.1	RM3194	AXW77_RS08990	883	0	1282	0.725934
488vgrG2	CP014345.1	RM3194	AXW77_RS08990	838	0	1650	0.984487
488tssG	CP014345.1	RM3194	AXW77_RS08995	302	0	608	1.00662
488tssF	CP014345.1	RM3194	AXW77_RS09000	573	0	1147	1.00087
488tssE	CP014345.1	RM3194	AXW77_RS09005	130	8.06e-90	259	0.996154
488tssC	CP014345.1	RM3194	AXW77_RS09010	484	0	1002	1.03512
488tssB	CP014345.1	RM3194	AXW77_RS09015	161	1.14e-112	319	0.990683
488tssA	CP014345.1	RM3194	AXW77_RS09020	415	0	811	0.977108
488vgrG2	CP007181.1	RM4661	YSS_RS10270	65	1.83e-14	72	0.0429594
488vgrG2	CP007179.1	RM5611	YSU_RS09115	65	5.1e-15	74	0.0441527
488vgrG2	CP040239.1	S9	FD987_RS09140	65	5.1e-15	74	0.0441527
488tagH	CP017860.1	TS1218	BLD42_RS05365	299	0	576	0.963211
488tssM	CP017860.1	TS1218	BLD42_RS05370	1175	0	2309	0.982553
488hcp	CP017860.1	TS1218	BLD42_RS05375	171	1.08e-126	355	1.03801
488tssL	CP017860.1	TS1218	BLD42_RS05380	257	0	504	0.980545
488tssK	CP017860.1	TS1218	BLD42_RS05385	465	0	932	1.00215
488tssJ	CP017860.1	TS1218	BLD42_RS05390	148	9.01e-104	295	0.996622
488tssA	CP017860.1	TS1218	BLD42_RS05395	415	0	814	0.980723
488tssB	CP017860.1	TS1218	BLD42_RS05400	161	1.14e-112	319	0.990683
488tssC	CP017860.1	TS1218	BLD42_RS05405	484	0	1003	1.03616
488tssE	CP017860.1	TS1218	BLD42_RS05410	130	1.49e-90	261	1.00385
488tssF	CP017860.1	TS1218	BLD42_RS05415	573	0	1150	1.00349
488tssG	CP017860.1	TS1218	BLD42_RS05420	302	0	608	1.00662
488vgrG1	CP017860.1	TS1218	BLD42_RS05465	246	5.63e-47	171	0.096829
488vgrG2	CP017860.1	TS1218	BLD42_RS05465	246	3.63e-126	382	0.227924
488vgrG1	CP017860.1	TS1218	BLD42_RS05510	156	1.1e-16	81	0.0458664
488vgrG2	CP017860.1	TS1218	BLD42_RS05510	156	1.92e-92	290	0.173031
488vgrG1	CP017860.1	TS1218	BLD42_RS09925	472	0	943	0.533975
488vgrG2	CP017860.1	TS1218	BLD42_RS09925	472	0	942	0.562053
488vgrG2	CP017873.1	WA333	BLD33_RS10090	65	5.1e-15	74	0.0441527
488vgrG1	CP014743.1	WP2202	A0W69_RS08910	343	6.32e-60	209	0.118347
488vgrG2	CP014743.1	WP2202	A0W69_RS08910	298	0	579	0.345465
488vgrG1	CP014743.1	WP2202	A0W69_RS08980	883	0	1282	0.725934
488vgrG2	CP014743.1	WP2202	A0W69_RS08980	838	0	1647	0.982697
488tssG	CP014743.1	WP2202	A0W69_RS08985	302	0	607	1.00497
488tssF	CP014743.1	WP2202	A0W69_RS08990	573	0	1147	1.00087
488tssE	CP014743.1	WP2202	A0W69_RS08995	130	8.06e-90	259	0.996154
488tssC	CP014743.1	WP2202	A0W69_RS09000	484	0	1002	1.03512
488tssB	CP014743.1	WP2202	A0W69_RS09005	161	1.14e-112	319	0.990683
488tssA	CP014743.1	WP2202	A0W69_RS09010	415	0	805	0.96988
488tssJ	CP014743.1	WP2202	A0W69_RS09015	148	9.01e-104	295	0.996622
488tssK	CP014743.1	WP2202	A0W69_RS09020	465	0	930	1
488tssL	CP014743.1	WP2202	A0W69_RS09025	257	0	505	0.98249
488hcp	CP014743.1	WP2202	A0W69_RS09030	171	1.08e-126	355	1.03801
488tssM	CP014743.1	WP2202	A0W69_RS09035	1175	0	2307	0.981702
488tagH	CP014743.1	WP2202	A0W69_RS09040	299	0	582	0.973244
488vgrG2	CP017865.1	YF2105	BLD35_RS09585	65	3.04e-14	72	0.0429594
488tagH	CP041584.1	YH003	FNK00_RS05265	299	0	576	0.963211
488tssM	CP041584.1	YH003	FNK00_RS05270	992	0	1963	0.835319
488hcp	CP041584.1	YH003	FNK00_RS05275	171	1.08e-126	355	1.03801
488tssL	CP041584.1	YH003	FNK00_RS05280	257	0	504	0.980545
488tssK	CP041584.1	YH003	FNK00_RS05285	465	0	932	1.00215
488tssJ	CP041584.1	YH003	FNK00_RS05290	141	4.68e-98	281	0.949324
488tssA	CP041584.1	YH003	FNK00_RS05295	337	0	657	0.791566
488tssB	CP041584.1	YH003	FNK00_RS05300	161	1.14e-112	319	0.990683
488tssC	CP041584.1	YH003	FNK00_RS05305	484	0	1003	1.03616
488tssE	CP041584.1	YH003	FNK00_RS05310	130	1.49e-90	261	1.00385
488tssF	CP041584.1	YH003	FNK00_RS05315	573	0	1150	1.00349
488tssG	CP041584.1	YH003	FNK00_RS05320	302	0	605	1.00166
488vgrG1	CP041584.1	YH003	FNK00_RS05385	883	0	1299	0.735561
488vgrG2	CP041584.1	YH003	FNK00_RS05385	838	0	1576	0.940334
488vgrG1	CP041584.1	YH003	FNK00_RS05430	246	1.16e-45	167	0.094564
488vgrG2	CP041584.1	YH003	FNK00_RS05430	246	4.92e-157	461	0.27506
488vgrG1	CP041584.1	YH003	FNK00_RS09160	472	0	941	0.532843
488vgrG2	CP041584.1	YH003	FNK00_RS09160	472	0	940	0.560859
488vgrG2	CP015528.1	YH501	A6K30_RS08820	65	3.04e-14	72	0.0429594
488tagH	CP018901.1	YH502	BU815_RS09305	299	0	582	0.973244
488tssM	CP018901.1	YH502	BU815_RS09310	1175	0	2303	0.98
488hcp	CP018901.1	YH502	BU815_RS09315	171	1.08e-126	355	1.03801
488tssL	CP018901.1	YH502	BU815_RS09320	257	0	505	0.98249
488tssK	CP018901.1	YH502	BU815_RS09325	465	0	932	1.00215
488tssJ	CP018901.1	YH502	BU815_RS09330	148	9.01e-104	295	0.996622
488tssA	CP018901.1	YH502	BU815_RS09335	415	0	814	0.980723
488tssB	CP018901.1	YH502	BU815_RS09340	161	1.14e-112	319	0.990683
488tssC	CP018901.1	YH502	BU815_RS09345	484	0	1000	1.03306
488tssE	CP018901.1	YH502	BU815_RS09350	130	1.49e-90	261	1.00385
488tssF	CP018901.1	YH502	BU815_RS09355	573	0	1150	1.00349
488tssG	CP018901.1	YH502	BU815_RS09360	302	0	608	1.00662
488vgrG1	CP018901.1	YH502	BU815_RS09470	883	0	1286	0.728199
488vgrG2	CP018901.1	YH502	BU815_RS09470	838	0	1660	0.990453
488vgrG1	CP018901.1	YH502	BU815_RS09485	188	2.87e-34	133	0.0753114
488vgrG2	CP018901.1	YH502	BU815_RS09485	186	2.51e-120	364	0.217184
488vgrG2	CP018900.1	YH502	BU815_RS09880	65	2.29e-14	72	0.0429594
488vgrG1	CP018901.1	YH502	BU815_RS09990	472	0	939	0.53171
488vgrG2	CP018901.1	YH502	BU815_RS09990	472	0	938	0.559666
488tagH	CP025282.1	YH503	CXQ83_RS09160	299	0	576	0.963211
488tssM	CP025282.1	YH503	CXQ83_RS09165	1175	0	2303	0.98
488hcp	CP025282.1	YH503	CXQ83_RS09170	171	1.08e-126	355	1.03801
488tssL	CP025282.1	YH503	CXQ83_RS09175	257	0	505	0.98249
488tssK	CP025282.1	YH503	CXQ83_RS09180	465	0	932	1.00215
488tssJ	CP025282.1	YH503	CXQ83_RS09185	148	9.01e-104	295	0.996622
488tssA	CP025282.1	YH503	CXQ83_RS09190	415	0	814	0.980723
488tssB	CP025282.1	YH503	CXQ83_RS09195	161	5.2e-112	317	0.984472
488tssC	CP025282.1	YH503	CXQ83_RS09200	484	0	1000	1.03306
488tssE	CP025282.1	YH503	CXQ83_RS09205	130	1.49e-90	261	1.00385
488tssF	CP025282.1	YH503	CXQ83_RS09210	573	0	1150	1.00349
488tssG	CP025282.1	YH503	CXQ83_RS09215	302	0	608	1.00662
488vgrG1	CP025282.1	YH503	CXQ83_RS09350	883	0	1292	0.731597
488vgrG2	CP025282.1	YH503	CXQ83_RS09350	838	0	1664	0.99284
488vgrG2	CP025281.1	YH503	CXQ83_RS09575	65	5.1e-15	74	0.0441527
488vgrG1	CP025282.1	YH503	CXQ83_RS09655	472	0	937	0.530578
488vgrG2	CP025282.1	YH503	CXQ83_RS09655	472	0	936	0.558473
488tagH	CP017859.1	YQ2210	BLD41_RS05555	299	0	576	0.963211
488tssM	CP017859.1	YQ2210	BLD41_RS05560	1175	0	2309	0.982553
488hcp	CP017859.1	YQ2210	BLD41_RS05565	171	1.08e-126	355	1.03801
488tssL	CP017859.1	YQ2210	BLD41_RS05570	257	0	504	0.980545
488tssK	CP017859.1	YQ2210	BLD41_RS05575	465	0	932	1.00215
488tssJ	CP017859.1	YQ2210	BLD41_RS05580	148	9.01e-104	295	0.996622
488tssA	CP017859.1	YQ2210	BLD41_RS05585	415	0	814	0.980723
488tssB	CP017859.1	YQ2210	BLD41_RS05590	161	1.14e-112	319	0.990683
488tssC	CP017859.1	YQ2210	BLD41_RS05595	192	1.17e-125	377	0.389463
488tssE	CP017859.1	YQ2210	BLD41_RS05600	130	1.49e-90	261	1.00385
488tssF	CP017859.1	YQ2210	BLD41_RS05605	573	0	1150	1.00349
488tssG	CP017859.1	YQ2210	BLD41_RS05610	302	0	608	1.00662
488vgrG1	CP017859.1	YQ2210	BLD41_RS05670	126	6.15e-14	73	0.0413364
488vgrG2	CP017859.1	YQ2210	BLD41_RS05670	136	5.51e-49	172	0.102625
488vgrG1	CP017859.1	YQ2210	BLD41_RS05705	265	4.64e-43	160	0.0906002
488vgrG2	CP017859.1	YQ2210	BLD41_RS05705	265	1.76e-155	457	0.272673
488vgrG1	CP017859.1	YQ2210	BLD41_RS10025	472	0	941	0.532843
488vgrG2	CP017859.1	YQ2210	BLD41_RS10025	472	0	940	0.560859
488tagH	CP017856.1	ZP3204	BLD40_RS05590	299	0	576	0.963211
488tssM	CP017856.1	ZP3204	BLD40_RS05595	1175	0	2309	0.982553
488hcp	CP017856.1	ZP3204	BLD40_RS05600	171	1.08e-126	355	1.03801
488tssL	CP017856.1	ZP3204	BLD40_RS05605	257	0	504	0.980545
488tssK	CP017856.1	ZP3204	BLD40_RS05610	465	0	932	1.00215
488tssJ	CP017856.1	ZP3204	BLD40_RS05615	148	1.54e-103	295	0.996622
488tssA	CP017856.1	ZP3204	BLD40_RS05620	415	0	814	0.980723
488tssB	CP017856.1	ZP3204	BLD40_RS05625	161	1.14e-112	319	0.990683
488tssC	CP017856.1	ZP3204	BLD40_RS05630	484	0	1003	1.03616
488tssE	CP017856.1	ZP3204	BLD40_RS05635	130	1.49e-90	261	1.00385
488tssF	CP017856.1	ZP3204	BLD40_RS05640	573	0	1150	1.00349
488tssG	CP017856.1	ZP3204	BLD40_RS05645	302	0	608	1.00662
488vgrG1	CP017856.1	ZP3204	BLD40_RS05715	275	1.8e-39	150	0.0849377
488vgrG2	CP017856.1	ZP3204	BLD40_RS05715	276	3.39e-118	362	0.21599
488vgrG1	CP017856.1	ZP3204	BLD40_RS05750	126	9.82e-14	72	0.0407701
488vgrG2	CP017856.1	ZP3204	BLD40_RS05750	136	7.39e-78	250	0.149165
488vgrG1	CP017856.1	ZP3204	BLD40_RS10075	472	0	943	0.533975
488vgrG2	CP017856.1	ZP3204	BLD40_RS10075	472	0	942	0.562053
488tagH	CP048772.1	ZS007	G3T50_RS09145	299	0	582	0.973244
488tssM	CP048772.1	ZS007	G3T50_RS09150	1175	0	2307	0.981702
488hcp	CP048772.1	ZS007	G3T50_RS09155	171	1.08e-126	355	1.03801
488tssL	CP048772.1	ZS007	G3T50_RS09160	257	0	505	0.98249
488tssK	CP048772.1	ZS007	G3T50_RS09165	465	0	932	1.00215
488tssJ	CP048772.1	ZS007	G3T50_RS09170	148	5.78e-101	288	0.972973
488tssA	CP048772.1	ZS007	G3T50_RS09175	415	0	759	0.914458
488tssB	CP048772.1	ZS007	G3T50_RS09180	161	2.26e-111	316	0.981366
488tssC	CP048772.1	ZS007	G3T50_RS09185	484	0	987	1.01963
488tssE	CP048772.1	ZS007	G3T50_RS09190	130	4.22e-90	259	0.996154
488tssF	CP048772.1	ZS007	G3T50_RS09195	573	0	1148	1.00175
488tssG	CP048772.1	ZS007	G3T50_RS09200	302	0	608	1.00662
488vgrG1	CP048772.1	ZS007	G3T50_RS09205	141	1.96e-88	292	0.165345
488vgrG2	CP048772.1	ZS007	G3T50_RS09205	141	1.02e-88	292	0.174224
488vgrG1	CP048772.1	ZS007	G3T50_RS09210	343	0	676	0.382786
488vgrG2	CP048772.1	ZS007	G3T50_RS09210	342	3.07e-60	211	0.125895
488vgrG1	CP048772.1	ZS007	G3T50_RS09285	891	0	1267	0.717441
488vgrG2	CP048772.1	ZS007	G3T50_RS09285	838	0	1498	0.893795
488vgrG1	CP048772.1	ZS007	G3T50_RS09300	141	2.72e-87	299	0.169309
488vgrG2	CP048772.1	ZS007	G3T50_RS09300	141	8.87e-88	300	0.178998
488vgrG1	CP048772.1	ZS007	G3T50_RS09330	266	1.01e-40	154	0.0872027
488vgrG2	CP048772.1	ZS007	G3T50_RS09330	246	2.46e-102	320	0.190931
488vgrG1	CP048772.1	ZS007	G3T50_RS09345	166	1.09e-24	104	0.0588901
488vgrG2	CP048772.1	ZS007	G3T50_RS09345	167	5.75e-105	323	0.192721
488vgrG1	CP017875.1	ZV1224	BLD43_RS05495	563	0	1133	0.641563
488vgrG1	CP017875.1	ZV1224	BLD43_RS05495	185	7.57e-30	130	0.0736127
488vgrG2	CP017875.1	ZV1224	BLD43_RS05495	563	0	1132	0.675418
488vgrG2	CP017875.1	ZV1224	BLD43_RS05495	188	2.45e-111	363	0.216587
488tagH	CP017875.1	ZV1224	BLD43_RS05505	299	0	576	0.963211
488tssM	CP017875.1	ZV1224	BLD43_RS05510	1175	0	2306	0.981277
488hcp	CP017875.1	ZV1224	BLD43_RS05515	171	1.08e-126	355	1.03801
488tssL	CP017875.1	ZV1224	BLD43_RS05520	257	0	505	0.98249
488tssK	CP017875.1	ZV1224	BLD43_RS05525	465	0	932	1.00215
488tssJ	CP017875.1	ZV1224	BLD43_RS05530	148	9.01e-104	295	0.996622
488tssA	CP017875.1	ZV1224	BLD43_RS05535	415	0	809	0.974699
488tssB	CP017875.1	ZV1224	BLD43_RS05540	161	1.14e-112	319	0.990683
488tssC	CP017875.1	ZV1224	BLD43_RS05545	484	0	1000	1.03306
488tssE	CP017875.1	ZV1224	BLD43_RS05550	130	1.49e-90	261	1.00385
488tssF	CP017875.1	ZV1224	BLD43_RS05555	573	0	1150	1.00349
488tssG	CP017875.1	ZV1224	BLD43_RS05560	302	0	606	1.00331
