# Supplementary material for: In silico investigation of the genus Campylobacter type VI secretion system reveals genetic diversity in organization and putative effectors
Source: Microb Genom. 2022 Oct 31;8(10):mgen000898. doi: 10.1099/mgen.0.000898 (PMC9676060; doi:10.1099/mgen.0.000898)
Supplement: Supplementary material 4 [file mgen-8-898-s004.xlsx]

## Sheet: Table 3  Extracted VgrG NCBI-CD
Table S3. NCBI-CDD webtool results for VgrG proteins from T6SS-positive Campylobacter genomes of assembly level ‘complete’.
Query	Hit type	PSSM-ID	From	To	E-Value	Bitscore	Accession	Short name	Incomplete	Superfamily
VgrG1 Campylobacter jejuni 488	non-specific	274542	45	675	3.53e-49	182.015	TIGR03361	VI_Rhs_Vgr	-	cl37255
VgrG1 Campylobacter jejuni 488	superfamily	274542	45	675	3.53e-49	182.015	cl37255	VI_Rhs_Vgr superfamily	-	-
VgrG1 Campylobacter jejuni 488	non-specific	226032	45	563	1.17e-26	115.504	COG3501	VgrG	-	cl34624
VgrG1 Campylobacter jejuni 488	superfamily	226032	45	563	1.17e-26	115.504	cl34624	VgrG superfamily	-	-
VgrG1 Campylobacter jejuni 488	non-specific	273730	138	573	3.88e-23	103.708	TIGR01646	vgr_GE	-	cl36942
VgrG1 Campylobacter jejuni 488	superfamily	273730	138	573	3.88e-23	103.708	cl36942	vgr_GE superfamily	-	-
VgrG1 Campylobacter jejuni 488	non-specific	399150	45	357	5.1e-10	61.5598	pfam05954	Phage_GPD	-	cl15796
VgrG1 Campylobacter jejuni 488	superfamily	417772	45	357	5.1e-10	61.5598	cl15796	Phage_GPD superfamily	-	-
VgrG1 Campylobacter jejuni 488	non-specific	398408	515	560	7.09e-08	50.2627	pfam04717	Phage_base_V	N	cl17812
VgrG1 Campylobacter jejuni 488	superfamily	418463	515	560	7.09e-08	50.2627	cl17812	Phage_base_V superfamily	N	-
VgrG1 Campylobacter jejuni 488	non-specific	411417	535	562	0.00128213	42.2008	NF033848	VgrG_rel	N	cl41471
VgrG1 Campylobacter jejuni 488	superfamily	411417	535	562	0.00128213	42.2008	cl41471	VgrG_rel superfamily	N	-
VgrG1 Campylobacter jejuni 488	non-specific	224760	582	727	0.00871932	38.4249	COG1847	Jag	C	cl34365
VgrG1 Campylobacter jejuni 488	superfamily	224760	582	727	0.00871932	38.4249	cl34365	Jag superfamily	C	-
VgrG2 Campylobacter jejuni 488	non-specific	274542	45	629	2.54e-61	215.913	TIGR03361	VI_Rhs_Vgr	-	cl37255
VgrG2 Campylobacter jejuni 488	superfamily	274542	45	629	2.54e-61	215.913	cl37255	VI_Rhs_Vgr superfamily	-	-
VgrG2 Campylobacter jejuni 488	specific	226032	45	657	2.59e-41	159.802	COG3501	VgrG	-	cl34624
VgrG2 Campylobacter jejuni 488	superfamily	226032	45	657	2.59e-41	159.802	cl34624	VgrG superfamily	-	-
VgrG2 Campylobacter jejuni 488	non-specific	273730	138	612	1.12e-32	132.598	TIGR01646	vgr_GE	-	cl36942
VgrG2 Campylobacter jejuni 488	superfamily	273730	138	612	1.12e-32	132.598	cl36942	vgr_GE superfamily	-	-
VgrG2 Campylobacter jejuni 488	non-specific	399150	45	357	4.77e-10	61.5598	pfam05954	Phage_GPD	-	cl15796
VgrG2 Campylobacter jejuni 488	superfamily	417772	45	357	4.77e-10	61.5598	cl15796	Phage_GPD superfamily	-	-
VgrG2 Campylobacter jejuni 488	non-specific	398408	515	560	6.72e-08	50.2627	pfam04717	Phage_base_V	N	cl17812
VgrG2 Campylobacter jejuni 488	superfamily	418463	515	560	6.72e-08	50.2627	cl17812	Phage_base_V superfamily	N	-
VgrG2 Campylobacter jejuni 488	non-specific	411417	535	562	0.0012029	42.2008	NF033848	VgrG_rel	N	cl41471
VgrG2 Campylobacter jejuni 488	superfamily	411417	535	562	0.0012029	42.2008	cl41471	VgrG_rel superfamily	N	-
VgrG 1 Campylobacter jejuni subsp. jejuni LDG17f	non-specific	274542	45	629	2.54e-61	215.913	TIGR03361	VI_Rhs_Vgr	-	cl37255
VgrG 1 Campylobacter jejuni subsp. jejuni LDG17f	superfamily	274542	45	629	2.54e-61	215.913	cl37255	VI_Rhs_Vgr superfamily	-	-
VgrG 1 Campylobacter jejuni subsp. jejuni LDG17f	specific	226032	45	657	6.18e-41	158.647	COG3501	VgrG	-	cl34624
VgrG 1 Campylobacter jejuni subsp. jejuni LDG17f	superfamily	226032	45	657	6.18e-41	158.647	cl34624	VgrG superfamily	-	-
VgrG 1 Campylobacter jejuni subsp. jejuni LDG17f	non-specific	273730	138	612	2.59e-32	131.827	TIGR01646	vgr_GE	-	cl36942
VgrG 1 Campylobacter jejuni subsp. jejuni LDG17f	superfamily	273730	138	612	2.59e-32	131.827	cl36942	vgr_GE superfamily	-	-
VgrG 1 Campylobacter jejuni subsp. jejuni LDG17f	non-specific	399150	45	357	4.77e-10	61.5598	pfam05954	Phage_GPD	-	cl15796
VgrG 1 Campylobacter jejuni subsp. jejuni LDG17f	superfamily	417772	45	357	4.77e-10	61.5598	cl15796	Phage_GPD superfamily	-	-
VgrG 1 Campylobacter jejuni subsp. jejuni LDG17f	non-specific	398408	515	560	6.72e-08	50.2627	pfam04717	Phage_base_V	N	cl17812
VgrG 1 Campylobacter jejuni subsp. jejuni LDG17f	superfamily	418463	515	560	6.72e-08	50.2627	cl17812	Phage_base_V superfamily	N	-
VgrG 1 Campylobacter jejuni subsp. jejuni LDG17f	non-specific	411417	535	562	0.0012029	42.2008	NF033848	VgrG_rel	N	cl41471
VgrG 1 Campylobacter jejuni subsp. jejuni LDG17f	superfamily	411417	535	562	0.0012029	42.2008	cl41471	VgrG_rel superfamily	N	-
VgrG 1 Campylobacter jejuni subsp. jejuni LDG17f	non-specific	222900	638	813	0.00193443	41.6643	PHA02596	5	N	cl33691
VgrG 1 Campylobacter jejuni subsp. jejuni LDG17f	superfamily	222900	638	813	0.00193443	41.6643	cl33691	5 superfamily	N	-
VgrG 1 Campylobacter jejuni CFSAN054107	non-specific	274542	45	629	2.54e-61	215.913	TIGR03361	VI_Rhs_Vgr	-	cl37255
VgrG 1 Campylobacter jejuni CFSAN054107	superfamily	274542	45	629	2.54e-61	215.913	cl37255	VI_Rhs_Vgr superfamily	-	-
VgrG 1 Campylobacter jejuni CFSAN054107	specific	226032	45	657	6.18e-41	158.647	COG3501	VgrG	-	cl34624
VgrG 1 Campylobacter jejuni CFSAN054107	superfamily	226032	45	657	6.18e-41	158.647	cl34624	VgrG superfamily	-	-
VgrG 1 Campylobacter jejuni CFSAN054107	non-specific	273730	138	612	2.59e-32	131.827	TIGR01646	vgr_GE	-	cl36942
VgrG 1 Campylobacter jejuni CFSAN054107	superfamily	273730	138	612	2.59e-32	131.827	cl36942	vgr_GE superfamily	-	-
VgrG 1 Campylobacter jejuni CFSAN054107	non-specific	399150	45	357	4.77e-10	61.5598	pfam05954	Phage_GPD	-	cl15796
VgrG 1 Campylobacter jejuni CFSAN054107	superfamily	417772	45	357	4.77e-10	61.5598	cl15796	Phage_GPD superfamily	-	-
VgrG 1 Campylobacter jejuni CFSAN054107	non-specific	398408	515	560	6.72e-08	50.2627	pfam04717	Phage_base_V	N	cl17812
VgrG 1 Campylobacter jejuni CFSAN054107	superfamily	418463	515	560	6.72e-08	50.2627	cl17812	Phage_base_V superfamily	N	-
VgrG 1 Campylobacter jejuni CFSAN054107	non-specific	222900	638	813	0.000553696	43.5903	PHA02596	5	N	cl33691
VgrG 1 Campylobacter jejuni CFSAN054107	superfamily	222900	638	813	0.000553696	43.5903	cl33691	5 superfamily	N	-
VgrG 1 Campylobacter jejuni CFSAN054107	non-specific	411417	535	562	0.0012029	42.2008	NF033848	VgrG_rel	N	cl41471
VgrG 1 Campylobacter jejuni CFSAN054107	superfamily	411417	535	562	0.0012029	42.2008	cl41471	VgrG_rel superfamily	N	-
VgrG 1 Campylobacter jejuni NCTC13268	non-specific	274542	45	629	2.54e-61	215.913	TIGR03361	VI_Rhs_Vgr	-	cl37255
VgrG 1 Campylobacter jejuni NCTC13268	superfamily	274542	45	629	2.54e-61	215.913	cl37255	VI_Rhs_Vgr superfamily	-	-
VgrG 1 Campylobacter jejuni NCTC13268	specific	226032	45	657	2.59e-41	159.802	COG3501	VgrG	-	cl34624
VgrG 1 Campylobacter jejuni NCTC13268	superfamily	226032	45	657	2.59e-41	159.802	cl34624	VgrG superfamily	-	-
VgrG 1 Campylobacter jejuni NCTC13268	non-specific	273730	138	612	7.44e-33	133.368	TIGR01646	vgr_GE	-	cl36942
VgrG 1 Campylobacter jejuni NCTC13268	superfamily	273730	138	612	7.44e-33	133.368	cl36942	vgr_GE superfamily	-	-
VgrG 1 Campylobacter jejuni NCTC13268	non-specific	399150	45	357	4.77e-10	61.5598	pfam05954	Phage_GPD	-	cl15796
VgrG 1 Campylobacter jejuni NCTC13268	superfamily	417772	45	357	4.77e-10	61.5598	cl15796	Phage_GPD superfamily	-	-
VgrG 1 Campylobacter jejuni NCTC13268	non-specific	398408	515	560	6.72e-08	50.2627	pfam04717	Phage_base_V	N	cl17812
VgrG 1 Campylobacter jejuni NCTC13268	superfamily	418463	515	560	6.72e-08	50.2627	cl17812	Phage_base_V superfamily	N	-
VgrG 1 Campylobacter jejuni NCTC13268	non-specific	411417	535	562	0.0012029	42.2008	NF033848	VgrG_rel	N	cl41471
VgrG 1 Campylobacter jejuni NCTC13268	superfamily	411417	535	562	0.0012029	42.2008	cl41471	VgrG_rel superfamily	N	-
VgrG 1 Campylobacter jejuni NCTC13268	non-specific	222900	638	787	0.00509192	40.1235	PHA02596	5	N	cl33691
VgrG 1 Campylobacter jejuni NCTC13268	superfamily	222900	638	787	0.00509192	40.1235	cl33691	5 superfamily	N	-
VgrG 1 Campylobacter jejuni FDAARGOS_262	non-specific	274542	45	629	1.06e-60	214.372	TIGR03361	VI_Rhs_Vgr	-	cl37255
VgrG 1 Campylobacter jejuni FDAARGOS_262	superfamily	274542	45	629	1.06e-60	214.372	cl37255	VI_Rhs_Vgr superfamily	-	-
VgrG 1 Campylobacter jejuni FDAARGOS_262	non-specific	274542	45	629	1.06e-60	214.372	TIGR03361	VI_Rhs_Vgr	-	cl37255
VgrG 1 Campylobacter jejuni FDAARGOS_262	specific	226032	45	657	7.31e-41	158.261	COG3501	VgrG	-	cl34624
VgrG 1 Campylobacter jejuni FDAARGOS_262	superfamily	226032	45	657	7.31e-41	158.261	cl34624	VgrG superfamily	-	-
VgrG 1 Campylobacter jejuni FDAARGOS_262	non-specific	226032	45	657	7.31e-41	158.261	COG3501	VgrG	-	cl34624
VgrG 1 Campylobacter jejuni FDAARGOS_262	non-specific	273730	138	612	5.19e-33	133.753	TIGR01646	vgr_GE	-	cl36942
VgrG 1 Campylobacter jejuni FDAARGOS_262	superfamily	273730	138	612	5.19e-33	133.753	cl36942	vgr_GE superfamily	-	-
VgrG 1 Campylobacter jejuni FDAARGOS_262	non-specific	273730	138	612	5.19e-33	133.753	TIGR01646	vgr_GE	-	cl36942
VgrG 1 Campylobacter jejuni FDAARGOS_262	non-specific	399150	45	357	4.77e-10	61.5598	pfam05954	Phage_GPD	-	cl15796
VgrG 1 Campylobacter jejuni FDAARGOS_262	superfamily	417772	45	357	4.77e-10	61.5598	cl15796	Phage_GPD superfamily	-	-
VgrG 1 Campylobacter jejuni FDAARGOS_262	non-specific	399150	45	357	4.77e-10	61.5598	pfam05954	Phage_GPD	-	cl15796
VgrG 1 Campylobacter jejuni FDAARGOS_262	non-specific	398408	515	560	6.72e-08	50.2627	pfam04717	Phage_base_V	N	cl17812
VgrG 1 Campylobacter jejuni FDAARGOS_262	superfamily	418463	515	560	6.72e-08	50.2627	cl17812	Phage_base_V superfamily	N	-
VgrG 1 Campylobacter jejuni FDAARGOS_262	non-specific	398408	515	560	6.72e-08	50.2627	pfam04717	Phage_base_V	N	cl17812
VgrG 1 Campylobacter jejuni FDAARGOS_262	non-specific	411417	535	562	0.0012029	42.2008	NF033848	VgrG_rel	N	cl41471
VgrG 1 Campylobacter jejuni FDAARGOS_262	superfamily	411417	535	562	0.0012029	42.2008	cl41471	VgrG_rel superfamily	N	-
VgrG 1 Campylobacter jejuni FDAARGOS_262	non-specific	411417	535	562	0.0012029	42.2008	NF033848	VgrG_rel	N	cl41471
VgrG 1 Campylobacter jejuni FDAARGOS_262	non-specific	222900	638	787	0.00636172	40.1235	PHA02596	5	N	cl33691
VgrG 1 Campylobacter jejuni FDAARGOS_262	superfamily	222900	638	787	0.00636172	40.1235	cl33691	5 superfamily	N	-
VgrG 1 Campylobacter jejuni FDAARGOS_262	non-specific	222900	638	787	0.00636172	40.1235	PHA02596	5	N	cl33691
VgrG 1 Campylobacter jejuni NCTC11351	non-specific	274542	45	629	1.06e-60	214.372	TIGR03361	VI_Rhs_Vgr	-	cl37255
VgrG 1 Campylobacter jejuni NCTC11351	superfamily	274542	45	629	1.06e-60	214.372	cl37255	VI_Rhs_Vgr superfamily	-	-
VgrG 1 Campylobacter jejuni NCTC11351	non-specific	274542	45	629	1.06e-60	214.372	TIGR03361	VI_Rhs_Vgr	-	cl37255
VgrG 1 Campylobacter jejuni NCTC11351	specific	226032	45	657	7.31e-41	158.261	COG3501	VgrG	-	cl34624
VgrG 1 Campylobacter jejuni NCTC11351	superfamily	226032	45	657	7.31e-41	158.261	cl34624	VgrG superfamily	-	-
VgrG 1 Campylobacter jejuni NCTC11351	non-specific	226032	45	657	7.31e-41	158.261	COG3501	VgrG	-	cl34624
VgrG 1 Campylobacter jejuni NCTC11351	non-specific	273730	138	612	5.19e-33	133.753	TIGR01646	vgr_GE	-	cl36942
VgrG 1 Campylobacter jejuni NCTC11351	superfamily	273730	138	612	5.19e-33	133.753	cl36942	vgr_GE superfamily	-	-
VgrG 1 Campylobacter jejuni NCTC11351	non-specific	273730	138	612	5.19e-33	133.753	TIGR01646	vgr_GE	-	cl36942
VgrG 1 Campylobacter jejuni NCTC11351	non-specific	399150	45	357	4.77e-10	61.5598	pfam05954	Phage_GPD	-	cl15796
VgrG 1 Campylobacter jejuni NCTC11351	superfamily	417772	45	357	4.77e-10	61.5598	cl15796	Phage_GPD superfamily	-	-
VgrG 1 Campylobacter jejuni NCTC11351	non-specific	399150	45	357	4.77e-10	61.5598	pfam05954	Phage_GPD	-	cl15796
VgrG 1 Campylobacter jejuni NCTC11351	non-specific	398408	515	560	6.72e-08	50.2627	pfam04717	Phage_base_V	N	cl17812
VgrG 1 Campylobacter jejuni NCTC11351	superfamily	418463	515	560	6.72e-08	50.2627	cl17812	Phage_base_V superfamily	N	-
VgrG 1 Campylobacter jejuni NCTC11351	non-specific	398408	515	560	6.72e-08	50.2627	pfam04717	Phage_base_V	N	cl17812
VgrG 1 Campylobacter jejuni NCTC11351	non-specific	411417	535	562	0.0012029	42.2008	NF033848	VgrG_rel	N	cl41471
VgrG 1 Campylobacter jejuni NCTC11351	superfamily	411417	535	562	0.0012029	42.2008	cl41471	VgrG_rel superfamily	N	-
VgrG 1 Campylobacter jejuni NCTC11351	non-specific	411417	535	562	0.0012029	42.2008	NF033848	VgrG_rel	N	cl41471
VgrG 1 Campylobacter jejuni NCTC11351	non-specific	222900	638	787	0.00636172	40.1235	PHA02596	5	N	cl33691
VgrG 1 Campylobacter jejuni NCTC11351	superfamily	222900	638	787	0.00636172	40.1235	cl33691	5 superfamily	N	-
VgrG 1 Campylobacter jejuni NCTC11351	non-specific	222900	638	787	0.00636172	40.1235	PHA02596	5	N	cl33691
VgrG 1 Campylobacter sp. CFSAN093238	non-specific	274542	45	629	1.31e-60	213.987	TIGR03361	VI_Rhs_Vgr	-	cl37255
VgrG 1 Campylobacter sp. CFSAN093238	superfamily	274542	45	629	1.31e-60	213.987	cl37255	VI_Rhs_Vgr superfamily	-	-
VgrG 1 Campylobacter sp. CFSAN093238	non-specific	274542	45	629	1.31e-60	213.987	TIGR03361	VI_Rhs_Vgr	-	cl37255
VgrG 1 Campylobacter sp. CFSAN093238	specific	226032	45	657	6.54e-41	158.647	COG3501	VgrG	-	cl34624
VgrG 1 Campylobacter sp. CFSAN093238	superfamily	226032	45	657	6.54e-41	158.647	cl34624	VgrG superfamily	-	-
VgrG 1 Campylobacter sp. CFSAN093238	non-specific	226032	45	657	6.54e-41	158.647	COG3501	VgrG	-	cl34624
VgrG 1 Campylobacter sp. CFSAN093238	non-specific	273730	138	612	2.02e-32	131.827	TIGR01646	vgr_GE	-	cl36942
VgrG 1 Campylobacter sp. CFSAN093238	superfamily	273730	138	612	2.02e-32	131.827	cl36942	vgr_GE superfamily	-	-
VgrG 1 Campylobacter sp. CFSAN093238	non-specific	273730	138	612	2.02e-32	131.827	TIGR01646	vgr_GE	-	cl36942
VgrG 1 Campylobacter sp. CFSAN093238	non-specific	399150	45	333	1.94e-09	59.6338	pfam05954	Phage_GPD	-	cl15796
VgrG 1 Campylobacter sp. CFSAN093238	superfamily	417772	45	333	1.94e-09	59.6338	cl15796	Phage_GPD superfamily	-	-
VgrG 1 Campylobacter sp. CFSAN093238	non-specific	399150	45	333	1.94e-09	59.6338	pfam05954	Phage_GPD	-	cl15796
VgrG 1 Campylobacter sp. CFSAN093238	non-specific	398408	515	560	6.72e-08	50.2627	pfam04717	Phage_base_V	N	cl17812
VgrG 1 Campylobacter sp. CFSAN093238	superfamily	418463	515	560	6.72e-08	50.2627	cl17812	Phage_base_V superfamily	N	-
VgrG 1 Campylobacter sp. CFSAN093238	non-specific	398408	515	560	6.72e-08	50.2627	pfam04717	Phage_base_V	N	cl17812
VgrG 1 Campylobacter sp. CFSAN093238	non-specific	411417	535	562	0.0012029	42.2008	NF033848	VgrG_rel	N	cl41471
VgrG 1 Campylobacter sp. CFSAN093238	superfamily	411417	535	562	0.0012029	42.2008	cl41471	VgrG_rel superfamily	N	-
VgrG 1 Campylobacter sp. CFSAN093238	non-specific	411417	535	562	0.0012029	42.2008	NF033848	VgrG_rel	N	cl41471
VgrG 1 Campylobacter sp. CFSAN093238	non-specific	222900	653	787	0.00142107	42.0495	PHA02596	5	N	cl33691
VgrG 1 Campylobacter sp. CFSAN093238	superfamily	222900	653	787	0.00142107	42.0495	cl33691	5 superfamily	N	-
VgrG 1 Campylobacter sp. CFSAN093238	non-specific	222900	653	787	0.00142107	42.0495	PHA02596	5	N	cl33691
VgrG 1 Campylobacter jejuni M129	non-specific	274542	45	629	1.31e-60	213.987	TIGR03361	VI_Rhs_Vgr	-	cl37255
VgrG 1 Campylobacter jejuni M129	superfamily	274542	45	629	1.31e-60	213.987	cl37255	VI_Rhs_Vgr superfamily	-	-
VgrG 1 Campylobacter jejuni M129	non-specific	274542	45	629	1.31e-60	213.987	TIGR03361	VI_Rhs_Vgr	-	cl37255
VgrG 1 Campylobacter jejuni M129	specific	226032	45	657	6.54e-41	158.647	COG3501	VgrG	-	cl34624
VgrG 1 Campylobacter jejuni M129	superfamily	226032	45	657	6.54e-41	158.647	cl34624	VgrG superfamily	-	-
VgrG 1 Campylobacter jejuni M129	non-specific	226032	45	657	6.54e-41	158.647	COG3501	VgrG	-	cl34624
VgrG 1 Campylobacter jejuni M129	non-specific	273730	138	612	2.02e-32	131.827	TIGR01646	vgr_GE	-	cl36942
VgrG 1 Campylobacter jejuni M129	superfamily	273730	138	612	2.02e-32	131.827	cl36942	vgr_GE superfamily	-	-
VgrG 1 Campylobacter jejuni M129	non-specific	273730	138	612	2.02e-32	131.827	TIGR01646	vgr_GE	-	cl36942
VgrG 1 Campylobacter jejuni M129	non-specific	399150	45	333	1.94e-09	59.6338	pfam05954	Phage_GPD	-	cl15796
VgrG 1 Campylobacter jejuni M129	superfamily	417772	45	333	1.94e-09	59.6338	cl15796	Phage_GPD superfamily	-	-
VgrG 1 Campylobacter jejuni M129	non-specific	399150	45	333	1.94e-09	59.6338	pfam05954	Phage_GPD	-	cl15796
VgrG 1 Campylobacter jejuni M129	non-specific	398408	515	560	6.72e-08	50.2627	pfam04717	Phage_base_V	N	cl17812
VgrG 1 Campylobacter jejuni M129	superfamily	418463	515	560	6.72e-08	50.2627	cl17812	Phage_base_V superfamily	N	-
VgrG 1 Campylobacter jejuni M129	non-specific	398408	515	560	6.72e-08	50.2627	pfam04717	Phage_base_V	N	cl17812
VgrG 1 Campylobacter jejuni M129	non-specific	411417	535	562	0.0012029	42.2008	NF033848	VgrG_rel	N	cl41471
VgrG 1 Campylobacter jejuni M129	superfamily	411417	535	562	0.0012029	42.2008	cl41471	VgrG_rel superfamily	N	-
VgrG 1 Campylobacter jejuni M129	non-specific	411417	535	562	0.0012029	42.2008	NF033848	VgrG_rel	N	cl41471
VgrG 1 Campylobacter jejuni M129	non-specific	222900	653	787	0.00142107	42.0495	PHA02596	5	N	cl33691
VgrG 1 Campylobacter jejuni M129	superfamily	222900	653	787	0.00142107	42.0495	cl33691	5 superfamily	N	-
VgrG 1 Campylobacter jejuni M129	non-specific	222900	653	787	0.00142107	42.0495	PHA02596	5	N	cl33691
VgrG 1 Campylobacter jejuni AR-0414	non-specific	274542	45	629	1.06e-60	214.372	TIGR03361	VI_Rhs_Vgr	-	cl37255
VgrG 1 Campylobacter jejuni AR-0414	superfamily	274542	45	629	1.06e-60	214.372	cl37255	VI_Rhs_Vgr superfamily	-	-
VgrG 1 Campylobacter jejuni AR-0414	specific	226032	45	657	1.33e-40	157.491	COG3501	VgrG	-	cl34624
VgrG 1 Campylobacter jejuni AR-0414	superfamily	226032	45	657	1.33e-40	157.491	cl34624	VgrG superfamily	-	-
VgrG 1 Campylobacter jejuni AR-0414	non-specific	273730	138	612	9.9e-33	132.983	TIGR01646	vgr_GE	-	cl36942
VgrG 1 Campylobacter jejuni AR-0414	superfamily	273730	138	612	9.9e-33	132.983	cl36942	vgr_GE superfamily	-	-
VgrG 1 Campylobacter jejuni AR-0414	non-specific	399150	45	357	4.77e-10	61.5598	pfam05954	Phage_GPD	-	cl15796
VgrG 1 Campylobacter jejuni AR-0414	superfamily	417772	45	357	4.77e-10	61.5598	cl15796	Phage_GPD superfamily	-	-
VgrG 1 Campylobacter jejuni AR-0414	non-specific	398408	515	560	6.72e-08	50.2627	pfam04717	Phage_base_V	N	cl17812
VgrG 1 Campylobacter jejuni AR-0414	superfamily	418463	515	560	6.72e-08	50.2627	cl17812	Phage_base_V superfamily	N	-
VgrG 1 Campylobacter jejuni AR-0414	non-specific	411417	535	562	0.0012029	42.2008	NF033848	VgrG_rel	N	cl41471
VgrG 1 Campylobacter jejuni AR-0414	superfamily	411417	535	562	0.0012029	42.2008	cl41471	VgrG_rel superfamily	N	-
VgrG 1 Campylobacter jejuni AR-0414	non-specific	222900	638	787	0.00549988	40.1235	PHA02596	5	N	cl33691
VgrG 1 Campylobacter jejuni AR-0414	superfamily	222900	638	787	0.00549988	40.1235	cl33691	5 superfamily	N	-
VgrG 1 Campylobacter jejuni 00-1597	non-specific	274542	45	629	2.54e-61	215.913	TIGR03361	VI_Rhs_Vgr	-	cl37255
VgrG 1 Campylobacter jejuni 00-1597	superfamily	274542	45	629	2.54e-61	215.913	cl37255	VI_Rhs_Vgr superfamily	-	-
VgrG 1 Campylobacter jejuni 00-1597	specific	226032	45	657	6.18e-41	158.647	COG3501	VgrG	-	cl34624
VgrG 1 Campylobacter jejuni 00-1597	superfamily	226032	45	657	6.18e-41	158.647	cl34624	VgrG superfamily	-	-
VgrG 1 Campylobacter jejuni 00-1597	non-specific	273730	138	612	1.72e-32	132.213	TIGR01646	vgr_GE	-	cl36942
VgrG 1 Campylobacter jejuni 00-1597	superfamily	273730	138	612	1.72e-32	132.213	cl36942	vgr_GE superfamily	-	-
VgrG 1 Campylobacter jejuni 00-1597	non-specific	399150	45	357	4.77e-10	61.5598	pfam05954	Phage_GPD	-	cl15796
VgrG 1 Campylobacter jejuni 00-1597	superfamily	417772	45	357	4.77e-10	61.5598	cl15796	Phage_GPD superfamily	-	-
VgrG 1 Campylobacter jejuni 00-1597	non-specific	398408	515	560	6.72e-08	50.2627	pfam04717	Phage_base_V	N	cl17812
VgrG 1 Campylobacter jejuni 00-1597	superfamily	418463	515	560	6.72e-08	50.2627	cl17812	Phage_base_V superfamily	N	-
VgrG 1 Campylobacter jejuni 00-1597	non-specific	411417	535	562	0.0012029	42.2008	NF033848	VgrG_rel	N	cl41471
VgrG 1 Campylobacter jejuni 00-1597	superfamily	411417	535	562	0.0012029	42.2008	cl41471	VgrG_rel superfamily	N	-
VgrG 1 Campylobacter coli meC0281	non-specific	274542	45	629	2.4e-61	216.298	TIGR03361	VI_Rhs_Vgr	-	cl37255
VgrG 1 Campylobacter coli meC0281	superfamily	274542	45	629	2.4e-61	216.298	cl37255	VI_Rhs_Vgr superfamily	-	-
VgrG 1 Campylobacter coli meC0281	specific	226032	45	657	1.05e-40	157.876	COG3501	VgrG	-	cl34624
VgrG 1 Campylobacter coli meC0281	superfamily	226032	45	657	1.05e-40	157.876	cl34624	VgrG superfamily	-	-
VgrG 1 Campylobacter coli meC0281	non-specific	273730	138	612	4.14e-32	131.057	TIGR01646	vgr_GE	-	cl36942
VgrG 1 Campylobacter coli meC0281	superfamily	273730	138	612	4.14e-32	131.057	cl36942	vgr_GE superfamily	-	-
VgrG 1 Campylobacter coli meC0281	non-specific	399150	45	357	9.33e-10	60.7894	pfam05954	Phage_GPD	-	cl15796
VgrG 1 Campylobacter coli meC0281	superfamily	417772	45	357	9.33e-10	60.7894	cl15796	Phage_GPD superfamily	-	-
VgrG 1 Campylobacter coli meC0281	non-specific	398408	515	560	6.72e-08	50.2627	pfam04717	Phage_base_V	N	cl17812
VgrG 1 Campylobacter coli meC0281	superfamily	418463	515	560	6.72e-08	50.2627	cl17812	Phage_base_V superfamily	N	-
VgrG 1 Campylobacter coli meC0281	non-specific	411417	535	562	0.0012029	42.2008	NF033848	VgrG_rel	N	cl41471
VgrG 1 Campylobacter coli meC0281	superfamily	411417	535	562	0.0012029	42.2008	cl41471	VgrG_rel superfamily	N	-
VgrG 1 Campylobacter jejuni YH003	non-specific	274542	45	629	1.31e-60	213.987	TIGR03361	VI_Rhs_Vgr	-	cl37255
VgrG 1 Campylobacter jejuni YH003	superfamily	274542	45	629	1.31e-60	213.987	cl37255	VI_Rhs_Vgr superfamily	-	-
VgrG 1 Campylobacter jejuni YH003	specific	226032	45	657	6.54e-41	158.647	COG3501	VgrG	-	cl34624
VgrG 1 Campylobacter jejuni YH003	superfamily	226032	45	657	6.54e-41	158.647	cl34624	VgrG superfamily	-	-
VgrG 1 Campylobacter jejuni YH003	non-specific	273730	138	612	1.34e-32	132.598	TIGR01646	vgr_GE	-	cl36942
VgrG 1 Campylobacter jejuni YH003	superfamily	273730	138	612	1.34e-32	132.598	cl36942	vgr_GE superfamily	-	-
VgrG 1 Campylobacter jejuni YH003	non-specific	399150	45	333	1.94e-09	59.6338	pfam05954	Phage_GPD	-	cl15796
VgrG 1 Campylobacter jejuni YH003	superfamily	417772	45	333	1.94e-09	59.6338	cl15796	Phage_GPD superfamily	-	-
VgrG 1 Campylobacter jejuni YH003	non-specific	398408	515	560	6.72e-08	50.2627	pfam04717	Phage_base_V	N	cl17812
VgrG 1 Campylobacter jejuni YH003	superfamily	418463	515	560	6.72e-08	50.2627	cl17812	Phage_base_V superfamily	N	-
VgrG 1 Campylobacter jejuni YH003	non-specific	411417	535	562	0.0012029	42.2008	NF033848	VgrG_rel	N	cl41471
VgrG 1 Campylobacter jejuni YH003	superfamily	411417	535	562	0.0012029	42.2008	cl41471	VgrG_rel superfamily	N	-
VgrG 1 Campylobacter jejuni YH003	non-specific	222900	638	813	0.00198479	41.6643	PHA02596	5	N	cl33691
VgrG 1 Campylobacter jejuni YH003	superfamily	222900	638	813	0.00198479	41.6643	cl33691	5 superfamily	N	-
VgrG Campylobacter coli ZV1224	non-specific	274542	45	563	3.48e-42	161.6	TIGR03361	VI_Rhs_Vgr	-	cl37255
VgrG Campylobacter coli ZV1224	superfamily	274542	45	563	3.48e-42	161.6	cl37255	VI_Rhs_Vgr superfamily	-	-
VgrG Campylobacter coli ZV1224	non-specific	226032	45	563	2.02e-26	114.734	COG3501	VgrG	-	cl34624
VgrG Campylobacter coli ZV1224	superfamily	226032	45	563	2.02e-26	114.734	cl34624	VgrG superfamily	-	-
VgrG Campylobacter coli ZV1224	non-specific	273730	138	563	3.85e-23	103.708	TIGR01646	vgr_GE	-	cl36942
VgrG Campylobacter coli ZV1224	superfamily	273730	138	563	3.85e-23	103.708	cl36942	vgr_GE superfamily	-	-
VgrG Campylobacter coli ZV1224	non-specific	399150	45	357	2.01e-09	59.6338	pfam05954	Phage_GPD	-	cl15796
VgrG Campylobacter coli ZV1224	superfamily	417772	45	357	2.01e-09	59.6338	cl15796	Phage_GPD superfamily	-	-
VgrG Campylobacter coli ZV1224	non-specific	398408	515	560	6.72e-08	50.2627	pfam04717	Phage_base_V	N	cl17812
VgrG Campylobacter coli ZV1224	superfamily	418463	515	560	6.72e-08	50.2627	cl17812	Phage_base_V superfamily	N	-
VgrG Campylobacter coli ZV1224	non-specific	222900	672	804	0.000941909	42.8199	PHA02596	5	N	cl33691
VgrG Campylobacter coli ZV1224	superfamily	222900	672	804	0.000941909	42.8199	cl33691	5 superfamily	N	-
VgrG Campylobacter coli ZV1224	non-specific	411417	535	562	0.0012029	42.2008	NF033848	VgrG_rel	N	cl41471
VgrG Campylobacter coli ZV1224	superfamily	411417	535	562	0.0012029	42.2008	cl41471	VgrG_rel superfamily	N	-
VgrG 1 Campylobacter coli 14983A	non-specific	274542	45	629	1.3e-60	213.987	TIGR03361	VI_Rhs_Vgr	-	cl37255
VgrG 1 Campylobacter coli 14983A	superfamily	274542	45	629	1.3e-60	213.987	cl37255	VI_Rhs_Vgr superfamily	-	-
VgrG 1 Campylobacter coli 14983A	specific	226032	45	657	8.26e-41	158.261	COG3501	VgrG	-	cl34624
VgrG 1 Campylobacter coli 14983A	superfamily	226032	45	657	8.26e-41	158.261	cl34624	VgrG superfamily	-	-
VgrG 1 Campylobacter coli 14983A	non-specific	273730	138	612	7.44e-33	133.368	TIGR01646	vgr_GE	-	cl36942
VgrG 1 Campylobacter coli 14983A	superfamily	273730	138	612	7.44e-33	133.368	cl36942	vgr_GE superfamily	-	-
VgrG 1 Campylobacter coli 14983A	non-specific	399150	151	357	8.6e-10	60.7894	pfam05954	Phage_GPD	N	cl15796
VgrG 1 Campylobacter coli 14983A	superfamily	417772	151	357	8.6e-10	60.7894	cl15796	Phage_GPD superfamily	N	-
VgrG 1 Campylobacter coli 14983A	non-specific	398408	515	560	6.72e-08	50.2627	pfam04717	Phage_base_V	N	cl17812
VgrG 1 Campylobacter coli 14983A	superfamily	418463	515	560	6.72e-08	50.2627	cl17812	Phage_base_V superfamily	N	-
VgrG 1 Campylobacter coli 14983A	non-specific	411417	535	562	0.0012029	42.2008	NF033848	VgrG_rel	N	cl41471
VgrG 1 Campylobacter coli 14983A	superfamily	411417	535	562	0.0012029	42.2008	cl41471	VgrG_rel superfamily	N	-
VgrG 1 Campylobacter sp. CFSAN093227	non-specific	274542	45	629	1.2e-60	213.987	TIGR03361	VI_Rhs_Vgr	-	cl37255
VgrG 1 Campylobacter sp. CFSAN093227	superfamily	274542	45	629	1.2e-60	213.987	cl37255	VI_Rhs_Vgr superfamily	-	-
VgrG 1 Campylobacter sp. CFSAN093227	specific	226032	45	657	1.6e-39	154.409	COG3501	VgrG	-	cl34624
VgrG 1 Campylobacter sp. CFSAN093227	superfamily	226032	45	657	1.6e-39	154.409	cl34624	VgrG superfamily	-	-
VgrG 1 Campylobacter sp. CFSAN093227	non-specific	273730	138	612	1.03e-31	129.901	TIGR01646	vgr_GE	-	cl36942
VgrG 1 Campylobacter sp. CFSAN093227	superfamily	273730	138	612	1.03e-31	129.901	cl36942	vgr_GE superfamily	-	-
VgrG 1 Campylobacter sp. CFSAN093227	non-specific	399150	45	357	3.98e-10	61.945	pfam05954	Phage_GPD	-	cl15796
VgrG 1 Campylobacter sp. CFSAN093227	superfamily	417772	45	357	3.98e-10	61.945	cl15796	Phage_GPD superfamily	-	-
VgrG 1 Campylobacter sp. CFSAN093227	non-specific	398408	515	560	6.72e-08	50.2627	pfam04717	Phage_base_V	N	cl17812
VgrG 1 Campylobacter sp. CFSAN093227	superfamily	418463	515	560	6.72e-08	50.2627	cl17812	Phage_base_V superfamily	N	-
VgrG 1 Campylobacter sp. CFSAN093227	non-specific	411417	535	562	0.0012029	42.2008	NF033848	VgrG_rel	N	cl41471
VgrG 1 Campylobacter sp. CFSAN093227	superfamily	411417	535	562	0.0012029	42.2008	cl41471	VgrG_rel superfamily	N	-
VgrG 1 Campylobacter sp. CFSAN093227	non-specific	222900	638	813	0.00195108	41.6643	PHA02596	5	N	cl33691
VgrG 1 Campylobacter sp. CFSAN093227	superfamily	222900	638	813	0.00195108	41.6643	cl33691	5 superfamily	N	-
VgrG 1 Campylobacter jejuni subsp. jejuni 14980A	non-specific	274542	45	629	1.3e-60	213.987	TIGR03361	VI_Rhs_Vgr	-	cl37255
VgrG 1 Campylobacter jejuni subsp. jejuni 14980A	superfamily	274542	45	629	1.3e-60	213.987	cl37255	VI_Rhs_Vgr superfamily	-	-
VgrG 1 Campylobacter jejuni subsp. jejuni 14980A	specific	226032	45	657	1.97e-40	157.106	COG3501	VgrG	-	cl34624
VgrG 1 Campylobacter jejuni subsp. jejuni 14980A	superfamily	226032	45	657	1.97e-40	157.106	cl34624	VgrG superfamily	-	-
VgrG 1 Campylobacter jejuni subsp. jejuni 14980A	non-specific	273730	138	612	1.72e-32	132.213	TIGR01646	vgr_GE	-	cl36942
VgrG 1 Campylobacter jejuni subsp. jejuni 14980A	superfamily	273730	138	612	1.72e-32	132.213	cl36942	vgr_GE superfamily	-	-
VgrG 1 Campylobacter jejuni subsp. jejuni 14980A	non-specific	399150	151	357	8.6e-10	60.7894	pfam05954	Phage_GPD	N	cl15796
VgrG 1 Campylobacter jejuni subsp. jejuni 14980A	superfamily	417772	151	357	8.6e-10	60.7894	cl15796	Phage_GPD superfamily	N	-
VgrG 1 Campylobacter jejuni subsp. jejuni 14980A	non-specific	398408	515	560	6.72e-08	50.2627	pfam04717	Phage_base_V	N	cl17812
VgrG 1 Campylobacter jejuni subsp. jejuni 14980A	superfamily	418463	515	560	6.72e-08	50.2627	cl17812	Phage_base_V superfamily	N	-
VgrG 1 Campylobacter jejuni subsp. jejuni 14980A	non-specific	411417	535	562	0.0012029	42.2008	NF033848	VgrG_rel	N	cl41471
VgrG 1 Campylobacter jejuni subsp. jejuni 14980A	superfamily	411417	535	562	0.0012029	42.2008	cl41471	VgrG_rel superfamily	N	-
VgrG 1 Campylobacter coli YH503	non-specific	274542	45	629	7.26e-61	214.757	TIGR03361	VI_Rhs_Vgr	-	cl37255
VgrG 1 Campylobacter coli YH503	superfamily	274542	45	629	7.26e-61	214.757	cl37255	VI_Rhs_Vgr superfamily	-	-
VgrG 1 Campylobacter coli YH503	specific	226032	45	657	4.5e-41	159.032	COG3501	VgrG	-	cl34624
VgrG 1 Campylobacter coli YH503	superfamily	226032	45	657	4.5e-41	159.032	cl34624	VgrG superfamily	-	-
VgrG 1 Campylobacter coli YH503	non-specific	273730	122	612	1.53e-32	132.213	TIGR01646	vgr_GE	-	cl36942
VgrG 1 Campylobacter coli YH503	superfamily	273730	122	612	1.53e-32	132.213	cl36942	vgr_GE superfamily	-	-
VgrG 1 Campylobacter coli YH503	non-specific	399150	45	357	2.35e-10	62.7154	pfam05954	Phage_GPD	-	cl15796
VgrG 1 Campylobacter coli YH503	superfamily	417772	45	357	2.35e-10	62.7154	cl15796	Phage_GPD superfamily	-	-
VgrG 1 Campylobacter coli YH503	non-specific	398408	515	560	6.72e-08	50.2627	pfam04717	Phage_base_V	N	cl17812
VgrG 1 Campylobacter coli YH503	superfamily	418463	515	560	6.72e-08	50.2627	cl17812	Phage_base_V superfamily	N	-
VgrG 1 Campylobacter coli YH503	non-specific	411417	535	562	0.0012029	42.2008	NF033848	VgrG_rel	N	cl41471
VgrG 1 Campylobacter coli YH503	superfamily	411417	535	562	0.0012029	42.2008	cl41471	VgrG_rel superfamily	N	-
VgrG 2 Campylobacter jejuni 14980A	non-specific	274542	45	629	1.29e-59	211.29	TIGR03361	VI_Rhs_Vgr	-	cl37255
VgrG 2 Campylobacter jejuni 14980A	superfamily	274542	45	629	1.29e-59	211.29	cl37255	VI_Rhs_Vgr superfamily	-	-
VgrG 2 Campylobacter jejuni 14980A	specific	226032	45	657	1.07e-38	152.098	COG3501	VgrG	-	cl34624
VgrG 2 Campylobacter jejuni 14980A	superfamily	226032	45	657	1.07e-38	152.098	cl34624	VgrG superfamily	-	-
VgrG 2 Campylobacter jejuni 14980A	non-specific	273730	138	612	4.21e-32	131.057	TIGR01646	vgr_GE	-	cl36942
VgrG 2 Campylobacter jejuni 14980A	superfamily	273730	138	612	4.21e-32	131.057	cl36942	vgr_GE superfamily	-	-
VgrG 2 Campylobacter jejuni 14980A	non-specific	399150	151	357	8.59e-10	60.7894	pfam05954	Phage_GPD	N	cl15796
VgrG 2 Campylobacter jejuni 14980A	superfamily	417772	151	357	8.59e-10	60.7894	cl15796	Phage_GPD superfamily	N	-
VgrG 2 Campylobacter jejuni 14980A	non-specific	398408	515	560	6.71e-08	50.2627	pfam04717	Phage_base_V	N	cl17812
VgrG 2 Campylobacter jejuni 14980A	superfamily	418463	515	560	6.71e-08	50.2627	cl17812	Phage_base_V superfamily	N	-
VgrG 2 Campylobacter jejuni 14980A	non-specific	411417	535	566	0.000117356	45.6676	NF033848	VgrG_rel	N	cl41471
VgrG 2 Campylobacter jejuni 14980A	superfamily	411417	535	566	0.000117356	45.6676	cl41471	VgrG_rel superfamily	N	-
VgrG 2 Campylobacter jejuni 14980A	non-specific	222900	638	782	0.000516243	43.5903	PHA02596	5	N	cl33691
VgrG 2 Campylobacter jejuni 14980A	superfamily	222900	638	782	0.000516243	43.5903	cl33691	5 superfamily	N	-
VgrG 2 Campylobacter coli 14983A	non-specific	274542	45	629	1.83e-60	213.601	TIGR03361	VI_Rhs_Vgr	-	cl37255
VgrG 2 Campylobacter coli 14983A	superfamily	274542	45	629	1.83e-60	213.601	cl37255	VI_Rhs_Vgr superfamily	-	-
VgrG 2 Campylobacter coli 14983A	specific	226032	45	657	1.35e-38	151.713	COG3501	VgrG	-	cl34624
VgrG 2 Campylobacter coli 14983A	superfamily	226032	45	657	1.35e-38	151.713	cl34624	VgrG superfamily	-	-
VgrG 2 Campylobacter coli 14983A	non-specific	273730	138	612	1.2e-32	132.598	TIGR01646	vgr_GE	-	cl36942
VgrG 2 Campylobacter coli 14983A	superfamily	273730	138	612	1.2e-32	132.598	cl36942	vgr_GE superfamily	-	-
VgrG 2 Campylobacter coli 14983A	non-specific	399150	151	357	8.59e-10	60.7894	pfam05954	Phage_GPD	N	cl15796
VgrG 2 Campylobacter coli 14983A	superfamily	417772	151	357	8.59e-10	60.7894	cl15796	Phage_GPD superfamily	N	-
VgrG 2 Campylobacter coli 14983A	non-specific	398408	515	560	1.61e-08	51.8035	pfam04717	Phage_base_V	N	cl17812
VgrG 2 Campylobacter coli 14983A	superfamily	418463	515	560	1.61e-08	51.8035	cl17812	Phage_base_V superfamily	N	-
VgrG 2 Campylobacter coli 14983A	non-specific	411417	535	566	0.000117356	45.6676	NF033848	VgrG_rel	N	cl41471
VgrG 2 Campylobacter coli 14983A	superfamily	411417	535	566	0.000117356	45.6676	cl41471	VgrG_rel superfamily	N	-
VgrG 2 Campylobacter coli 14983A	non-specific	222900	638	782	0.00050747	43.5903	PHA02596	5	N	cl33691
VgrG 2 Campylobacter coli 14983A	superfamily	222900	638	782	0.00050747	43.5903	cl33691	5 superfamily	N	-
VgrG 1 Campylobacter jejuni subsp. jejuni MTVDSCj16	non-specific	274542	45	629	1.31e-59	211.29	TIGR03361	VI_Rhs_Vgr	-	cl37255
VgrG 1 Campylobacter jejuni subsp. jejuni MTVDSCj16	superfamily	274542	45	629	1.31e-59	211.29	cl37255	VI_Rhs_Vgr superfamily	-	-
VgrG 1 Campylobacter jejuni subsp. jejuni MTVDSCj16	specific	226032	45	657	3.89e-40	156.335	COG3501	VgrG	-	cl34624
VgrG 1 Campylobacter jejuni subsp. jejuni MTVDSCj16	superfamily	226032	45	657	3.89e-40	156.335	cl34624	VgrG superfamily	-	-
VgrG 1 Campylobacter jejuni subsp. jejuni MTVDSCj16	non-specific	273730	138	612	5.48e-33	133.753	TIGR01646	vgr_GE	-	cl36942
VgrG 1 Campylobacter jejuni subsp. jejuni MTVDSCj16	superfamily	273730	138	612	5.48e-33	133.753	cl36942	vgr_GE superfamily	-	-
VgrG 1 Campylobacter jejuni subsp. jejuni MTVDSCj16	non-specific	399150	151	333	3.5e-09	58.8634	pfam05954	Phage_GPD	N	cl15796
VgrG 1 Campylobacter jejuni subsp. jejuni MTVDSCj16	superfamily	417772	151	333	3.5e-09	58.8634	cl15796	Phage_GPD superfamily	N	-
VgrG 1 Campylobacter jejuni subsp. jejuni MTVDSCj16	non-specific	398408	515	560	6.72e-08	50.2627	pfam04717	Phage_base_V	N	cl17812
VgrG 1 Campylobacter jejuni subsp. jejuni MTVDSCj16	superfamily	418463	515	560	6.72e-08	50.2627	cl17812	Phage_base_V superfamily	N	-
VgrG 1 Campylobacter jejuni subsp. jejuni MTVDSCj16	non-specific	411417	535	562	0.0012029	42.2008	NF033848	VgrG_rel	N	cl41471
VgrG 1 Campylobacter jejuni subsp. jejuni MTVDSCj16	superfamily	411417	535	562	0.0012029	42.2008	cl41471	VgrG_rel superfamily	N	-
VgrG 1 Campylobacter jejuni subsp. jejuni MTVDSCj16	non-specific	222900	638	787	0.00693047	39.7383	PHA02596	5	N	cl33691
VgrG 1 Campylobacter jejuni subsp. jejuni MTVDSCj16	superfamily	222900	638	787	0.00693047	39.7383	cl33691	5 superfamily	N	-
VgrG 1 Campylobacter coli aerotolerant OR12	non-specific	274542	45	629	3.62e-60	212.831	TIGR03361	VI_Rhs_Vgr	-	cl37255
VgrG 1 Campylobacter coli aerotolerant OR12	superfamily	274542	45	629	3.62e-60	212.831	cl37255	VI_Rhs_Vgr superfamily	-	-
VgrG 1 Campylobacter coli aerotolerant OR12	specific	226032	45	657	9.79e-40	155.18	COG3501	VgrG	-	cl34624
VgrG 1 Campylobacter coli aerotolerant OR12	superfamily	226032	45	657	9.79e-40	155.18	cl34624	VgrG superfamily	-	-
VgrG 1 Campylobacter coli aerotolerant OR12	non-specific	273730	138	612	1.22e-31	129.516	TIGR01646	vgr_GE	-	cl36942
VgrG 1 Campylobacter coli aerotolerant OR12	superfamily	273730	138	612	1.22e-31	129.516	cl36942	vgr_GE superfamily	-	-
VgrG 1 Campylobacter coli aerotolerant OR12	non-specific	399150	151	357	8.6e-10	60.7894	pfam05954	Phage_GPD	N	cl15796
VgrG 1 Campylobacter coli aerotolerant OR12	superfamily	417772	151	357	8.6e-10	60.7894	cl15796	Phage_GPD superfamily	N	-
VgrG 1 Campylobacter coli aerotolerant OR12	non-specific	398408	515	560	2.42e-06	45.6403	pfam04717	Phage_base_V	N	cl17812
VgrG 1 Campylobacter coli aerotolerant OR12	superfamily	418463	515	560	2.42e-06	45.6403	cl17812	Phage_base_V superfamily	N	-
VgrG 1 Campylobacter coli YH502	non-specific	274542	45	629	2.23e-61	216.298	TIGR03361	VI_Rhs_Vgr	-	cl37255
VgrG 1 Campylobacter coli YH502	superfamily	274542	45	629	2.23e-61	216.298	cl37255	VI_Rhs_Vgr superfamily	-	-
VgrG 1 Campylobacter coli YH502	specific	226032	45	657	5.42e-41	158.647	COG3501	VgrG	-	cl34624
VgrG 1 Campylobacter coli YH502	superfamily	226032	45	657	5.42e-41	158.647	cl34624	VgrG superfamily	-	-
VgrG 1 Campylobacter coli YH502	non-specific	273730	122	612	4.16e-33	134.139	TIGR01646	vgr_GE	-	cl36942
VgrG 1 Campylobacter coli YH502	superfamily	273730	122	612	4.16e-33	134.139	cl36942	vgr_GE superfamily	-	-
VgrG 1 Campylobacter coli YH502	non-specific	399150	45	357	2.35e-10	62.7154	pfam05954	Phage_GPD	-	cl15796
VgrG 1 Campylobacter coli YH502	superfamily	417772	45	357	2.35e-10	62.7154	cl15796	Phage_GPD superfamily	-	-
VgrG 1 Campylobacter coli YH502	non-specific	398408	515	560	1.72e-07	49.1071	pfam04717	Phage_base_V	N	cl17812
VgrG 1 Campylobacter coli YH502	superfamily	418463	515	560	1.72e-07	49.1071	cl17812	Phage_base_V superfamily	N	-
VgrG 1 Campylobacter coli YH502	non-specific	411417	535	562	0.0012029	42.2008	NF033848	VgrG_rel	N	cl41471
VgrG 1 Campylobacter coli YH502	superfamily	411417	535	562	0.0012029	42.2008	cl41471	VgrG_rel superfamily	N	-
VgrG Campylobacter jejuni ZS007	non-specific	274542	45	629	1.6e-60	213.987	TIGR03361	VI_Rhs_Vgr	-	cl37255
VgrG Campylobacter jejuni ZS007	superfamily	274542	45	629	1.6e-60	213.987	cl37255	VI_Rhs_Vgr superfamily	-	-
VgrG Campylobacter jejuni ZS007	specific	226032	45	657	4.5e-40	155.95	COG3501	VgrG	-	cl34624
VgrG Campylobacter jejuni ZS007	superfamily	226032	45	657	4.5e-40	155.95	cl34624	VgrG superfamily	-	-
VgrG Campylobacter jejuni ZS007	non-specific	273730	138	612	3.07e-32	131.442	TIGR01646	vgr_GE	-	cl36942
VgrG Campylobacter jejuni ZS007	superfamily	273730	138	612	3.07e-32	131.442	cl36942	vgr_GE superfamily	-	-
VgrG Campylobacter jejuni ZS007	non-specific	399150	45	357	4.81e-10	61.5598	pfam05954	Phage_GPD	-	cl15796
VgrG Campylobacter jejuni ZS007	superfamily	417772	45	357	4.81e-10	61.5598	cl15796	Phage_GPD superfamily	-	-
VgrG Campylobacter jejuni ZS007	non-specific	398408	515	560	9.42e-07	46.7959	pfam04717	Phage_base_V	N	cl17812
VgrG Campylobacter jejuni ZS007	superfamily	418463	515	560	9.42e-07	46.7959	cl17812	Phage_base_V superfamily	N	-
VgrG Campylobacter jejuni ZS007	non-specific	222900	672	782	0.000739897	42.8199	PHA02596	5	N	cl33691
VgrG Campylobacter jejuni ZS007	superfamily	222900	672	782	0.000739897	42.8199	cl33691	5 superfamily	N	-
VgrG 1 Campylobacter coli FDAARGOS_1028	non-specific	274542	45	629	1.14e-60	214.372	TIGR03361	VI_Rhs_Vgr	-	cl37255
VgrG 1 Campylobacter coli FDAARGOS_1028	superfamily	274542	45	629	1.14e-60	214.372	cl37255	VI_Rhs_Vgr superfamily	-	-
VgrG 1 Campylobacter coli FDAARGOS_1028	specific	226032	45	657	1.73e-40	157.106	COG3501	VgrG	-	cl34624
VgrG 1 Campylobacter coli FDAARGOS_1028	superfamily	226032	45	657	1.73e-40	157.106	cl34624	VgrG superfamily	-	-
VgrG 1 Campylobacter coli FDAARGOS_1028	non-specific	273730	122	612	4.16e-33	134.139	TIGR01646	vgr_GE	-	cl36942
VgrG 1 Campylobacter coli FDAARGOS_1028	superfamily	273730	122	612	4.16e-33	134.139	cl36942	vgr_GE superfamily	-	-
VgrG 1 Campylobacter coli FDAARGOS_1028	non-specific	399150	29	357	7.71e-10	60.7894	pfam05954	Phage_GPD	-	cl15796
VgrG 1 Campylobacter coli FDAARGOS_1028	superfamily	417772	29	357	7.71e-10	60.7894	cl15796	Phage_GPD superfamily	-	-
VgrG 1 Campylobacter coli FDAARGOS_1028	non-specific	398408	515	560	1.72e-07	49.1071	pfam04717	Phage_base_V	N	cl17812
VgrG 1 Campylobacter coli FDAARGOS_1028	superfamily	418463	515	560	1.72e-07	49.1071	cl17812	Phage_base_V superfamily	N	-
VgrG 1 Campylobacter coli FDAARGOS_1028	non-specific	411417	535	562	0.0012029	42.2008	NF033848	VgrG_rel	N	cl41471
VgrG 1 Campylobacter coli FDAARGOS_1028	superfamily	411417	535	562	0.0012029	42.2008	cl41471	VgrG_rel superfamily	N	-
VgrG Campylobacter jejuni huA17	non-specific	274542	45	624	8.71e-61	214.372	TIGR03361	VI_Rhs_Vgr	-	cl37255
VgrG Campylobacter jejuni huA17	superfamily	274542	45	624	8.71e-61	214.372	cl37255	VI_Rhs_Vgr superfamily	-	-
VgrG Campylobacter jejuni huA17	non-specific	274542	45	624	8.71e-61	214.372	TIGR03361	VI_Rhs_Vgr	-	cl37255
VgrG Campylobacter jejuni huA17	specific	226032	45	652	4.4e-41	159.032	COG3501	VgrG	-	cl34624
VgrG Campylobacter jejuni huA17	superfamily	226032	45	652	4.4e-41	159.032	cl34624	VgrG superfamily	-	-
VgrG Campylobacter jejuni huA17	non-specific	226032	45	652	4.4e-41	159.032	COG3501	VgrG	-	cl34624
VgrG Campylobacter jejuni huA17	non-specific	273730	138	607	1.88e-32	132.213	TIGR01646	vgr_GE	-	cl36942
VgrG Campylobacter jejuni huA17	superfamily	273730	138	607	1.88e-32	132.213	cl36942	vgr_GE superfamily	-	-
VgrG Campylobacter jejuni huA17	non-specific	273730	138	607	1.88e-32	132.213	TIGR01646	vgr_GE	-	cl36942
VgrG Campylobacter jejuni huA17	non-specific	399150	45	357	4.73e-10	61.5598	pfam05954	Phage_GPD	-	cl15796
VgrG Campylobacter jejuni huA17	superfamily	417772	45	357	4.73e-10	61.5598	cl15796	Phage_GPD superfamily	-	-
VgrG Campylobacter jejuni huA17	non-specific	399150	45	357	4.73e-10	61.5598	pfam05954	Phage_GPD	-	cl15796
VgrG Campylobacter jejuni huA17	non-specific	398408	510	555	9.38e-07	46.7959	pfam04717	Phage_base_V	N	cl17812
VgrG Campylobacter jejuni huA17	superfamily	418463	510	555	9.38e-07	46.7959	cl17812	Phage_base_V superfamily	N	-
VgrG Campylobacter jejuni huA17	non-specific	398408	510	555	9.38e-07	46.7959	pfam04717	Phage_base_V	N	cl17812
VgrG Campylobacter jejuni RM3194	non-specific	274542	45	624	8.71e-61	214.372	TIGR03361	VI_Rhs_Vgr	-	cl37255
VgrG Campylobacter jejuni RM3194	superfamily	274542	45	624	8.71e-61	214.372	cl37255	VI_Rhs_Vgr superfamily	-	-
VgrG Campylobacter jejuni RM3194	non-specific	274542	45	624	8.71e-61	214.372	TIGR03361	VI_Rhs_Vgr	-	cl37255
VgrG Campylobacter jejuni RM3194	specific	226032	45	652	4.4e-41	159.032	COG3501	VgrG	-	cl34624
VgrG Campylobacter jejuni RM3194	superfamily	226032	45	652	4.4e-41	159.032	cl34624	VgrG superfamily	-	-
VgrG Campylobacter jejuni RM3194	non-specific	226032	45	652	4.4e-41	159.032	COG3501	VgrG	-	cl34624
VgrG Campylobacter jejuni RM3194	non-specific	273730	138	607	1.88e-32	132.213	TIGR01646	vgr_GE	-	cl36942
VgrG Campylobacter jejuni RM3194	superfamily	273730	138	607	1.88e-32	132.213	cl36942	vgr_GE superfamily	-	-
VgrG Campylobacter jejuni RM3194	non-specific	273730	138	607	1.88e-32	132.213	TIGR01646	vgr_GE	-	cl36942
VgrG Campylobacter jejuni RM3194	non-specific	399150	45	357	4.73e-10	61.5598	pfam05954	Phage_GPD	-	cl15796
VgrG Campylobacter jejuni RM3194	superfamily	417772	45	357	4.73e-10	61.5598	cl15796	Phage_GPD superfamily	-	-
VgrG Campylobacter jejuni RM3194	non-specific	399150	45	357	4.73e-10	61.5598	pfam05954	Phage_GPD	-	cl15796
VgrG Campylobacter jejuni RM3194	non-specific	398408	510	555	9.38e-07	46.7959	pfam04717	Phage_base_V	N	cl17812
VgrG Campylobacter jejuni RM3194	superfamily	418463	510	555	9.38e-07	46.7959	cl17812	Phage_base_V superfamily	N	-
VgrG Campylobacter jejuni RM3194	non-specific	398408	510	555	9.38e-07	46.7959	pfam04717	Phage_base_V	N	cl17812
VgrG 1 Campylobacter jejuni WP2202	non-specific	274542	45	624	8.71e-61	214.372	TIGR03361	VI_Rhs_Vgr	-	cl37255
VgrG 1 Campylobacter jejuni WP2202	superfamily	274542	45	624	8.71e-61	214.372	cl37255	VI_Rhs_Vgr superfamily	-	-
VgrG 1 Campylobacter jejuni WP2202	non-specific	274542	45	624	8.71e-61	214.372	TIGR03361	VI_Rhs_Vgr	-	cl37255
VgrG 1 Campylobacter jejuni WP2202	specific	226032	45	652	4.4e-41	159.032	COG3501	VgrG	-	cl34624
VgrG 1 Campylobacter jejuni WP2202	superfamily	226032	45	652	4.4e-41	159.032	cl34624	VgrG superfamily	-	-
VgrG 1 Campylobacter jejuni WP2202	non-specific	226032	45	652	4.4e-41	159.032	COG3501	VgrG	-	cl34624
VgrG 1 Campylobacter jejuni WP2202	non-specific	273730	138	607	1.88e-32	132.213	TIGR01646	vgr_GE	-	cl36942
VgrG 1 Campylobacter jejuni WP2202	superfamily	273730	138	607	1.88e-32	132.213	cl36942	vgr_GE superfamily	-	-
VgrG 1 Campylobacter jejuni WP2202	non-specific	273730	138	607	1.88e-32	132.213	TIGR01646	vgr_GE	-	cl36942
VgrG 1 Campylobacter jejuni WP2202	non-specific	399150	45	357	4.73e-10	61.5598	pfam05954	Phage_GPD	-	cl15796
VgrG 1 Campylobacter jejuni WP2202	superfamily	417772	45	357	4.73e-10	61.5598	cl15796	Phage_GPD superfamily	-	-
VgrG 1 Campylobacter jejuni WP2202	non-specific	399150	45	357	4.73e-10	61.5598	pfam05954	Phage_GPD	-	cl15796
VgrG 1 Campylobacter jejuni WP2202	non-specific	398408	510	555	9.38e-07	46.7959	pfam04717	Phage_base_V	N	cl17812
VgrG 1 Campylobacter jejuni WP2202	superfamily	418463	510	555	9.38e-07	46.7959	cl17812	Phage_base_V superfamily	N	-
VgrG 1 Campylobacter jejuni WP2202	non-specific	398408	510	555	9.38e-07	46.7959	pfam04717	Phage_base_V	N	cl17812
VgrG Campylobacter jejuni OD267	non-specific	274542	45	624	8.71e-61	214.372	TIGR03361	VI_Rhs_Vgr	-	cl37255
VgrG Campylobacter jejuni OD267	superfamily	274542	45	624	8.71e-61	214.372	cl37255	VI_Rhs_Vgr superfamily	-	-
VgrG Campylobacter jejuni OD267	non-specific	274542	45	624	8.71e-61	214.372	TIGR03361	VI_Rhs_Vgr	-	cl37255
VgrG Campylobacter jejuni OD267	specific	226032	45	652	4.4e-41	159.032	COG3501	VgrG	-	cl34624
VgrG Campylobacter jejuni OD267	superfamily	226032	45	652	4.4e-41	159.032	cl34624	VgrG superfamily	-	-
VgrG Campylobacter jejuni OD267	non-specific	226032	45	652	4.4e-41	159.032	COG3501	VgrG	-	cl34624
VgrG Campylobacter jejuni OD267	non-specific	273730	138	607	1.88e-32	132.213	TIGR01646	vgr_GE	-	cl36942
VgrG Campylobacter jejuni OD267	superfamily	273730	138	607	1.88e-32	132.213	cl36942	vgr_GE superfamily	-	-
VgrG Campylobacter jejuni OD267	non-specific	273730	138	607	1.88e-32	132.213	TIGR01646	vgr_GE	-	cl36942
VgrG Campylobacter jejuni OD267	non-specific	399150	45	357	4.73e-10	61.5598	pfam05954	Phage_GPD	-	cl15796
VgrG Campylobacter jejuni OD267	superfamily	417772	45	357	4.73e-10	61.5598	cl15796	Phage_GPD superfamily	-	-
VgrG Campylobacter jejuni OD267	non-specific	399150	45	357	4.73e-10	61.5598	pfam05954	Phage_GPD	-	cl15796
VgrG Campylobacter jejuni OD267	non-specific	398408	510	555	9.38e-07	46.7959	pfam04717	Phage_base_V	N	cl17812
VgrG Campylobacter jejuni OD267	superfamily	418463	510	555	9.38e-07	46.7959	cl17812	Phage_base_V superfamily	N	-
VgrG Campylobacter jejuni OD267	non-specific	398408	510	555	9.38e-07	46.7959	pfam04717	Phage_base_V	N	cl17812
VgrG 1 Campylobacter sp. CFSAN093246	non-specific	274542	45	629	8.43e-61	214.757	TIGR03361	VI_Rhs_Vgr	-	cl37255
VgrG 1 Campylobacter sp. CFSAN093246	superfamily	274542	45	629	8.43e-61	214.757	cl37255	VI_Rhs_Vgr superfamily	-	-
VgrG 1 Campylobacter sp. CFSAN093246	specific	226032	45	657	2.82e-41	159.417	COG3501	VgrG	-	cl34624
VgrG 1 Campylobacter sp. CFSAN093246	superfamily	226032	45	657	2.82e-41	159.417	cl34624	VgrG superfamily	-	-
VgrG 1 Campylobacter sp. CFSAN093246	non-specific	273730	138	612	1.54e-33	135.294	TIGR01646	vgr_GE	-	cl36942
VgrG 1 Campylobacter sp. CFSAN093246	superfamily	273730	138	612	1.54e-33	135.294	cl36942	vgr_GE superfamily	-	-
VgrG 1 Campylobacter sp. CFSAN093246	non-specific	399150	29	357	2.87e-10	62.3302	pfam05954	Phage_GPD	-	cl15796
VgrG 1 Campylobacter sp. CFSAN093246	superfamily	417772	29	357	2.87e-10	62.3302	cl15796	Phage_GPD superfamily	-	-
VgrG 1 Campylobacter sp. CFSAN093246	non-specific	398408	515	560	2.42e-06	45.6403	pfam04717	Phage_base_V	N	cl17812
VgrG 1 Campylobacter sp. CFSAN093246	superfamily	418463	515	560	2.42e-06	45.6403	cl17812	Phage_base_V superfamily	N	-
VgrG 2 Campylobacter jejuni NCTC13268	non-specific	274542	45	472	3.51e-23	102.279	TIGR03361	VI_Rhs_Vgr	C	cl37255
VgrG 2 Campylobacter jejuni NCTC13268	superfamily	274542	45	472	3.51e-23	102.279	cl37255	VI_Rhs_Vgr superfamily	C	-
VgrG 2 Campylobacter jejuni NCTC13268	non-specific	226032	45	282	1.53e-10	63.1171	COG3501	VgrG	C	cl34624
VgrG 2 Campylobacter jejuni NCTC13268	superfamily	226032	45	282	1.53e-10	63.1171	cl34624	VgrG superfamily	C	-
VgrG 2 Campylobacter jejuni NCTC13268	non-specific	399150	45	357	2.08e-10	61.5598	pfam05954	Phage_GPD	-	cl15796
VgrG 2 Campylobacter jejuni NCTC13268	superfamily	417772	45	357	2.08e-10	61.5598	cl15796	Phage_GPD superfamily	-	-
VgrG 2 Campylobacter jejuni NCTC13268	non-specific	273730	138	333	1e-09	60.5654	TIGR01646	vgr_GE	C	cl36942
VgrG 2 Campylobacter jejuni NCTC13268	superfamily	273730	138	333	1e-09	60.5654	cl36942	vgr_GE superfamily	C	-
VgrG 2 Campylobacter jejuni subsp. jejuni LDG17f	non-specific	274542	45	472	3.51e-23	102.279	TIGR03361	VI_Rhs_Vgr	C	cl37255
VgrG 2 Campylobacter jejuni subsp. jejuni LDG17f	superfamily	274542	45	472	3.51e-23	102.279	cl37255	VI_Rhs_Vgr superfamily	C	-
VgrG 2 Campylobacter jejuni subsp. jejuni LDG17f	non-specific	274542	45	472	3.51e-23	102.279	TIGR03361	VI_Rhs_Vgr	C	cl37255
VgrG 2 Campylobacter jejuni subsp. jejuni LDG17f	non-specific	226032	45	282	1.53e-10	63.1171	COG3501	VgrG	C	cl34624
VgrG 2 Campylobacter jejuni subsp. jejuni LDG17f	superfamily	226032	45	282	1.53e-10	63.1171	cl34624	VgrG superfamily	C	-
VgrG 2 Campylobacter jejuni subsp. jejuni LDG17f	non-specific	226032	45	282	1.53e-10	63.1171	COG3501	VgrG	C	cl34624
VgrG 2 Campylobacter jejuni subsp. jejuni LDG17f	non-specific	399150	45	357	2.08e-10	61.5598	pfam05954	Phage_GPD	-	cl15796
VgrG 2 Campylobacter jejuni subsp. jejuni LDG17f	superfamily	417772	45	357	2.08e-10	61.5598	cl15796	Phage_GPD superfamily	-	-
VgrG 2 Campylobacter jejuni subsp. jejuni LDG17f	non-specific	399150	45	357	2.08e-10	61.5598	pfam05954	Phage_GPD	-	cl15796
VgrG 2 Campylobacter jejuni subsp. jejuni LDG17f	non-specific	273730	138	333	1e-09	60.5654	TIGR01646	vgr_GE	C	cl36942
VgrG 2 Campylobacter jejuni subsp. jejuni LDG17f	superfamily	273730	138	333	1e-09	60.5654	cl36942	vgr_GE superfamily	C	-
VgrG 2 Campylobacter jejuni subsp. jejuni LDG17f	non-specific	273730	138	333	1e-09	60.5654	TIGR01646	vgr_GE	C	cl36942
VgrG 2 Campylobacter jejuni CFSAN054107	non-specific	274542	45	472	3.51e-23	102.279	TIGR03361	VI_Rhs_Vgr	C	cl37255
VgrG 2 Campylobacter jejuni CFSAN054107	superfamily	274542	45	472	3.51e-23	102.279	cl37255	VI_Rhs_Vgr superfamily	C	-
VgrG 2 Campylobacter jejuni CFSAN054107	non-specific	274542	45	472	3.51e-23	102.279	TIGR03361	VI_Rhs_Vgr	C	cl37255
VgrG 2 Campylobacter jejuni CFSAN054107	non-specific	226032	45	282	1.53e-10	63.1171	COG3501	VgrG	C	cl34624
VgrG 2 Campylobacter jejuni CFSAN054107	superfamily	226032	45	282	1.53e-10	63.1171	cl34624	VgrG superfamily	C	-
VgrG 2 Campylobacter jejuni CFSAN054107	non-specific	226032	45	282	1.53e-10	63.1171	COG3501	VgrG	C	cl34624
VgrG 2 Campylobacter jejuni CFSAN054107	non-specific	399150	45	357	2.08e-10	61.5598	pfam05954	Phage_GPD	-	cl15796
VgrG 2 Campylobacter jejuni CFSAN054107	superfamily	417772	45	357	2.08e-10	61.5598	cl15796	Phage_GPD superfamily	-	-
VgrG 2 Campylobacter jejuni CFSAN054107	non-specific	399150	45	357	2.08e-10	61.5598	pfam05954	Phage_GPD	-	cl15796
VgrG 2 Campylobacter jejuni CFSAN054107	non-specific	273730	138	333	1e-09	60.5654	TIGR01646	vgr_GE	C	cl36942
VgrG 2 Campylobacter jejuni CFSAN054107	superfamily	273730	138	333	1e-09	60.5654	cl36942	vgr_GE superfamily	C	-
VgrG 2 Campylobacter jejuni CFSAN054107	non-specific	273730	138	333	1e-09	60.5654	TIGR01646	vgr_GE	C	cl36942
VgrG 2 Campylobacter jejuni FDAARGOS_262	non-specific	274542	45	472	1.31e-22	100.353	TIGR03361	VI_Rhs_Vgr	C	cl37255
VgrG 2 Campylobacter jejuni FDAARGOS_262	superfamily	274542	45	472	1.31e-22	100.353	cl37255	VI_Rhs_Vgr superfamily	C	-
VgrG 2 Campylobacter jejuni FDAARGOS_262	non-specific	226032	45	282	1.53e-10	63.1171	COG3501	VgrG	C	cl34624
VgrG 2 Campylobacter jejuni FDAARGOS_262	superfamily	226032	45	282	1.53e-10	63.1171	cl34624	VgrG superfamily	C	-
VgrG 2 Campylobacter jejuni FDAARGOS_262	non-specific	399150	45	357	2.08e-10	61.5598	pfam05954	Phage_GPD	-	cl15796
VgrG 2 Campylobacter jejuni FDAARGOS_262	superfamily	417772	45	357	2.08e-10	61.5598	cl15796	Phage_GPD superfamily	-	-
VgrG 2 Campylobacter jejuni FDAARGOS_262	non-specific	273730	138	333	1e-09	60.5654	TIGR01646	vgr_GE	C	cl36942
VgrG 2 Campylobacter jejuni FDAARGOS_262	superfamily	273730	138	333	1e-09	60.5654	cl36942	vgr_GE superfamily	C	-
VgrG Campylobacter jejuni ZP3204	non-specific	274542	45	472	3.51e-23	102.279	TIGR03361	VI_Rhs_Vgr	C	cl37255
VgrG Campylobacter jejuni ZP3204	superfamily	274542	45	472	3.51e-23	102.279	cl37255	VI_Rhs_Vgr superfamily	C	-
VgrG Campylobacter jejuni ZP3204	non-specific	274542	45	472	3.51e-23	102.279	TIGR03361	VI_Rhs_Vgr	C	cl37255
VgrG Campylobacter jejuni ZP3204	non-specific	226032	45	282	1.53e-10	63.1171	COG3501	VgrG	C	cl34624
VgrG Campylobacter jejuni ZP3204	superfamily	226032	45	282	1.53e-10	63.1171	cl34624	VgrG superfamily	C	-
VgrG Campylobacter jejuni ZP3204	non-specific	226032	45	282	1.53e-10	63.1171	COG3501	VgrG	C	cl34624
VgrG Campylobacter jejuni ZP3204	non-specific	399150	45	357	2.08e-10	61.5598	pfam05954	Phage_GPD	-	cl15796
VgrG Campylobacter jejuni ZP3204	superfamily	417772	45	357	2.08e-10	61.5598	cl15796	Phage_GPD superfamily	-	-
VgrG Campylobacter jejuni ZP3204	non-specific	399150	45	357	2.08e-10	61.5598	pfam05954	Phage_GPD	-	cl15796
VgrG Campylobacter jejuni ZP3204	non-specific	273730	138	333	1e-09	60.5654	TIGR01646	vgr_GE	C	cl36942
VgrG Campylobacter jejuni ZP3204	superfamily	273730	138	333	1e-09	60.5654	cl36942	vgr_GE superfamily	C	-
VgrG Campylobacter jejuni ZP3204	non-specific	273730	138	333	1e-09	60.5654	TIGR01646	vgr_GE	C	cl36942
VgrG Campylobacter jejuni TS1218	non-specific	274542	45	472	3.51e-23	102.279	TIGR03361	VI_Rhs_Vgr	C	cl37255
VgrG Campylobacter jejuni TS1218	superfamily	274542	45	472	3.51e-23	102.279	cl37255	VI_Rhs_Vgr superfamily	C	-
VgrG Campylobacter jejuni TS1218	non-specific	274542	45	472	3.51e-23	102.279	TIGR03361	VI_Rhs_Vgr	C	cl37255
VgrG Campylobacter jejuni TS1218	non-specific	226032	45	282	1.53e-10	63.1171	COG3501	VgrG	C	cl34624
VgrG Campylobacter jejuni TS1218	superfamily	226032	45	282	1.53e-10	63.1171	cl34624	VgrG superfamily	C	-
VgrG Campylobacter jejuni TS1218	non-specific	226032	45	282	1.53e-10	63.1171	COG3501	VgrG	C	cl34624
VgrG Campylobacter jejuni TS1218	non-specific	399150	45	357	2.08e-10	61.5598	pfam05954	Phage_GPD	-	cl15796
VgrG Campylobacter jejuni TS1218	superfamily	417772	45	357	2.08e-10	61.5598	cl15796	Phage_GPD superfamily	-	-
VgrG Campylobacter jejuni TS1218	non-specific	399150	45	357	2.08e-10	61.5598	pfam05954	Phage_GPD	-	cl15796
VgrG Campylobacter jejuni TS1218	non-specific	273730	138	333	1e-09	60.5654	TIGR01646	vgr_GE	C	cl36942
VgrG Campylobacter jejuni TS1218	superfamily	273730	138	333	1e-09	60.5654	cl36942	vgr_GE superfamily	C	-
VgrG Campylobacter jejuni TS1218	non-specific	273730	138	333	1e-09	60.5654	TIGR01646	vgr_GE	C	cl36942
VgrG 2 Campylobacter jejuni NCTC11351	non-specific	274542	45	472	1.31e-22	100.353	TIGR03361	VI_Rhs_Vgr	C	cl37255
VgrG 2 Campylobacter jejuni NCTC11351	superfamily	274542	45	472	1.31e-22	100.353	cl37255	VI_Rhs_Vgr superfamily	C	-
VgrG 2 Campylobacter jejuni NCTC11351	non-specific	226032	45	282	1.53e-10	63.1171	COG3501	VgrG	C	cl34624
VgrG 2 Campylobacter jejuni NCTC11351	superfamily	226032	45	282	1.53e-10	63.1171	cl34624	VgrG superfamily	C	-
VgrG 2 Campylobacter jejuni NCTC11351	non-specific	399150	45	357	2.08e-10	61.5598	pfam05954	Phage_GPD	-	cl15796
VgrG 2 Campylobacter jejuni NCTC11351	superfamily	417772	45	357	2.08e-10	61.5598	cl15796	Phage_GPD superfamily	-	-
VgrG 2 Campylobacter jejuni NCTC11351	non-specific	273730	138	333	1e-09	60.5654	TIGR01646	vgr_GE	C	cl36942
VgrG 2 Campylobacter jejuni NCTC11351	superfamily	273730	138	333	1e-09	60.5654	cl36942	vgr_GE superfamily	C	-
VgrG 2 Campylobacter jejuni NCTC11351	non-specific	274542	45	472	1.31e-22	100.353	TIGR03361	VI_Rhs_Vgr	C	cl37255
VgrG 2 Campylobacter jejuni NCTC11351	superfamily	274542	45	472	1.31e-22	100.353	cl37255	VI_Rhs_Vgr superfamily	C	-
VgrG 2 Campylobacter jejuni NCTC11351	non-specific	226032	45	282	1.53e-10	63.1171	COG3501	VgrG	C	cl34624
VgrG 2 Campylobacter jejuni NCTC11351	superfamily	226032	45	282	1.53e-10	63.1171	cl34624	VgrG superfamily	C	-
VgrG 2 Campylobacter jejuni NCTC11351	non-specific	399150	45	357	2.08e-10	61.5598	pfam05954	Phage_GPD	-	cl15796
VgrG 2 Campylobacter jejuni NCTC11351	superfamily	417772	45	357	2.08e-10	61.5598	cl15796	Phage_GPD superfamily	-	-
VgrG 2 Campylobacter jejuni NCTC11351	non-specific	273730	138	333	1e-09	60.5654	TIGR01646	vgr_GE	C	cl36942
VgrG 2 Campylobacter jejuni NCTC11351	superfamily	273730	138	333	1e-09	60.5654	cl36942	vgr_GE superfamily	C	-
VgrG 2 Campylobacter coli meC0281	non-specific	274542	45	472	3.32e-23	102.279	TIGR03361	VI_Rhs_Vgr	C	cl37255
VgrG 2 Campylobacter coli meC0281	superfamily	274542	45	472	3.32e-23	102.279	cl37255	VI_Rhs_Vgr superfamily	C	-
VgrG 2 Campylobacter coli meC0281	non-specific	274542	45	472	3.32e-23	102.279	TIGR03361	VI_Rhs_Vgr	C	cl37255
VgrG 2 Campylobacter coli meC0281	non-specific	226032	45	282	2.53e-10	62.3467	COG3501	VgrG	C	cl34624
VgrG 2 Campylobacter coli meC0281	superfamily	226032	45	282	2.53e-10	62.3467	cl34624	VgrG superfamily	C	-
VgrG 2 Campylobacter coli meC0281	non-specific	226032	45	282	2.53e-10	62.3467	COG3501	VgrG	C	cl34624
VgrG 2 Campylobacter coli meC0281	non-specific	399150	45	357	4.09e-10	60.7894	pfam05954	Phage_GPD	-	cl15796
VgrG 2 Campylobacter coli meC0281	superfamily	417772	45	357	4.09e-10	60.7894	cl15796	Phage_GPD superfamily	-	-
VgrG 2 Campylobacter coli meC0281	non-specific	399150	45	357	4.09e-10	60.7894	pfam05954	Phage_GPD	-	cl15796
VgrG 2 Campylobacter coli meC0281	non-specific	273730	138	333	2.3e-09	59.4098	TIGR01646	vgr_GE	C	cl36942
VgrG 2 Campylobacter coli meC0281	superfamily	273730	138	333	2.3e-09	59.4098	cl36942	vgr_GE superfamily	C	-
VgrG 2 Campylobacter coli meC0281	non-specific	273730	138	333	2.3e-09	59.4098	TIGR01646	vgr_GE	C	cl36942
VgrG 3 Campylobacter coli meC0281	non-specific	274542	45	472	3.32e-23	102.279	TIGR03361	VI_Rhs_Vgr	C	cl37255
VgrG 3 Campylobacter coli meC0281	superfamily	274542	45	472	3.32e-23	102.279	cl37255	VI_Rhs_Vgr superfamily	C	-
VgrG 3 Campylobacter coli meC0281	non-specific	274542	45	472	3.32e-23	102.279	TIGR03361	VI_Rhs_Vgr	C	cl37255
VgrG 3 Campylobacter coli meC0281	non-specific	226032	45	282	2.53e-10	62.3467	COG3501	VgrG	C	cl34624
VgrG 3 Campylobacter coli meC0281	superfamily	226032	45	282	2.53e-10	62.3467	cl34624	VgrG superfamily	C	-
VgrG 3 Campylobacter coli meC0281	non-specific	226032	45	282	2.53e-10	62.3467	COG3501	VgrG	C	cl34624
VgrG 3 Campylobacter coli meC0281	non-specific	399150	45	357	4.09e-10	60.7894	pfam05954	Phage_GPD	-	cl15796
VgrG 3 Campylobacter coli meC0281	superfamily	417772	45	357	4.09e-10	60.7894	cl15796	Phage_GPD superfamily	-	-
VgrG 3 Campylobacter coli meC0281	non-specific	399150	45	357	4.09e-10	60.7894	pfam05954	Phage_GPD	-	cl15796
VgrG 3 Campylobacter coli meC0281	non-specific	273730	138	333	2.3e-09	59.4098	TIGR01646	vgr_GE	C	cl36942
VgrG 3 Campylobacter coli meC0281	superfamily	273730	138	333	2.3e-09	59.4098	cl36942	vgr_GE superfamily	C	-
VgrG 3 Campylobacter coli meC0281	non-specific	273730	138	333	2.3e-09	59.4098	TIGR01646	vgr_GE	C	cl36942
VgrG 2 Campylobacter jejuni AR-0414	non-specific	274542	45	472	1.31e-22	100.353	TIGR03361	VI_Rhs_Vgr	C	cl37255
VgrG 2 Campylobacter jejuni AR-0414	superfamily	274542	45	472	1.31e-22	100.353	cl37255	VI_Rhs_Vgr superfamily	C	-
VgrG 2 Campylobacter jejuni AR-0414	non-specific	226032	45	282	1.53e-10	63.1171	COG3501	VgrG	C	cl34624
VgrG 2 Campylobacter jejuni AR-0414	superfamily	226032	45	282	1.53e-10	63.1171	cl34624	VgrG superfamily	C	-
VgrG 2 Campylobacter jejuni AR-0414	non-specific	399150	45	357	2.08e-10	61.5598	pfam05954	Phage_GPD	-	cl15796
VgrG 2 Campylobacter jejuni AR-0414	superfamily	417772	45	357	2.08e-10	61.5598	cl15796	Phage_GPD superfamily	-	-
VgrG 2 Campylobacter jejuni AR-0414	non-specific	273730	138	333	1e-09	60.5654	TIGR01646	vgr_GE	C	cl36942
VgrG 2 Campylobacter jejuni AR-0414	superfamily	273730	138	333	1e-09	60.5654	cl36942	vgr_GE superfamily	C	-
VgrG 2 Campylobacter jejuni YH003	non-specific	274542	45	472	1.59e-22	99.9676	TIGR03361	VI_Rhs_Vgr	C	cl37255
VgrG 2 Campylobacter jejuni YH003	superfamily	274542	45	472	1.59e-22	99.9676	cl37255	VI_Rhs_Vgr superfamily	C	-
VgrG 2 Campylobacter jejuni YH003	non-specific	274542	45	472	1.59e-22	99.9676	TIGR03361	VI_Rhs_Vgr	C	cl37255
VgrG 2 Campylobacter jejuni YH003	non-specific	274542	45	472	1.59e-22	99.9676	TIGR03361	VI_Rhs_Vgr	C	cl37255
VgrG 2 Campylobacter jejuni YH003	non-specific	226032	45	282	1.53e-10	63.1171	COG3501	VgrG	C	cl34624
VgrG 2 Campylobacter jejuni YH003	superfamily	226032	45	282	1.53e-10	63.1171	cl34624	VgrG superfamily	C	-
VgrG 2 Campylobacter jejuni YH003	non-specific	226032	45	282	1.53e-10	63.1171	COG3501	VgrG	C	cl34624
VgrG 2 Campylobacter jejuni YH003	non-specific	226032	45	282	1.53e-10	63.1171	COG3501	VgrG	C	cl34624
VgrG 2 Campylobacter jejuni YH003	non-specific	399150	45	333	8.54e-10	59.6338	pfam05954	Phage_GPD	-	cl15796
VgrG 2 Campylobacter jejuni YH003	superfamily	417772	45	333	8.54e-10	59.6338	cl15796	Phage_GPD superfamily	-	-
VgrG 2 Campylobacter jejuni YH003	non-specific	399150	45	333	8.54e-10	59.6338	pfam05954	Phage_GPD	-	cl15796
VgrG 2 Campylobacter jejuni YH003	non-specific	399150	45	333	8.54e-10	59.6338	pfam05954	Phage_GPD	-	cl15796
VgrG 2 Campylobacter jejuni YH003	non-specific	273730	138	333	1e-09	60.5654	TIGR01646	vgr_GE	C	cl36942
VgrG 2 Campylobacter jejuni YH003	superfamily	273730	138	333	1e-09	60.5654	cl36942	vgr_GE superfamily	C	-
VgrG 2 Campylobacter jejuni YH003	non-specific	273730	138	333	1e-09	60.5654	TIGR01646	vgr_GE	C	cl36942
VgrG 2 Campylobacter jejuni YH003	non-specific	273730	138	333	1e-09	60.5654	TIGR01646	vgr_GE	C	cl36942
VgrG Campylobacter jejuni YQ2210	non-specific	274542	45	472	1.59e-22	99.9676	TIGR03361	VI_Rhs_Vgr	C	cl37255
VgrG Campylobacter jejuni YQ2210	superfamily	274542	45	472	1.59e-22	99.9676	cl37255	VI_Rhs_Vgr superfamily	C	-
VgrG Campylobacter jejuni YQ2210	non-specific	274542	45	472	1.59e-22	99.9676	TIGR03361	VI_Rhs_Vgr	C	cl37255
VgrG Campylobacter jejuni YQ2210	non-specific	274542	45	472	1.59e-22	99.9676	TIGR03361	VI_Rhs_Vgr	C	cl37255
VgrG Campylobacter jejuni YQ2210	non-specific	226032	45	282	1.53e-10	63.1171	COG3501	VgrG	C	cl34624
VgrG Campylobacter jejuni YQ2210	superfamily	226032	45	282	1.53e-10	63.1171	cl34624	VgrG superfamily	C	-
VgrG Campylobacter jejuni YQ2210	non-specific	226032	45	282	1.53e-10	63.1171	COG3501	VgrG	C	cl34624
VgrG Campylobacter jejuni YQ2210	non-specific	226032	45	282	1.53e-10	63.1171	COG3501	VgrG	C	cl34624
VgrG Campylobacter jejuni YQ2210	non-specific	399150	45	333	8.54e-10	59.6338	pfam05954	Phage_GPD	-	cl15796
VgrG Campylobacter jejuni YQ2210	superfamily	417772	45	333	8.54e-10	59.6338	cl15796	Phage_GPD superfamily	-	-
VgrG Campylobacter jejuni YQ2210	non-specific	399150	45	333	8.54e-10	59.6338	pfam05954	Phage_GPD	-	cl15796
VgrG Campylobacter jejuni YQ2210	non-specific	399150	45	333	8.54e-10	59.6338	pfam05954	Phage_GPD	-	cl15796
VgrG Campylobacter jejuni YQ2210	non-specific	273730	138	333	1e-09	60.5654	TIGR01646	vgr_GE	C	cl36942
VgrG Campylobacter jejuni YQ2210	superfamily	273730	138	333	1e-09	60.5654	cl36942	vgr_GE superfamily	C	-
VgrG Campylobacter jejuni YQ2210	non-specific	273730	138	333	1e-09	60.5654	TIGR01646	vgr_GE	C	cl36942
VgrG Campylobacter jejuni YQ2210	non-specific	273730	138	333	1e-09	60.5654	TIGR01646	vgr_GE	C	cl36942
VgrG 2 Campylobacter jejuni M129	non-specific	274542	45	472	1.59e-22	99.9676	TIGR03361	VI_Rhs_Vgr	C	cl37255
VgrG 2 Campylobacter jejuni M129	superfamily	274542	45	472	1.59e-22	99.9676	cl37255	VI_Rhs_Vgr superfamily	C	-
VgrG 2 Campylobacter jejuni M129	non-specific	274542	45	472	1.59e-22	99.9676	TIGR03361	VI_Rhs_Vgr	C	cl37255
VgrG 2 Campylobacter jejuni M129	non-specific	274542	45	472	1.59e-22	99.9676	TIGR03361	VI_Rhs_Vgr	C	cl37255
VgrG 2 Campylobacter jejuni M129	non-specific	226032	45	282	1.53e-10	63.1171	COG3501	VgrG	C	cl34624
VgrG 2 Campylobacter jejuni M129	superfamily	226032	45	282	1.53e-10	63.1171	cl34624	VgrG superfamily	C	-
VgrG 2 Campylobacter jejuni M129	non-specific	226032	45	282	1.53e-10	63.1171	COG3501	VgrG	C	cl34624
VgrG 2 Campylobacter jejuni M129	non-specific	226032	45	282	1.53e-10	63.1171	COG3501	VgrG	C	cl34624
VgrG 2 Campylobacter jejuni M129	non-specific	399150	45	333	8.54e-10	59.6338	pfam05954	Phage_GPD	-	cl15796
VgrG 2 Campylobacter jejuni M129	superfamily	417772	45	333	8.54e-10	59.6338	cl15796	Phage_GPD superfamily	-	-
VgrG 2 Campylobacter jejuni M129	non-specific	399150	45	333	8.54e-10	59.6338	pfam05954	Phage_GPD	-	cl15796
VgrG 2 Campylobacter jejuni M129	non-specific	399150	45	333	8.54e-10	59.6338	pfam05954	Phage_GPD	-	cl15796
VgrG 2 Campylobacter jejuni M129	non-specific	273730	138	333	1e-09	60.5654	TIGR01646	vgr_GE	C	cl36942
VgrG 2 Campylobacter jejuni M129	superfamily	273730	138	333	1e-09	60.5654	cl36942	vgr_GE superfamily	C	-
VgrG 2 Campylobacter jejuni M129	non-specific	273730	138	333	1e-09	60.5654	TIGR01646	vgr_GE	C	cl36942
VgrG 2 Campylobacter jejuni M129	non-specific	273730	138	333	1e-09	60.5654	TIGR01646	vgr_GE	C	cl36942
VgrG 2 Campylobacter sp. CFSAN093238	non-specific	274542	45	472	6.56e-23	101.123	TIGR03361	VI_Rhs_Vgr	C	cl37255
VgrG 2 Campylobacter sp. CFSAN093238	superfamily	274542	45	472	6.56e-23	101.123	cl37255	VI_Rhs_Vgr superfamily	C	-
VgrG 2 Campylobacter sp. CFSAN093238	non-specific	226032	45	282	1.72e-10	63.1171	COG3501	VgrG	C	cl34624
VgrG 2 Campylobacter sp. CFSAN093238	superfamily	226032	45	282	1.72e-10	63.1171	cl34624	VgrG superfamily	C	-
VgrG 2 Campylobacter sp. CFSAN093238	non-specific	399150	45	333	3.6e-10	60.7894	pfam05954	Phage_GPD	-	cl15796
VgrG 2 Campylobacter sp. CFSAN093238	superfamily	417772	45	333	3.6e-10	60.7894	cl15796	Phage_GPD superfamily	-	-
VgrG 2 Campylobacter sp. CFSAN093238	non-specific	273730	138	333	9.57e-10	60.5654	TIGR01646	vgr_GE	C	cl36942
VgrG 2 Campylobacter sp. CFSAN093238	superfamily	273730	138	333	9.57e-10	60.5654	cl36942	vgr_GE superfamily	C	-
VgrG 2 Campylobacter coli aerotolerant OR12	non-specific	274542	45	472	1.57e-22	99.9676	TIGR03361	VI_Rhs_Vgr	C	cl37255
VgrG 2 Campylobacter coli aerotolerant OR12	superfamily	274542	45	472	1.57e-22	99.9676	cl37255	VI_Rhs_Vgr superfamily	C	-
VgrG 2 Campylobacter coli aerotolerant OR12	non-specific	399150	151	357	3.77e-10	60.7894	pfam05954	Phage_GPD	N	cl15796
VgrG 2 Campylobacter coli aerotolerant OR12	superfamily	417772	151	357	3.77e-10	60.7894	cl15796	Phage_GPD superfamily	N	-
VgrG 2 Campylobacter coli aerotolerant OR12	non-specific	226032	45	282	4.55e-10	61.5763	COG3501	VgrG	C	cl34624
VgrG 2 Campylobacter coli aerotolerant OR12	superfamily	226032	45	282	4.55e-10	61.5763	cl34624	VgrG superfamily	C	-
VgrG 2 Campylobacter coli aerotolerant OR12	non-specific	273730	138	333	1e-09	60.5654	TIGR01646	vgr_GE	C	cl36942
VgrG 2 Campylobacter coli aerotolerant OR12	superfamily	273730	138	333	1e-09	60.5654	cl36942	vgr_GE superfamily	C	-
VgrG 2 Campylobacter jejuni MTVDSCj16	non-specific	274542	45	472	7.07e-22	98.0416	TIGR03361	VI_Rhs_Vgr	C	cl37255
VgrG 2 Campylobacter jejuni MTVDSCj16	superfamily	274542	45	472	7.07e-22	98.0416	cl37255	VI_Rhs_Vgr superfamily	C	-
VgrG 2 Campylobacter jejuni MTVDSCj16	non-specific	226032	45	282	4.55e-10	61.5763	COG3501	VgrG	C	cl34624
VgrG 2 Campylobacter jejuni MTVDSCj16	superfamily	226032	45	282	4.55e-10	61.5763	cl34624	VgrG superfamily	C	-
VgrG 2 Campylobacter jejuni MTVDSCj16	non-specific	273730	138	333	1e-09	60.5654	TIGR01646	vgr_GE	C	cl36942
VgrG 2 Campylobacter jejuni MTVDSCj16	superfamily	273730	138	333	1e-09	60.5654	cl36942	vgr_GE superfamily	C	-
VgrG 2 Campylobacter jejuni MTVDSCj16	non-specific	399150	151	333	1.54e-09	58.8634	pfam05954	Phage_GPD	N	cl15796
VgrG 2 Campylobacter jejuni MTVDSCj16	superfamily	417772	151	333	1.54e-09	58.8634	cl15796	Phage_GPD superfamily	N	-
VgrG 2 Campylobacter sp. CFSAN093227	non-specific	274542	45	472	3.51e-23	102.279	TIGR03361	VI_Rhs_Vgr	C	cl37255
VgrG 2 Campylobacter sp. CFSAN093227	superfamily	274542	45	472	3.51e-23	102.279	cl37255	VI_Rhs_Vgr superfamily	C	-
VgrG 2 Campylobacter sp. CFSAN093227	non-specific	399150	45	357	1.74e-10	61.945	pfam05954	Phage_GPD	-	cl15796
VgrG 2 Campylobacter sp. CFSAN093227	superfamily	417772	45	357	1.74e-10	61.945	cl15796	Phage_GPD superfamily	-	-
VgrG 2 Campylobacter sp. CFSAN093227	non-specific	226032	45	282	6.52e-10	61.1911	COG3501	VgrG	C	cl34624
VgrG 2 Campylobacter sp. CFSAN093227	superfamily	226032	45	282	6.52e-10	61.1911	cl34624	VgrG superfamily	C	-
VgrG 2 Campylobacter sp. CFSAN093227	non-specific	273730	138	333	1.26e-09	60.1802	TIGR01646	vgr_GE	C	cl36942
VgrG 2 Campylobacter sp. CFSAN093227	superfamily	273730	138	333	1.26e-09	60.1802	cl36942	vgr_GE superfamily	C	-
VgrG 2 Campylobacter coli YH502	non-specific	274542	45	472	9.22e-23	100.738	TIGR03361	VI_Rhs_Vgr	C	cl37255
VgrG 2 Campylobacter coli YH502	superfamily	274542	45	472	9.22e-23	100.738	cl37255	VI_Rhs_Vgr superfamily	C	-
VgrG 2 Campylobacter coli YH502	non-specific	399150	45	357	1.02e-10	62.7154	pfam05954	Phage_GPD	-	cl15796
VgrG 2 Campylobacter coli YH502	superfamily	417772	45	357	1.02e-10	62.7154	cl15796	Phage_GPD superfamily	-	-
VgrG 2 Campylobacter coli YH502	non-specific	226032	45	282	1.14e-10	63.5023	COG3501	VgrG	C	cl34624
VgrG 2 Campylobacter coli YH502	superfamily	226032	45	282	1.14e-10	63.5023	cl34624	VgrG superfamily	C	-
VgrG 2 Campylobacter coli YH502	non-specific	273730	122	333	8.92e-10	60.5654	TIGR01646	vgr_GE	C	cl36942
VgrG 2 Campylobacter coli YH502	superfamily	273730	122	333	8.92e-10	60.5654	cl36942	vgr_GE superfamily	C	-
VgrG 1 Campylobacter cuniculorum 2010D-8469	non-specific	274542	1	533	7.34e-59	207.823	TIGR03361	VI_Rhs_Vgr	-	cl37255
VgrG 1 Campylobacter cuniculorum 2010D-8469	superfamily	274542	1	533	7.34e-59	207.823	cl37255	VI_Rhs_Vgr superfamily	-	-
VgrG 1 Campylobacter cuniculorum 2010D-8469	non-specific	274542	1	533	7.34e-59	207.823	TIGR03361	VI_Rhs_Vgr	-	cl37255
VgrG 1 Campylobacter cuniculorum 2010D-8469	specific	226032	30	561	2.15e-39	153.254	COG3501	VgrG	-	cl34624
VgrG 1 Campylobacter cuniculorum 2010D-8469	superfamily	226032	30	561	2.15e-39	153.254	cl34624	VgrG superfamily	-	-
VgrG 1 Campylobacter cuniculorum 2010D-8469	non-specific	226032	30	561	2.15e-39	153.254	COG3501	VgrG	-	cl34624
VgrG 1 Campylobacter cuniculorum 2010D-8469	non-specific	273730	61	516	4.92e-36	142.228	TIGR01646	vgr_GE	-	cl36942
VgrG 1 Campylobacter cuniculorum 2010D-8469	superfamily	273730	61	516	4.92e-36	142.228	cl36942	vgr_GE superfamily	-	-
VgrG 1 Campylobacter cuniculorum 2010D-8469	non-specific	273730	61	516	4.92e-36	142.228	TIGR01646	vgr_GE	-	cl36942
VgrG 1 Campylobacter cuniculorum 2010D-8469	non-specific	399150	74	282	1.67e-09	59.6338	pfam05954	Phage_GPD	N	cl15796
VgrG 1 Campylobacter cuniculorum 2010D-8469	superfamily	417772	74	282	1.67e-09	59.6338	cl15796	Phage_GPD superfamily	N	-
VgrG 1 Campylobacter cuniculorum 2010D-8469	non-specific	399150	74	282	1.67e-09	59.6338	pfam05954	Phage_GPD	N	cl15796
VgrG 1 Campylobacter cuniculorum 2010D-8469	non-specific	398408	394	464	3.01e-08	51.0331	pfam04717	Phage_base_V	-	cl17812
VgrG 1 Campylobacter cuniculorum 2010D-8469	superfamily	418463	394	464	3.01e-08	51.0331	cl17812	Phage_base_V superfamily	-	-
VgrG 1 Campylobacter cuniculorum 2010D-8469	non-specific	398408	394	464	3.01e-08	51.0331	pfam04717	Phage_base_V	-	cl17812
VgrG Campylobacter cuniculorum DSM 23162 = LMG 24588	non-specific	274542	1	533	7.34e-59	207.823	TIGR03361	VI_Rhs_Vgr	-	cl37255
VgrG Campylobacter cuniculorum DSM 23162 = LMG 24588	superfamily	274542	1	533	7.34e-59	207.823	cl37255	VI_Rhs_Vgr superfamily	-	-
VgrG Campylobacter cuniculorum DSM 23162 = LMG 24588	non-specific	274542	1	533	7.34e-59	207.823	TIGR03361	VI_Rhs_Vgr	-	cl37255
VgrG Campylobacter cuniculorum DSM 23162 = LMG 24588	specific	226032	30	561	2.15e-39	153.254	COG3501	VgrG	-	cl34624
VgrG Campylobacter cuniculorum DSM 23162 = LMG 24588	superfamily	226032	30	561	2.15e-39	153.254	cl34624	VgrG superfamily	-	-
VgrG Campylobacter cuniculorum DSM 23162 = LMG 24588	non-specific	226032	30	561	2.15e-39	153.254	COG3501	VgrG	-	cl34624
VgrG Campylobacter cuniculorum DSM 23162 = LMG 24588	non-specific	273730	61	516	4.92e-36	142.228	TIGR01646	vgr_GE	-	cl36942
VgrG Campylobacter cuniculorum DSM 23162 = LMG 24588	superfamily	273730	61	516	4.92e-36	142.228	cl36942	vgr_GE superfamily	-	-
VgrG Campylobacter cuniculorum DSM 23162 = LMG 24588	non-specific	273730	61	516	4.92e-36	142.228	TIGR01646	vgr_GE	-	cl36942
VgrG Campylobacter cuniculorum DSM 23162 = LMG 24588	non-specific	399150	74	282	1.67e-09	59.6338	pfam05954	Phage_GPD	N	cl15796
VgrG Campylobacter cuniculorum DSM 23162 = LMG 24588	superfamily	417772	74	282	1.67e-09	59.6338	cl15796	Phage_GPD superfamily	N	-
VgrG Campylobacter cuniculorum DSM 23162 = LMG 24588	non-specific	399150	74	282	1.67e-09	59.6338	pfam05954	Phage_GPD	N	cl15796
VgrG Campylobacter cuniculorum DSM 23162 = LMG 24588	non-specific	398408	394	464	3.01e-08	51.0331	pfam04717	Phage_base_V	-	cl17812
VgrG Campylobacter cuniculorum DSM 23162 = LMG 24588	superfamily	418463	394	464	3.01e-08	51.0331	cl17812	Phage_base_V superfamily	-	-
VgrG Campylobacter cuniculorum DSM 23162 = LMG 24588	non-specific	398408	394	464	3.01e-08	51.0331	pfam04717	Phage_base_V	-	cl17812
VgrG 2 Campylobacter coli YH503	non-specific	274542	45	472	9.22e-23	100.738	TIGR03361	VI_Rhs_Vgr	C	cl37255
VgrG 2 Campylobacter coli YH503	superfamily	274542	45	472	9.22e-23	100.738	cl37255	VI_Rhs_Vgr superfamily	C	-
VgrG 2 Campylobacter coli YH503	non-specific	399150	45	357	1.02e-10	62.7154	pfam05954	Phage_GPD	-	cl15796
VgrG 2 Campylobacter coli YH503	superfamily	417772	45	357	1.02e-10	62.7154	cl15796	Phage_GPD superfamily	-	-
VgrG 2 Campylobacter coli YH503	non-specific	226032	45	282	1.14e-10	63.5023	COG3501	VgrG	C	cl34624
VgrG 2 Campylobacter coli YH503	superfamily	226032	45	282	1.14e-10	63.5023	cl34624	VgrG superfamily	C	-
VgrG 2 Campylobacter coli YH503	non-specific	273730	122	333	8.92e-10	60.5654	TIGR01646	vgr_GE	C	cl36942
VgrG 2 Campylobacter coli YH503	superfamily	273730	122	333	8.92e-10	60.5654	cl36942	vgr_GE superfamily	C	-
VgrG 2 Campylobacter coli FDAARGOS_1028	non-specific	274542	45	472	4.12e-22	98.812	TIGR03361	VI_Rhs_Vgr	C	cl37255
VgrG 2 Campylobacter coli FDAARGOS_1028	superfamily	274542	45	472	4.12e-22	98.812	cl37255	VI_Rhs_Vgr superfamily	C	-
VgrG 2 Campylobacter coli FDAARGOS_1028	non-specific	399150	29	357	3.38e-10	60.7894	pfam05954	Phage_GPD	-	cl15796
VgrG 2 Campylobacter coli FDAARGOS_1028	superfamily	417772	29	357	3.38e-10	60.7894	cl15796	Phage_GPD superfamily	-	-
VgrG 2 Campylobacter coli FDAARGOS_1028	non-specific	226032	45	282	3.38e-10	61.9615	COG3501	VgrG	C	cl34624
VgrG 2 Campylobacter coli FDAARGOS_1028	superfamily	226032	45	282	3.38e-10	61.9615	cl34624	VgrG superfamily	C	-
VgrG 2 Campylobacter coli FDAARGOS_1028	non-specific	273730	122	333	8.92e-10	60.5654	TIGR01646	vgr_GE	C	cl36942
VgrG 2 Campylobacter coli FDAARGOS_1028	superfamily	273730	122	333	8.92e-10	60.5654	cl36942	vgr_GE superfamily	C	-
VgrG 1 Campylobacter jejuni CJ071CC464	non-specific	274542	91	458	7.28e-20	91.8784	TIGR03361	VI_Rhs_Vgr	C	cl37255
VgrG 1 Campylobacter jejuni CJ071CC464	superfamily	274542	91	458	7.28e-20	91.8784	cl37255	VI_Rhs_Vgr superfamily	C	-
VgrG 1 Campylobacter jejuni CJ071CC464	non-specific	399150	137	343	3.58e-10	60.7894	pfam05954	Phage_GPD	N	cl15796
VgrG 1 Campylobacter jejuni CJ071CC464	superfamily	417772	137	343	3.58e-10	60.7894	cl15796	Phage_GPD superfamily	N	-
VgrG 1 Campylobacter jejuni CJ071CC464	non-specific	273730	124	319	9.42e-10	60.5654	TIGR01646	vgr_GE	C	cl36942
VgrG 1 Campylobacter jejuni CJ071CC464	superfamily	273730	124	319	9.42e-10	60.5654	cl36942	vgr_GE superfamily	C	-
VgrG 1 Campylobacter jejuni CJ071CC464	non-specific	226032	93	268	2.09e-09	59.6503	COG3501	VgrG	C	cl34624
VgrG 1 Campylobacter jejuni CJ071CC464	superfamily	226032	93	268	2.09e-09	59.6503	cl34624	VgrG superfamily	C	-
VgrG Campylobacter helveticus ATCC 51209	non-specific	274542	27	602	1.13e-67	233.247	TIGR03361	VI_Rhs_Vgr	-	cl37255
VgrG Campylobacter helveticus ATCC 51209	superfamily	274542	27	602	1.13e-67	233.247	cl37255	VI_Rhs_Vgr superfamily	-	-
VgrG Campylobacter helveticus ATCC 51209	specific	226032	42	630	3.17e-56	202.559	COG3501	VgrG	-	cl34624
VgrG Campylobacter helveticus ATCC 51209	superfamily	226032	42	630	3.17e-56	202.559	cl34624	VgrG superfamily	-	-
VgrG Campylobacter helveticus ATCC 51209	non-specific	273730	42	585	7.88e-35	139.146	TIGR01646	vgr_GE	-	cl36942
VgrG Campylobacter helveticus ATCC 51209	superfamily	273730	42	585	7.88e-35	139.146	cl36942	vgr_GE superfamily	-	-
VgrG Campylobacter helveticus ATCC 51209	specific	399150	26	331	7.67e-26	108.554	pfam05954	Phage_GPD	-	cl15796
VgrG Campylobacter helveticus ATCC 51209	superfamily	417772	26	331	7.67e-26	108.554	cl15796	Phage_GPD superfamily	-	-
VgrG Campylobacter helveticus ATCC 51209	non-specific	398408	488	533	2.93e-11	59.8927	pfam04717	Phage_base_V	N	cl17812
VgrG Campylobacter helveticus ATCC 51209	superfamily	418463	488	533	2.93e-11	59.8927	cl17812	Phage_base_V superfamily	N	-
VgrG Campylobacter helveticus ATCC 51209	non-specific	411417	507	534	7.79e-06	49.1344	NF033848	VgrG_rel	N	cl41471
VgrG Campylobacter helveticus ATCC 51209	superfamily	411417	507	534	7.79e-06	49.1344	cl41471	VgrG_rel superfamily	N	-
VgrG Campylobacter helveticus ATCC 51209	non-specific	222900	674	794	0.00226322	41.2791	PHA02596	5	N	cl33691
VgrG Campylobacter helveticus ATCC 51209	superfamily	222900	674	794	0.00226322	41.2791	cl33691	5 superfamily	N	-
VgrG 1 Campylobacter helveticus 2013D-9613	non-specific	274542	27	602	1.02e-68	235.943	TIGR03361	VI_Rhs_Vgr	-	cl37255
VgrG 1 Campylobacter helveticus 2013D-9613	superfamily	274542	27	602	1.02e-68	235.943	cl37255	VI_Rhs_Vgr superfamily	-	-
VgrG 1 Campylobacter helveticus 2013D-9613	specific	226032	42	630	3.53e-57	205.256	COG3501	VgrG	-	cl34624
VgrG 1 Campylobacter helveticus 2013D-9613	superfamily	226032	42	630	3.53e-57	205.256	cl34624	VgrG superfamily	-	-
VgrG 1 Campylobacter helveticus 2013D-9613	non-specific	273730	42	585	1.21e-34	138.376	TIGR01646	vgr_GE	-	cl36942
VgrG 1 Campylobacter helveticus 2013D-9613	superfamily	273730	42	585	1.21e-34	138.376	cl36942	vgr_GE superfamily	-	-
VgrG 1 Campylobacter helveticus 2013D-9613	specific	399150	26	331	2.13e-25	107.399	pfam05954	Phage_GPD	-	cl15796
VgrG 1 Campylobacter helveticus 2013D-9613	superfamily	417772	26	331	2.13e-25	107.399	cl15796	Phage_GPD superfamily	-	-
VgrG 1 Campylobacter helveticus 2013D-9613	non-specific	398408	488	533	2.93e-11	59.8927	pfam04717	Phage_base_V	N	cl17812
VgrG 1 Campylobacter helveticus 2013D-9613	superfamily	418463	488	533	2.93e-11	59.8927	cl17812	Phage_base_V superfamily	N	-
VgrG 1 Campylobacter helveticus 2013D-9613	non-specific	411417	507	534	7.79e-06	49.1344	NF033848	VgrG_rel	N	cl41471
VgrG 1 Campylobacter helveticus 2013D-9613	superfamily	411417	507	534	7.79e-06	49.1344	cl41471	VgrG_rel superfamily	N	-
VgrG 1 Campylobacter helveticus 2013D-9613	non-specific	222900	674	794	0.00226322	41.2791	PHA02596	5	N	cl33691
VgrG 1 Campylobacter helveticus 2013D-9613	superfamily	222900	674	794	0.00226322	41.2791	cl33691	5 superfamily	N	-
VgrG Campylobacter armoricus CA639	non-specific	274542	132	569	3.24e-51	187.023	TIGR03361	VI_Rhs_Vgr	-	cl37255
VgrG Campylobacter armoricus CA639	superfamily	274542	132	569	3.24e-51	187.023	cl37255	VI_Rhs_Vgr superfamily	-	-
VgrG Campylobacter armoricus CA639	non-specific	226032	139	597	9.26e-35	139.772	COG3501	VgrG	N	cl34624
VgrG Campylobacter armoricus CA639	superfamily	226032	139	597	9.26e-35	139.772	cl34624	VgrG superfamily	N	-
VgrG Campylobacter armoricus CA639	non-specific	273730	113	552	5.97e-33	133.368	TIGR01646	vgr_GE	-	cl36942
VgrG Campylobacter armoricus CA639	superfamily	273730	113	552	5.97e-33	133.368	cl36942	vgr_GE superfamily	-	-
VgrG Campylobacter armoricus CA639	non-specific	399150	132	287	1.9e-08	56.5522	pfam05954	Phage_GPD	NC	cl15796
VgrG Campylobacter armoricus CA639	superfamily	417772	132	287	1.9e-08	56.5522	cl15796	Phage_GPD superfamily	NC	-
VgrG Campylobacter armoricus CA639	non-specific	398408	430	500	2.1e-08	51.4183	pfam04717	Phage_base_V	-	cl17812
VgrG Campylobacter armoricus CA639	superfamily	418463	430	500	2.1e-08	51.4183	cl17812	Phage_base_V superfamily	-	-
VgrG Campylobacter armoricus CA639	non-specific	411417	475	506	0.00195037	41.4304	NF033848	VgrG_rel	N	cl41471
VgrG Campylobacter armoricus CA639	superfamily	411417	475	506	0.00195037	41.4304	cl41471	VgrG_rel superfamily	N	-
VgrG 1 Campylobacter subantarcticus LMG 24377	non-specific	274542	46	568	2.41e-51	187.408	TIGR03361	VI_Rhs_Vgr	-	cl37255
VgrG 1 Campylobacter subantarcticus LMG 24377	superfamily	274542	46	568	2.41e-51	187.408	cl37255	VI_Rhs_Vgr superfamily	-	-
VgrG 1 Campylobacter subantarcticus LMG 24377	non-specific	274542	46	568	2.41e-51	187.408	TIGR03361	VI_Rhs_Vgr	-	cl37255
VgrG 1 Campylobacter subantarcticus LMG 24377	specific	226032	36	596	4.8e-38	149.787	COG3501	VgrG	-	cl34624
VgrG 1 Campylobacter subantarcticus LMG 24377	superfamily	226032	36	596	4.8e-38	149.787	cl34624	VgrG superfamily	-	-
VgrG 1 Campylobacter subantarcticus LMG 24377	non-specific	226032	36	596	4.8e-38	149.787	COG3501	VgrG	-	cl34624
VgrG 1 Campylobacter subantarcticus LMG 24377	non-specific	273730	112	551	4.67e-37	145.695	TIGR01646	vgr_GE	-	cl36942
VgrG 1 Campylobacter subantarcticus LMG 24377	superfamily	273730	112	551	4.67e-37	145.695	cl36942	vgr_GE superfamily	-	-
VgrG 1 Campylobacter subantarcticus LMG 24377	non-specific	273730	112	551	4.67e-37	145.695	TIGR01646	vgr_GE	-	cl36942
VgrG 1 Campylobacter subantarcticus LMG 24377	non-specific	399150	46	294	1.25e-09	60.019	pfam05954	Phage_GPD	C	cl15796
VgrG 1 Campylobacter subantarcticus LMG 24377	superfamily	417772	46	294	1.25e-09	60.019	cl15796	Phage_GPD superfamily	C	-
VgrG 1 Campylobacter subantarcticus LMG 24377	non-specific	399150	46	294	1.25e-09	60.019	pfam05954	Phage_GPD	C	cl15796
VgrG 1 Campylobacter subantarcticus LMG 24377	non-specific	398408	429	499	1.53e-08	51.8035	pfam04717	Phage_base_V	-	cl17812
VgrG 1 Campylobacter subantarcticus LMG 24377	superfamily	418463	429	499	1.53e-08	51.8035	cl17812	Phage_base_V superfamily	-	-
VgrG 1 Campylobacter subantarcticus LMG 24377	non-specific	398408	429	499	1.53e-08	51.8035	pfam04717	Phage_base_V	-	cl17812
VgrG 1 Campylobacter subantarcticus LMG 24377	non-specific	411417	474	505	0.00194726	41.4304	NF033848	VgrG_rel	N	cl41471
VgrG 1 Campylobacter subantarcticus LMG 24377	superfamily	411417	474	505	0.00194726	41.4304	cl41471	VgrG_rel superfamily	N	-
VgrG 1 Campylobacter subantarcticus LMG 24377	non-specific	411417	474	505	0.00194726	41.4304	NF033848	VgrG_rel	N	cl41471
VgrG 1 Campylobacter subantarcticus LMG 24374	non-specific	274542	46	568	2.41e-51	187.408	TIGR03361	VI_Rhs_Vgr	-	cl37255
VgrG 1 Campylobacter subantarcticus LMG 24374	superfamily	274542	46	568	2.41e-51	187.408	cl37255	VI_Rhs_Vgr superfamily	-	-
VgrG 1 Campylobacter subantarcticus LMG 24374	non-specific	274542	46	568	2.41e-51	187.408	TIGR03361	VI_Rhs_Vgr	-	cl37255
VgrG 1 Campylobacter subantarcticus LMG 24374	specific	226032	36	596	4.8e-38	149.787	COG3501	VgrG	-	cl34624
VgrG 1 Campylobacter subantarcticus LMG 24374	superfamily	226032	36	596	4.8e-38	149.787	cl34624	VgrG superfamily	-	-
VgrG 1 Campylobacter subantarcticus LMG 24374	non-specific	226032	36	596	4.8e-38	149.787	COG3501	VgrG	-	cl34624
VgrG 1 Campylobacter subantarcticus LMG 24374	non-specific	273730	112	551	4.67e-37	145.695	TIGR01646	vgr_GE	-	cl36942
VgrG 1 Campylobacter subantarcticus LMG 24374	superfamily	273730	112	551	4.67e-37	145.695	cl36942	vgr_GE superfamily	-	-
VgrG 1 Campylobacter subantarcticus LMG 24374	non-specific	273730	112	551	4.67e-37	145.695	TIGR01646	vgr_GE	-	cl36942
VgrG 1 Campylobacter subantarcticus LMG 24374	non-specific	399150	46	294	1.25e-09	60.019	pfam05954	Phage_GPD	C	cl15796
VgrG 1 Campylobacter subantarcticus LMG 24374	superfamily	417772	46	294	1.25e-09	60.019	cl15796	Phage_GPD superfamily	C	-
VgrG 1 Campylobacter subantarcticus LMG 24374	non-specific	399150	46	294	1.25e-09	60.019	pfam05954	Phage_GPD	C	cl15796
VgrG 1 Campylobacter subantarcticus LMG 24374	non-specific	398408	429	499	1.53e-08	51.8035	pfam04717	Phage_base_V	-	cl17812
VgrG 1 Campylobacter subantarcticus LMG 24374	superfamily	418463	429	499	1.53e-08	51.8035	cl17812	Phage_base_V superfamily	-	-
VgrG 1 Campylobacter subantarcticus LMG 24374	non-specific	398408	429	499	1.53e-08	51.8035	pfam04717	Phage_base_V	-	cl17812
VgrG 1 Campylobacter subantarcticus LMG 24374	non-specific	411417	474	505	0.00194726	41.4304	NF033848	VgrG_rel	N	cl41471
VgrG 1 Campylobacter subantarcticus LMG 24374	superfamily	411417	474	505	0.00194726	41.4304	cl41471	VgrG_rel superfamily	N	-
VgrG 1 Campylobacter subantarcticus LMG 24374	non-specific	411417	474	505	0.00194726	41.4304	NF033848	VgrG_rel	N	cl41471
VgrG 1 Campylobacter lari RM16712	non-specific	274542	132	613	3e-39	152.74	TIGR03361	VI_Rhs_Vgr	-	cl37255
VgrG 1 Campylobacter lari RM16712	superfamily	274542	132	613	3e-39	152.74	cl37255	VI_Rhs_Vgr superfamily	-	-
VgrG 1 Campylobacter lari RM16712	non-specific	273730	113	507	1.37e-25	111.412	TIGR01646	vgr_GE	-	cl36942
VgrG 1 Campylobacter lari RM16712	superfamily	273730	113	507	1.37e-25	111.412	cl36942	vgr_GE superfamily	-	-
VgrG 1 Campylobacter lari RM16712	non-specific	226032	139	507	2.01e-22	102.022	COG3501	VgrG	N	cl34624
VgrG 1 Campylobacter lari RM16712	superfamily	226032	139	507	2.01e-22	102.022	cl34624	VgrG superfamily	N	-
VgrG 1 Campylobacter lari RM16712	specific	398408	430	500	9.3e-09	52.5739	pfam04717	Phage_base_V	-	cl17812
VgrG 1 Campylobacter lari RM16712	superfamily	418463	430	500	9.3e-09	52.5739	cl17812	Phage_base_V superfamily	-	-
VgrG 1 Campylobacter lari RM16712	non-specific	399150	132	291	3.85e-08	55.7818	pfam05954	Phage_GPD	NC	cl15796
VgrG 1 Campylobacter lari RM16712	superfamily	417772	132	291	3.85e-08	55.7818	cl15796	Phage_GPD superfamily	NC	-
VgrG 1 Campylobacter lari RM16712	non-specific	411417	475	508	0.00309239	41.0452	NF033848	VgrG_rel	N	cl41471
VgrG 1 Campylobacter lari RM16712	superfamily	411417	475	508	0.00309239	41.0452	cl41471	VgrG_rel superfamily	N	-
VgrG 1 Campylobacter lari NCTC 11845	non-specific	274542	132	613	3.12e-38	149.658	TIGR03361	VI_Rhs_Vgr	-	cl37255
VgrG 1 Campylobacter lari NCTC 11845	superfamily	274542	132	613	3.12e-38	149.658	cl37255	VI_Rhs_Vgr superfamily	-	-
VgrG 1 Campylobacter lari NCTC 11845	non-specific	274542	132	613	3.12e-38	149.658	TIGR03361	VI_Rhs_Vgr	-	cl37255
VgrG 1 Campylobacter lari NCTC 11845	non-specific	274542	132	613	3.12e-38	149.658	TIGR03361	VI_Rhs_Vgr	-	cl37255
VgrG 1 Campylobacter lari NCTC 11845	non-specific	273730	113	507	1.79e-24	107.945	TIGR01646	vgr_GE	-	cl36942
VgrG 1 Campylobacter lari NCTC 11845	superfamily	273730	113	507	1.79e-24	107.945	cl36942	vgr_GE superfamily	-	-
VgrG 1 Campylobacter lari NCTC 11845	non-specific	273730	113	507	1.79e-24	107.945	TIGR01646	vgr_GE	-	cl36942
VgrG 1 Campylobacter lari NCTC 11845	non-specific	273730	113	507	1.79e-24	107.945	TIGR01646	vgr_GE	-	cl36942
VgrG 1 Campylobacter lari NCTC 11845	non-specific	226032	139	582	3.75e-23	104.333	COG3501	VgrG	N	cl34624
VgrG 1 Campylobacter lari NCTC 11845	superfamily	226032	139	582	3.75e-23	104.333	cl34624	VgrG superfamily	N	-
VgrG 1 Campylobacter lari NCTC 11845	non-specific	226032	139	582	3.75e-23	104.333	COG3501	VgrG	N	cl34624
VgrG 1 Campylobacter lari NCTC 11845	non-specific	226032	139	582	3.75e-23	104.333	COG3501	VgrG	N	cl34624
VgrG 1 Campylobacter lari NCTC 11845	specific	398408	430	500	1.1e-08	52.5739	pfam04717	Phage_base_V	-	cl17812
VgrG 1 Campylobacter lari NCTC 11845	superfamily	418463	430	500	1.1e-08	52.5739	cl17812	Phage_base_V superfamily	-	-
VgrG 1 Campylobacter lari NCTC 11845	non-specific	398408	430	500	1.1e-08	52.5739	pfam04717	Phage_base_V	-	cl17812
VgrG 1 Campylobacter lari NCTC 11845	non-specific	398408	430	500	1.1e-08	52.5739	pfam04717	Phage_base_V	-	cl17812
VgrG 1 Campylobacter lari NCTC 11845	non-specific	399150	132	287	7.49e-08	55.0114	pfam05954	Phage_GPD	NC	cl15796
VgrG 1 Campylobacter lari NCTC 11845	superfamily	417772	132	287	7.49e-08	55.0114	cl15796	Phage_GPD superfamily	NC	-
VgrG 1 Campylobacter lari NCTC 11845	non-specific	399150	132	287	7.49e-08	55.0114	pfam05954	Phage_GPD	NC	cl15796
VgrG 1 Campylobacter lari NCTC 11845	non-specific	399150	132	287	7.49e-08	55.0114	pfam05954	Phage_GPD	NC	cl15796
VgrG 1 Campylobacter lari NCTC 11845	non-specific	411417	475	508	0.00309239	41.0452	NF033848	VgrG_rel	N	cl41471
VgrG 1 Campylobacter lari NCTC 11845	superfamily	411417	475	508	0.00309239	41.0452	cl41471	VgrG_rel superfamily	N	-
VgrG 1 Campylobacter lari NCTC 11845	non-specific	411417	475	508	0.00309239	41.0452	NF033848	VgrG_rel	N	cl41471
VgrG 1 Campylobacter lari NCTC 11845	non-specific	411417	475	508	0.00309239	41.0452	NF033848	VgrG_rel	N	cl41471
VgrG 2 Campylobacter lari NCTC 11845	non-specific	274542	132	613	3.12e-38	149.658	TIGR03361	VI_Rhs_Vgr	-	cl37255
VgrG 2 Campylobacter lari NCTC 11845	superfamily	274542	132	613	3.12e-38	149.658	cl37255	VI_Rhs_Vgr superfamily	-	-
VgrG 2 Campylobacter lari NCTC 11845	non-specific	274542	132	613	3.12e-38	149.658	TIGR03361	VI_Rhs_Vgr	-	cl37255
VgrG 2 Campylobacter lari NCTC 11845	non-specific	274542	132	613	3.12e-38	149.658	TIGR03361	VI_Rhs_Vgr	-	cl37255
VgrG 2 Campylobacter lari NCTC 11845	non-specific	273730	113	507	1.79e-24	107.945	TIGR01646	vgr_GE	-	cl36942
VgrG 2 Campylobacter lari NCTC 11845	superfamily	273730	113	507	1.79e-24	107.945	cl36942	vgr_GE superfamily	-	-
VgrG 2 Campylobacter lari NCTC 11845	non-specific	273730	113	507	1.79e-24	107.945	TIGR01646	vgr_GE	-	cl36942
VgrG 2 Campylobacter lari NCTC 11845	non-specific	273730	113	507	1.79e-24	107.945	TIGR01646	vgr_GE	-	cl36942
VgrG 2 Campylobacter lari NCTC 11845	non-specific	226032	139	582	3.75e-23	104.333	COG3501	VgrG	N	cl34624
VgrG 2 Campylobacter lari NCTC 11845	superfamily	226032	139	582	3.75e-23	104.333	cl34624	VgrG superfamily	N	-
VgrG 2 Campylobacter lari NCTC 11845	non-specific	226032	139	582	3.75e-23	104.333	COG3501	VgrG	N	cl34624
VgrG 2 Campylobacter lari NCTC 11845	non-specific	226032	139	582	3.75e-23	104.333	COG3501	VgrG	N	cl34624
VgrG 2 Campylobacter lari NCTC 11845	specific	398408	430	500	1.1e-08	52.5739	pfam04717	Phage_base_V	-	cl17812
VgrG 2 Campylobacter lari NCTC 11845	superfamily	418463	430	500	1.1e-08	52.5739	cl17812	Phage_base_V superfamily	-	-
VgrG 2 Campylobacter lari NCTC 11845	non-specific	398408	430	500	1.1e-08	52.5739	pfam04717	Phage_base_V	-	cl17812
VgrG 2 Campylobacter lari NCTC 11845	non-specific	398408	430	500	1.1e-08	52.5739	pfam04717	Phage_base_V	-	cl17812
VgrG 2 Campylobacter lari NCTC 11845	non-specific	399150	132	287	7.49e-08	55.0114	pfam05954	Phage_GPD	NC	cl15796
VgrG 2 Campylobacter lari NCTC 11845	superfamily	417772	132	287	7.49e-08	55.0114	cl15796	Phage_GPD superfamily	NC	-
VgrG 2 Campylobacter lari NCTC 11845	non-specific	399150	132	287	7.49e-08	55.0114	pfam05954	Phage_GPD	NC	cl15796
VgrG 2 Campylobacter lari NCTC 11845	non-specific	399150	132	287	7.49e-08	55.0114	pfam05954	Phage_GPD	NC	cl15796
VgrG 2 Campylobacter lari NCTC 11845	non-specific	411417	475	508	0.00309239	41.0452	NF033848	VgrG_rel	N	cl41471
VgrG 2 Campylobacter lari NCTC 11845	superfamily	411417	475	508	0.00309239	41.0452	cl41471	VgrG_rel superfamily	N	-
VgrG 2 Campylobacter lari NCTC 11845	non-specific	411417	475	508	0.00309239	41.0452	NF033848	VgrG_rel	N	cl41471
VgrG 2 Campylobacter lari NCTC 11845	non-specific	411417	475	508	0.00309239	41.0452	NF033848	VgrG_rel	N	cl41471
VgrG 3 Campylobacter lari NCTC 11845	non-specific	274542	132	613	3.12e-38	149.658	TIGR03361	VI_Rhs_Vgr	-	cl37255
VgrG 3 Campylobacter lari NCTC 11845	superfamily	274542	132	613	3.12e-38	149.658	cl37255	VI_Rhs_Vgr superfamily	-	-
VgrG 3 Campylobacter lari NCTC 11845	non-specific	274542	132	613	3.12e-38	149.658	TIGR03361	VI_Rhs_Vgr	-	cl37255
VgrG 3 Campylobacter lari NCTC 11845	non-specific	274542	132	613	3.12e-38	149.658	TIGR03361	VI_Rhs_Vgr	-	cl37255
VgrG 3 Campylobacter lari NCTC 11845	non-specific	273730	113	507	1.79e-24	107.945	TIGR01646	vgr_GE	-	cl36942
VgrG 3 Campylobacter lari NCTC 11845	superfamily	273730	113	507	1.79e-24	107.945	cl36942	vgr_GE superfamily	-	-
VgrG 3 Campylobacter lari NCTC 11845	non-specific	273730	113	507	1.79e-24	107.945	TIGR01646	vgr_GE	-	cl36942
VgrG 3 Campylobacter lari NCTC 11845	non-specific	273730	113	507	1.79e-24	107.945	TIGR01646	vgr_GE	-	cl36942
VgrG 3 Campylobacter lari NCTC 11845	non-specific	226032	139	582	3.75e-23	104.333	COG3501	VgrG	N	cl34624
VgrG 3 Campylobacter lari NCTC 11845	superfamily	226032	139	582	3.75e-23	104.333	cl34624	VgrG superfamily	N	-
VgrG 3 Campylobacter lari NCTC 11845	non-specific	226032	139	582	3.75e-23	104.333	COG3501	VgrG	N	cl34624
VgrG 3 Campylobacter lari NCTC 11845	non-specific	226032	139	582	3.75e-23	104.333	COG3501	VgrG	N	cl34624
VgrG 3 Campylobacter lari NCTC 11845	specific	398408	430	500	1.1e-08	52.5739	pfam04717	Phage_base_V	-	cl17812
VgrG 3 Campylobacter lari NCTC 11845	superfamily	418463	430	500	1.1e-08	52.5739	cl17812	Phage_base_V superfamily	-	-
VgrG 3 Campylobacter lari NCTC 11845	non-specific	398408	430	500	1.1e-08	52.5739	pfam04717	Phage_base_V	-	cl17812
VgrG 3 Campylobacter lari NCTC 11845	non-specific	398408	430	500	1.1e-08	52.5739	pfam04717	Phage_base_V	-	cl17812
VgrG 3 Campylobacter lari NCTC 11845	non-specific	399150	132	287	7.49e-08	55.0114	pfam05954	Phage_GPD	NC	cl15796
VgrG 3 Campylobacter lari NCTC 11845	superfamily	417772	132	287	7.49e-08	55.0114	cl15796	Phage_GPD superfamily	NC	-
VgrG 3 Campylobacter lari NCTC 11845	non-specific	399150	132	287	7.49e-08	55.0114	pfam05954	Phage_GPD	NC	cl15796
VgrG 3 Campylobacter lari NCTC 11845	non-specific	399150	132	287	7.49e-08	55.0114	pfam05954	Phage_GPD	NC	cl15796
VgrG 3 Campylobacter lari NCTC 11845	non-specific	411417	475	508	0.00309239	41.0452	NF033848	VgrG_rel	N	cl41471
VgrG 3 Campylobacter lari NCTC 11845	superfamily	411417	475	508	0.00309239	41.0452	cl41471	VgrG_rel superfamily	N	-
VgrG 3 Campylobacter lari NCTC 11845	non-specific	411417	475	508	0.00309239	41.0452	NF033848	VgrG_rel	N	cl41471
VgrG 3 Campylobacter lari NCTC 11845	non-specific	411417	475	508	0.00309239	41.0452	NF033848	VgrG_rel	N	cl41471
VgrG 2 Campylobacter lari RM16712	non-specific	274542	132	569	3.17e-49	181.245	TIGR03361	VI_Rhs_Vgr	-	cl37255
VgrG 2 Campylobacter lari RM16712	superfamily	274542	132	569	3.17e-49	181.245	cl37255	VI_Rhs_Vgr superfamily	-	-
VgrG 2 Campylobacter lari RM16712	non-specific	226032	139	597	2.18e-34	138.616	COG3501	VgrG	N	cl34624
VgrG 2 Campylobacter lari RM16712	superfamily	226032	139	597	2.18e-34	138.616	cl34624	VgrG superfamily	N	-
VgrG 2 Campylobacter lari RM16712	non-specific	273730	113	552	3.79e-34	136.835	TIGR01646	vgr_GE	-	cl36942
VgrG 2 Campylobacter lari RM16712	superfamily	273730	113	552	3.79e-34	136.835	cl36942	vgr_GE superfamily	-	-
VgrG 2 Campylobacter lari RM16712	specific	398408	430	500	8.79e-09	52.5739	pfam04717	Phage_base_V	-	cl17812
VgrG 2 Campylobacter lari RM16712	superfamily	418463	430	500	8.79e-09	52.5739	cl17812	Phage_base_V superfamily	-	-
VgrG 2 Campylobacter lari RM16712	non-specific	399150	132	291	3.59e-08	55.7818	pfam05954	Phage_GPD	NC	cl15796
VgrG 2 Campylobacter lari RM16712	superfamily	417772	132	291	3.59e-08	55.7818	cl15796	Phage_GPD superfamily	NC	-
VgrG 2 Campylobacter lari RM16712	non-specific	411417	475	506	0.00195037	41.4304	NF033848	VgrG_rel	N	cl41471
VgrG 2 Campylobacter lari RM16712	superfamily	411417	475	506	0.00195037	41.4304	cl41471	VgrG_rel superfamily	N	-
VgrG 4 Campylobacter lari NCTC 11845	non-specific	274542	132	569	1.87e-49	182.015	TIGR03361	VI_Rhs_Vgr	-	cl37255
VgrG 4 Campylobacter lari NCTC 11845	superfamily	274542	132	569	1.87e-49	182.015	cl37255	VI_Rhs_Vgr superfamily	-	-
VgrG 4 Campylobacter lari NCTC 11845	non-specific	226032	139	597	4.82e-35	140.542	COG3501	VgrG	N	cl34624
VgrG 4 Campylobacter lari NCTC 11845	superfamily	226032	139	597	4.82e-35	140.542	cl34624	VgrG superfamily	N	-
VgrG 4 Campylobacter lari NCTC 11845	non-specific	273730	113	552	6.74e-33	133.368	TIGR01646	vgr_GE	-	cl36942
VgrG 4 Campylobacter lari NCTC 11845	superfamily	273730	113	552	6.74e-33	133.368	cl36942	vgr_GE superfamily	-	-
VgrG 4 Campylobacter lari NCTC 11845	specific	398408	430	500	1.54e-09	54.8851	pfam04717	Phage_base_V	-	cl17812
VgrG 4 Campylobacter lari NCTC 11845	superfamily	418463	430	500	1.54e-09	54.8851	cl17812	Phage_base_V superfamily	-	-
VgrG 4 Campylobacter lari NCTC 11845	non-specific	399150	132	287	6.99e-08	55.0114	pfam05954	Phage_GPD	NC	cl15796
VgrG 4 Campylobacter lari NCTC 11845	superfamily	417772	132	287	6.99e-08	55.0114	cl15796	Phage_GPD superfamily	NC	-
VgrG 4 Campylobacter lari NCTC 11845	non-specific	411417	475	506	0.00195037	41.4304	NF033848	VgrG_rel	N	cl41471
VgrG 4 Campylobacter lari NCTC 11845	superfamily	411417	475	506	0.00195037	41.4304	cl41471	VgrG_rel superfamily	N	-
VgrG 1 Campylobacter sp. 2014D-0216	non-specific	274542	46	568	1.67e-51	187.793	TIGR03361	VI_Rhs_Vgr	-	cl37255
VgrG 1 Campylobacter sp. 2014D-0216	superfamily	274542	46	568	1.67e-51	187.793	cl37255	VI_Rhs_Vgr superfamily	-	-
VgrG 1 Campylobacter sp. 2014D-0216	specific	226032	36	596	2.07e-38	150.557	COG3501	VgrG	-	cl34624
VgrG 1 Campylobacter sp. 2014D-0216	superfamily	226032	36	596	2.07e-38	150.557	cl34624	VgrG superfamily	-	-
VgrG 1 Campylobacter sp. 2014D-0216	non-specific	273730	112	551	3.64e-38	148.776	TIGR01646	vgr_GE	-	cl36942
VgrG 1 Campylobacter sp. 2014D-0216	superfamily	273730	112	551	3.64e-38	148.776	cl36942	vgr_GE superfamily	-	-
VgrG 1 Campylobacter sp. 2014D-0216	specific	398408	429	499	2.28e-09	54.1147	pfam04717	Phage_base_V	-	cl17812
VgrG 1 Campylobacter sp. 2014D-0216	superfamily	418463	429	499	2.28e-09	54.1147	cl17812	Phage_base_V superfamily	-	-
VgrG 1 Campylobacter sp. 2014D-0216	non-specific	399150	46	203	1.87e-07	53.4706	pfam05954	Phage_GPD	C	cl15796
VgrG 1 Campylobacter sp. 2014D-0216	superfamily	417772	46	203	1.87e-07	53.4706	cl15796	Phage_GPD superfamily	C	-
VgrG 1 Campylobacter sp. 2014D-0216	non-specific	411417	474	505	0.00194726	41.4304	NF033848	VgrG_rel	N	cl41471
VgrG 1 Campylobacter sp. 2014D-0216	superfamily	411417	474	505	0.00194726	41.4304	cl41471	VgrG_rel superfamily	N	-
VgrG 1 Campylobacter peloridis 2016D-0074	non-specific	274542	132	569	1.48e-48	179.319	TIGR03361	VI_Rhs_Vgr	-	cl37255
VgrG 1 Campylobacter peloridis 2016D-0074	superfamily	274542	132	569	1.48e-48	179.319	cl37255	VI_Rhs_Vgr superfamily	-	-
VgrG 1 Campylobacter peloridis 2016D-0074	non-specific	274542	132	569	1.48e-48	179.319	TIGR03361	VI_Rhs_Vgr	-	cl37255
VgrG 1 Campylobacter peloridis 2016D-0074	non-specific	226032	139	597	1.91e-35	142.083	COG3501	VgrG	N	cl34624
VgrG 1 Campylobacter peloridis 2016D-0074	superfamily	226032	139	597	1.91e-35	142.083	cl34624	VgrG superfamily	N	-
VgrG 1 Campylobacter peloridis 2016D-0074	non-specific	226032	139	597	1.91e-35	142.083	COG3501	VgrG	N	cl34624
VgrG 1 Campylobacter peloridis 2016D-0074	non-specific	273730	113	552	1.87e-32	131.827	TIGR01646	vgr_GE	-	cl36942
VgrG 1 Campylobacter peloridis 2016D-0074	superfamily	273730	113	552	1.87e-32	131.827	cl36942	vgr_GE superfamily	-	-
VgrG 1 Campylobacter peloridis 2016D-0074	non-specific	273730	113	552	1.87e-32	131.827	TIGR01646	vgr_GE	-	cl36942
VgrG 1 Campylobacter peloridis 2016D-0074	specific	398408	430	500	1.04e-08	52.5739	pfam04717	Phage_base_V	-	cl17812
VgrG 1 Campylobacter peloridis 2016D-0074	superfamily	418463	430	500	1.04e-08	52.5739	cl17812	Phage_base_V superfamily	-	-
VgrG 1 Campylobacter peloridis 2016D-0074	non-specific	398408	430	500	1.04e-08	52.5739	pfam04717	Phage_base_V	-	cl17812
VgrG 1 Campylobacter peloridis 2016D-0074	non-specific	399150	132	280	4.3e-08	55.3966	pfam05954	Phage_GPD	NC	cl15796
VgrG 1 Campylobacter peloridis 2016D-0074	superfamily	417772	132	280	4.3e-08	55.3966	cl15796	Phage_GPD superfamily	NC	-
VgrG 1 Campylobacter peloridis 2016D-0074	non-specific	399150	132	280	4.3e-08	55.3966	pfam05954	Phage_GPD	NC	cl15796
VgrG 1 Campylobacter peloridis 2016D-0074	non-specific	411417	475	506	0.00195037	41.4304	NF033848	VgrG_rel	N	cl41471
VgrG 1 Campylobacter peloridis 2016D-0074	superfamily	411417	475	506	0.00195037	41.4304	cl41471	VgrG_rel superfamily	N	-
VgrG 1 Campylobacter peloridis 2016D-0074	non-specific	411417	475	506	0.00195037	41.4304	NF033848	VgrG_rel	N	cl41471
VgrG 1 Campylobacter peloridis LMG 23910	non-specific	274542	132	569	1.48e-48	179.319	TIGR03361	VI_Rhs_Vgr	-	cl37255
VgrG 1 Campylobacter peloridis LMG 23910	superfamily	274542	132	569	1.48e-48	179.319	cl37255	VI_Rhs_Vgr superfamily	-	-
VgrG 1 Campylobacter peloridis LMG 23910	non-specific	274542	132	569	1.48e-48	179.319	TIGR03361	VI_Rhs_Vgr	-	cl37255
VgrG 1 Campylobacter peloridis LMG 23910	non-specific	226032	139	597	1.91e-35	142.083	COG3501	VgrG	N	cl34624
VgrG 1 Campylobacter peloridis LMG 23910	superfamily	226032	139	597	1.91e-35	142.083	cl34624	VgrG superfamily	N	-
VgrG 1 Campylobacter peloridis LMG 23910	non-specific	226032	139	597	1.91e-35	142.083	COG3501	VgrG	N	cl34624
VgrG 1 Campylobacter peloridis LMG 23910	non-specific	273730	113	552	1.87e-32	131.827	TIGR01646	vgr_GE	-	cl36942
VgrG 1 Campylobacter peloridis LMG 23910	superfamily	273730	113	552	1.87e-32	131.827	cl36942	vgr_GE superfamily	-	-
VgrG 1 Campylobacter peloridis LMG 23910	non-specific	273730	113	552	1.87e-32	131.827	TIGR01646	vgr_GE	-	cl36942
VgrG 1 Campylobacter peloridis LMG 23910	specific	398408	430	500	1.04e-08	52.5739	pfam04717	Phage_base_V	-	cl17812
VgrG 1 Campylobacter peloridis LMG 23910	superfamily	418463	430	500	1.04e-08	52.5739	cl17812	Phage_base_V superfamily	-	-
VgrG 1 Campylobacter peloridis LMG 23910	non-specific	398408	430	500	1.04e-08	52.5739	pfam04717	Phage_base_V	-	cl17812
VgrG 1 Campylobacter peloridis LMG 23910	non-specific	399150	132	280	4.3e-08	55.3966	pfam05954	Phage_GPD	NC	cl15796
VgrG 1 Campylobacter peloridis LMG 23910	superfamily	417772	132	280	4.3e-08	55.3966	cl15796	Phage_GPD superfamily	NC	-
VgrG 1 Campylobacter peloridis LMG 23910	non-specific	399150	132	280	4.3e-08	55.3966	pfam05954	Phage_GPD	NC	cl15796
VgrG 1 Campylobacter peloridis LMG 23910	non-specific	411417	475	506	0.00195037	41.4304	NF033848	VgrG_rel	N	cl41471
VgrG 1 Campylobacter peloridis LMG 23910	superfamily	411417	475	506	0.00195037	41.4304	cl41471	VgrG_rel superfamily	N	-
VgrG 1 Campylobacter peloridis LMG 23910	non-specific	411417	475	506	0.00195037	41.4304	NF033848	VgrG_rel	N	cl41471
VgrG Campylobacter ornithocola LMG 29815	non-specific	274542	132	569	4.15e-47	175.467	TIGR03361	VI_Rhs_Vgr	-	cl37255
VgrG Campylobacter ornithocola LMG 29815	superfamily	274542	132	569	4.15e-47	175.467	cl37255	VI_Rhs_Vgr superfamily	-	-
VgrG Campylobacter ornithocola LMG 29815	non-specific	226032	139	597	3.65e-35	140.927	COG3501	VgrG	N	cl34624
VgrG Campylobacter ornithocola LMG 29815	superfamily	226032	139	597	3.65e-35	140.927	cl34624	VgrG superfamily	N	-
VgrG Campylobacter ornithocola LMG 29815	non-specific	273730	47	552	8.5e-33	132.983	TIGR01646	vgr_GE	-	cl36942
VgrG Campylobacter ornithocola LMG 29815	superfamily	273730	47	552	8.5e-33	132.983	cl36942	vgr_GE superfamily	-	-
VgrG Campylobacter ornithocola LMG 29815	specific	398408	430	500	1.04e-08	52.5739	pfam04717	Phage_base_V	-	cl17812
VgrG Campylobacter ornithocola LMG 29815	superfamily	418463	430	500	1.04e-08	52.5739	cl17812	Phage_base_V superfamily	-	-
VgrG Campylobacter ornithocola LMG 29815	non-specific	399150	132	287	5.29e-08	55.0114	pfam05954	Phage_GPD	NC	cl15796
VgrG Campylobacter ornithocola LMG 29815	superfamily	417772	132	287	5.29e-08	55.0114	cl15796	Phage_GPD superfamily	NC	-
VgrG Campylobacter ornithocola LMG 29815	non-specific	411417	475	506	0.00160092	41.8156	NF033848	VgrG_rel	N	cl41471
VgrG Campylobacter ornithocola LMG 29815	superfamily	411417	475	506	0.00160092	41.8156	cl41471	VgrG_rel superfamily	N	-
VgrG 2 Campylobacter subantarcticus LMG 24377	non-specific	274542	46	429	2.87e-14	74.5444	TIGR03361	VI_Rhs_Vgr	C	cl37255
VgrG 2 Campylobacter subantarcticus LMG 24377	superfamily	274542	46	429	2.87e-14	74.5444	cl37255	VI_Rhs_Vgr superfamily	C	-
VgrG 2 Campylobacter subantarcticus LMG 24377	non-specific	274542	46	429	2.87e-14	74.5444	TIGR03361	VI_Rhs_Vgr	C	cl37255
VgrG 2 Campylobacter subantarcticus LMG 24377	non-specific	399150	46	294	5.13e-10	60.019	pfam05954	Phage_GPD	C	cl15796
VgrG 2 Campylobacter subantarcticus LMG 24377	superfamily	417772	46	294	5.13e-10	60.019	cl15796	Phage_GPD superfamily	C	-
VgrG 2 Campylobacter subantarcticus LMG 24377	non-specific	399150	46	294	5.13e-10	60.019	pfam05954	Phage_GPD	C	cl15796
VgrG 2 Campylobacter subantarcticus LMG 24377	non-specific	226032	36	294	5.06e-09	58.1095	COG3501	VgrG	C	cl34624
VgrG 2 Campylobacter subantarcticus LMG 24377	superfamily	226032	36	294	5.06e-09	58.1095	cl34624	VgrG superfamily	C	-
VgrG 2 Campylobacter subantarcticus LMG 24377	non-specific	226032	36	294	5.06e-09	58.1095	COG3501	VgrG	C	cl34624
VgrG 2 Campylobacter subantarcticus LMG 24374	non-specific	274542	46	429	2.87e-14	74.5444	TIGR03361	VI_Rhs_Vgr	C	cl37255
VgrG 2 Campylobacter subantarcticus LMG 24374	superfamily	274542	46	429	2.87e-14	74.5444	cl37255	VI_Rhs_Vgr superfamily	C	-
VgrG 2 Campylobacter subantarcticus LMG 24374	non-specific	274542	46	429	2.87e-14	74.5444	TIGR03361	VI_Rhs_Vgr	C	cl37255
VgrG 2 Campylobacter subantarcticus LMG 24374	non-specific	399150	46	294	5.13e-10	60.019	pfam05954	Phage_GPD	C	cl15796
VgrG 2 Campylobacter subantarcticus LMG 24374	superfamily	417772	46	294	5.13e-10	60.019	cl15796	Phage_GPD superfamily	C	-
VgrG 2 Campylobacter subantarcticus LMG 24374	non-specific	399150	46	294	5.13e-10	60.019	pfam05954	Phage_GPD	C	cl15796
VgrG 2 Campylobacter subantarcticus LMG 24374	non-specific	226032	36	294	5.06e-09	58.1095	COG3501	VgrG	C	cl34624
VgrG 2 Campylobacter subantarcticus LMG 24374	superfamily	226032	36	294	5.06e-09	58.1095	cl34624	VgrG superfamily	C	-
VgrG 2 Campylobacter subantarcticus LMG 24374	non-specific	226032	36	294	5.06e-09	58.1095	COG3501	VgrG	C	cl34624
VgrG 2 Campylobacter sp. 2014D-0216	non-specific	274542	46	286	6.88e-14	73.3888	TIGR03361	VI_Rhs_Vgr	C	cl37255
VgrG 2 Campylobacter sp. 2014D-0216	superfamily	274542	46	286	6.88e-14	73.3888	cl37255	VI_Rhs_Vgr superfamily	C	-
VgrG 2 Campylobacter sp. 2014D-0216	non-specific	399150	46	203	7.96e-08	53.4706	pfam05954	Phage_GPD	C	cl15796
VgrG 2 Campylobacter sp. 2014D-0216	superfamily	417772	46	203	7.96e-08	53.4706	cl15796	Phage_GPD superfamily	C	-
VgrG 2 Campylobacter sp. 2014D-0216	non-specific	226032	36	294	1.03e-07	53.8723	COG3501	VgrG	C	cl34624
VgrG 2 Campylobacter sp. 2014D-0216	superfamily	226032	36	294	1.03e-07	53.8723	cl34624	VgrG superfamily	C	-
VgrG 5 Campylobacter lari NCTC 11845	non-specific	274542	132	287	3.08e-12	67.996	TIGR03361	VI_Rhs_Vgr	C	cl37255
VgrG 5 Campylobacter lari NCTC 11845	superfamily	274542	132	287	3.08e-12	67.996	cl37255	VI_Rhs_Vgr superfamily	C	-
VgrG 5 Campylobacter lari NCTC 11845	non-specific	399150	132	287	2.96e-08	55.0114	pfam05954	Phage_GPD	NC	cl15796
VgrG 5 Campylobacter lari NCTC 11845	superfamily	417772	132	287	2.96e-08	55.0114	cl15796	Phage_GPD superfamily	NC	-
VgrG 5 Campylobacter lari NCTC 11845	non-specific	226032	139	294	2.15e-07	53.1019	COG3501	VgrG	NC	cl34624
VgrG 5 Campylobacter lari NCTC 11845	superfamily	226032	139	294	2.15e-07	53.1019	cl34624	VgrG superfamily	NC	-
VgrG 2 Campylobacter peloridis 2016D-0074	non-specific	274542	132	287	1.65e-12	68.7664	TIGR03361	VI_Rhs_Vgr	C	cl37255
VgrG 2 Campylobacter peloridis 2016D-0074	superfamily	274542	132	287	1.65e-12	68.7664	cl37255	VI_Rhs_Vgr superfamily	C	-
VgrG 2 Campylobacter peloridis 2016D-0074	non-specific	274542	132	287	1.65e-12	68.7664	TIGR03361	VI_Rhs_Vgr	C	cl37255
VgrG 2 Campylobacter peloridis 2016D-0074	non-specific	274542	132	287	1.65e-12	68.7664	TIGR03361	VI_Rhs_Vgr	C	cl37255
VgrG 2 Campylobacter peloridis 2016D-0074	non-specific	274542	132	287	1.65e-12	68.7664	TIGR03361	VI_Rhs_Vgr	C	cl37255
VgrG 2 Campylobacter peloridis 2016D-0074	non-specific	399150	132	280	1.81e-08	55.3966	pfam05954	Phage_GPD	NC	cl15796
VgrG 2 Campylobacter peloridis 2016D-0074	superfamily	417772	132	280	1.81e-08	55.3966	cl15796	Phage_GPD superfamily	NC	-
VgrG 2 Campylobacter peloridis 2016D-0074	non-specific	399150	132	280	1.81e-08	55.3966	pfam05954	Phage_GPD	NC	cl15796
VgrG 2 Campylobacter peloridis 2016D-0074	non-specific	399150	132	280	1.81e-08	55.3966	pfam05954	Phage_GPD	NC	cl15796
VgrG 2 Campylobacter peloridis 2016D-0074	non-specific	399150	132	280	1.81e-08	55.3966	pfam05954	Phage_GPD	NC	cl15796
VgrG 2 Campylobacter peloridis 2016D-0074	non-specific	226032	139	294	5.44e-08	54.6427	COG3501	VgrG	NC	cl34624
VgrG 2 Campylobacter peloridis 2016D-0074	superfamily	226032	139	294	5.44e-08	54.6427	cl34624	VgrG superfamily	NC	-
VgrG 2 Campylobacter peloridis 2016D-0074	non-specific	226032	139	294	5.44e-08	54.6427	COG3501	VgrG	NC	cl34624
VgrG 2 Campylobacter peloridis 2016D-0074	non-specific	226032	139	294	5.44e-08	54.6427	COG3501	VgrG	NC	cl34624
VgrG 2 Campylobacter peloridis 2016D-0074	non-specific	226032	139	294	5.44e-08	54.6427	COG3501	VgrG	NC	cl34624
VgrG 3 Campylobacter peloridis 2016D-0074	non-specific	274542	132	287	1.65e-12	68.7664	TIGR03361	VI_Rhs_Vgr	C	cl37255
VgrG 3 Campylobacter peloridis 2016D-0074	superfamily	274542	132	287	1.65e-12	68.7664	cl37255	VI_Rhs_Vgr superfamily	C	-
VgrG 3 Campylobacter peloridis 2016D-0074	non-specific	274542	132	287	1.65e-12	68.7664	TIGR03361	VI_Rhs_Vgr	C	cl37255
VgrG 3 Campylobacter peloridis 2016D-0074	non-specific	274542	132	287	1.65e-12	68.7664	TIGR03361	VI_Rhs_Vgr	C	cl37255
VgrG 3 Campylobacter peloridis 2016D-0074	non-specific	274542	132	287	1.65e-12	68.7664	TIGR03361	VI_Rhs_Vgr	C	cl37255
VgrG 3 Campylobacter peloridis 2016D-0074	non-specific	399150	132	280	1.81e-08	55.3966	pfam05954	Phage_GPD	NC	cl15796
VgrG 3 Campylobacter peloridis 2016D-0074	superfamily	417772	132	280	1.81e-08	55.3966	cl15796	Phage_GPD superfamily	NC	-
VgrG 3 Campylobacter peloridis 2016D-0074	non-specific	399150	132	280	1.81e-08	55.3966	pfam05954	Phage_GPD	NC	cl15796
VgrG 3 Campylobacter peloridis 2016D-0074	non-specific	399150	132	280	1.81e-08	55.3966	pfam05954	Phage_GPD	NC	cl15796
VgrG 3 Campylobacter peloridis 2016D-0074	non-specific	399150	132	280	1.81e-08	55.3966	pfam05954	Phage_GPD	NC	cl15796
VgrG 3 Campylobacter peloridis 2016D-0074	non-specific	226032	139	294	5.44e-08	54.6427	COG3501	VgrG	NC	cl34624
VgrG 3 Campylobacter peloridis 2016D-0074	superfamily	226032	139	294	5.44e-08	54.6427	cl34624	VgrG superfamily	NC	-
VgrG 3 Campylobacter peloridis 2016D-0074	non-specific	226032	139	294	5.44e-08	54.6427	COG3501	VgrG	NC	cl34624
VgrG 3 Campylobacter peloridis 2016D-0074	non-specific	226032	139	294	5.44e-08	54.6427	COG3501	VgrG	NC	cl34624
VgrG 3 Campylobacter peloridis 2016D-0074	non-specific	226032	139	294	5.44e-08	54.6427	COG3501	VgrG	NC	cl34624
VgrG 2 Campylobacter peloridis LMG 23910	non-specific	274542	132	287	1.65e-12	68.7664	TIGR03361	VI_Rhs_Vgr	C	cl37255
VgrG 2 Campylobacter peloridis LMG 23910	superfamily	274542	132	287	1.65e-12	68.7664	cl37255	VI_Rhs_Vgr superfamily	C	-
VgrG 2 Campylobacter peloridis LMG 23910	non-specific	274542	132	287	1.65e-12	68.7664	TIGR03361	VI_Rhs_Vgr	C	cl37255
VgrG 2 Campylobacter peloridis LMG 23910	non-specific	274542	132	287	1.65e-12	68.7664	TIGR03361	VI_Rhs_Vgr	C	cl37255
VgrG 2 Campylobacter peloridis LMG 23910	non-specific	274542	132	287	1.65e-12	68.7664	TIGR03361	VI_Rhs_Vgr	C	cl37255
VgrG 2 Campylobacter peloridis LMG 23910	non-specific	399150	132	280	1.81e-08	55.3966	pfam05954	Phage_GPD	NC	cl15796
VgrG 2 Campylobacter peloridis LMG 23910	superfamily	417772	132	280	1.81e-08	55.3966	cl15796	Phage_GPD superfamily	NC	-
VgrG 2 Campylobacter peloridis LMG 23910	non-specific	399150	132	280	1.81e-08	55.3966	pfam05954	Phage_GPD	NC	cl15796
VgrG 2 Campylobacter peloridis LMG 23910	non-specific	399150	132	280	1.81e-08	55.3966	pfam05954	Phage_GPD	NC	cl15796
VgrG 2 Campylobacter peloridis LMG 23910	non-specific	399150	132	280	1.81e-08	55.3966	pfam05954	Phage_GPD	NC	cl15796
VgrG 2 Campylobacter peloridis LMG 23910	non-specific	226032	139	294	5.44e-08	54.6427	COG3501	VgrG	NC	cl34624
VgrG 2 Campylobacter peloridis LMG 23910	superfamily	226032	139	294	5.44e-08	54.6427	cl34624	VgrG superfamily	NC	-
VgrG 2 Campylobacter peloridis LMG 23910	non-specific	226032	139	294	5.44e-08	54.6427	COG3501	VgrG	NC	cl34624
VgrG 2 Campylobacter peloridis LMG 23910	non-specific	226032	139	294	5.44e-08	54.6427	COG3501	VgrG	NC	cl34624
VgrG 2 Campylobacter peloridis LMG 23910	non-specific	226032	139	294	5.44e-08	54.6427	COG3501	VgrG	NC	cl34624
VgrG 3 Campylobacter peloridis LMG 23910	non-specific	274542	132	287	1.65e-12	68.7664	TIGR03361	VI_Rhs_Vgr	C	cl37255
VgrG 3 Campylobacter peloridis LMG 23910	superfamily	274542	132	287	1.65e-12	68.7664	cl37255	VI_Rhs_Vgr superfamily	C	-
VgrG 3 Campylobacter peloridis LMG 23910	non-specific	274542	132	287	1.65e-12	68.7664	TIGR03361	VI_Rhs_Vgr	C	cl37255
VgrG 3 Campylobacter peloridis LMG 23910	non-specific	274542	132	287	1.65e-12	68.7664	TIGR03361	VI_Rhs_Vgr	C	cl37255
VgrG 3 Campylobacter peloridis LMG 23910	non-specific	274542	132	287	1.65e-12	68.7664	TIGR03361	VI_Rhs_Vgr	C	cl37255
VgrG 3 Campylobacter peloridis LMG 23910	non-specific	399150	132	280	1.81e-08	55.3966	pfam05954	Phage_GPD	NC	cl15796
VgrG 3 Campylobacter peloridis LMG 23910	superfamily	417772	132	280	1.81e-08	55.3966	cl15796	Phage_GPD superfamily	NC	-
VgrG 3 Campylobacter peloridis LMG 23910	non-specific	399150	132	280	1.81e-08	55.3966	pfam05954	Phage_GPD	NC	cl15796
VgrG 3 Campylobacter peloridis LMG 23910	non-specific	399150	132	280	1.81e-08	55.3966	pfam05954	Phage_GPD	NC	cl15796
VgrG 3 Campylobacter peloridis LMG 23910	non-specific	399150	132	280	1.81e-08	55.3966	pfam05954	Phage_GPD	NC	cl15796
VgrG 3 Campylobacter peloridis LMG 23910	non-specific	226032	139	294	5.44e-08	54.6427	COG3501	VgrG	NC	cl34624
VgrG 3 Campylobacter peloridis LMG 23910	superfamily	226032	139	294	5.44e-08	54.6427	cl34624	VgrG superfamily	NC	-
VgrG 3 Campylobacter peloridis LMG 23910	non-specific	226032	139	294	5.44e-08	54.6427	COG3501	VgrG	NC	cl34624
VgrG 3 Campylobacter peloridis LMG 23910	non-specific	226032	139	294	5.44e-08	54.6427	COG3501	VgrG	NC	cl34624
VgrG 3 Campylobacter peloridis LMG 23910	non-specific	226032	139	294	5.44e-08	54.6427	COG3501	VgrG	NC	cl34624
VgrG 3 Campylobacter jejuni FDAARGOS_262	non-specific	274542	45	222	8.81e-12	66.8404	TIGR03361	VI_Rhs_Vgr	C	cl37255
VgrG 3 Campylobacter jejuni FDAARGOS_262	superfamily	274542	45	222	8.81e-12	66.8404	cl37255	VI_Rhs_Vgr superfamily	C	-
VgrG 3 Campylobacter jejuni FDAARGOS_262	non-specific	399150	45	222	1.69e-08	55.7818	pfam05954	Phage_GPD	C	cl15796
VgrG 3 Campylobacter jejuni FDAARGOS_262	superfamily	417772	45	222	1.69e-08	55.7818	cl15796	Phage_GPD superfamily	C	-
VgrG 3 Campylobacter jejuni FDAARGOS_262	non-specific	273730	138	222	5.06e-08	55.1726	TIGR01646	vgr_GE	C	cl36942
VgrG 3 Campylobacter jejuni FDAARGOS_262	superfamily	273730	138	222	5.06e-08	55.1726	cl36942	vgr_GE superfamily	C	-
VgrG 3 Campylobacter jejuni FDAARGOS_262	non-specific	226032	45	222	2.62e-07	52.7167	COG3501	VgrG	C	cl34624
VgrG 3 Campylobacter jejuni FDAARGOS_262	superfamily	226032	45	222	2.62e-07	52.7167	cl34624	VgrG superfamily	C	-
VgrG Campylobacter rectus ATCC 33238	non-specific	274542	63	611	3.99e-62	217.839	TIGR03361	VI_Rhs_Vgr	-	cl37255
VgrG Campylobacter rectus ATCC 33238	superfamily	274542	63	611	3.99e-62	217.839	cl37255	VI_Rhs_Vgr superfamily	-	-
VgrG Campylobacter rectus ATCC 33238	specific	226032	106	637	6.82e-48	178.677	COG3501	VgrG	-	cl34624
VgrG Campylobacter rectus ATCC 33238	superfamily	226032	106	637	6.82e-48	178.677	cl34624	VgrG superfamily	-	-
VgrG Campylobacter rectus ATCC 33238	non-specific	273730	91	593	5.35e-44	166.11	TIGR01646	vgr_GE	-	cl36942
VgrG Campylobacter rectus ATCC 33238	superfamily	273730	91	593	5.35e-44	166.11	cl36942	vgr_GE superfamily	-	-
VgrG Campylobacter rectus ATCC 33238	specific	399150	91	215	1.81e-19	89.6794	pfam05954	Phage_GPD	C	cl15796
VgrG Campylobacter rectus ATCC 33238	superfamily	417772	91	215	1.81e-19	89.6794	cl15796	Phage_GPD superfamily	C	-
VgrG Campylobacter rectus ATCC 33238	non-specific	398408	437	541	1.42e-09	54.8851	pfam04717	Phage_base_V	-	cl17812
VgrG Campylobacter rectus ATCC 33238	superfamily	418463	437	541	1.42e-09	54.8851	cl17812	Phage_base_V superfamily	-	-
VgrG Campylobacter rectus ATCC 33238	non-specific	214513	137	214	4.83e-05	46.4048	smart00093	SERPIN	C	cl38926
VgrG Campylobacter rectus ATCC 33238	superfamily	422956	137	214	4.83e-05	46.4048	cl38926	serpin superfamily	C	-
VgrG Campylobacter rectus ATCC 33238	non-specific	222900	653	787	0.000638842	43.2051	PHA02596	5	N	cl33691
VgrG Campylobacter rectus ATCC 33238	superfamily	222900	653	787	0.000638842	43.2051	cl33691	5 superfamily	N	-
VgrG Campylobacter rectus ATCC 33238	non-specific	395032	137	214	0.00171203	41.4625	pfam00079	Serpin	C	cl38926
VgrG Campylobacter rectus ATCC 33238	non-specific	411417	515	542	0.00672881	39.8896	NF033848	VgrG_rel	N	cl41471
VgrG Campylobacter rectus ATCC 33238	superfamily	411417	515	542	0.00672881	39.8896	cl41471	VgrG_rel superfamily	N	-
VgrG Campylobacter sp. CCUG 57310	non-specific	274542	248	805	7.62e-59	210.905	TIGR03361	VI_Rhs_Vgr	-	cl37255
VgrG Campylobacter sp. CCUG 57310	superfamily	274542	248	805	7.62e-59	210.905	cl37255	VI_Rhs_Vgr superfamily	-	-
VgrG Campylobacter sp. CCUG 57310	specific	226032	328	831	1.02e-44	170.588	COG3501	VgrG	-	cl34624
VgrG Campylobacter sp. CCUG 57310	superfamily	226032	328	831	1.02e-44	170.588	cl34624	VgrG superfamily	-	-
VgrG Campylobacter sp. CCUG 57310	non-specific	273730	316	787	7.17e-44	166.495	TIGR01646	vgr_GE	-	cl36942
VgrG Campylobacter sp. CCUG 57310	superfamily	273730	316	787	7.17e-44	166.495	cl36942	vgr_GE superfamily	-	-
VgrG Campylobacter sp. CCUG 57310	non-specific	399150	328	407	2.58e-12	68.8786	pfam05954	Phage_GPD	NC	cl15796
VgrG Campylobacter sp. CCUG 57310	superfamily	417772	328	407	2.58e-12	68.8786	cl15796	Phage_GPD superfamily	NC	-
VgrG Campylobacter sp. CCUG 57310	non-specific	398408	631	735	2.97e-11	59.8927	pfam04717	Phage_base_V	-	cl17812
VgrG Campylobacter sp. CCUG 57310	superfamily	418463	631	735	2.97e-11	59.8927	cl17812	Phage_base_V superfamily	-	-
VgrG Campylobacter sp. CCUG 57310	non-specific	214513	329	406	0.000841117	42.938	smart00093	SERPIN	C	cl38926
VgrG Campylobacter sp. CCUG 57310	superfamily	422956	329	406	0.000841117	42.938	cl38926	serpin superfamily	C	-
VgrG Campylobacter sp. CCUG 57310	non-specific	183072	92	150	0.00116456	40.7646	PRK11280	PRK11280	NC	cl10470
VgrG Campylobacter sp. CCUG 57310	superfamily	415854	92	150	0.00116456	40.7646	cl10470	Rick_17kDa_Anti superfamily	NC	-
VgrG Campylobacter concisus P1CDO3	non-specific	274542	159	741	3.85e-65	228.239	TIGR03361	VI_Rhs_Vgr	-	cl37255
VgrG Campylobacter concisus P1CDO3	superfamily	274542	159	741	3.85e-65	228.239	cl37255	VI_Rhs_Vgr superfamily	-	-
VgrG Campylobacter concisus P1CDO3	specific	226032	217	767	6.43e-48	179.833	COG3501	VgrG	-	cl34624
VgrG Campylobacter concisus P1CDO3	superfamily	226032	217	767	6.43e-48	179.833	cl34624	VgrG superfamily	-	-
VgrG Campylobacter concisus P1CDO3	non-specific	273730	217	723	2.3e-42	161.873	TIGR01646	vgr_GE	-	cl36942
VgrG Campylobacter concisus P1CDO3	superfamily	273730	217	723	2.3e-42	161.873	cl36942	vgr_GE superfamily	-	-
VgrG Campylobacter concisus P1CDO3	specific	399150	238	493	4.28e-18	86.2126	pfam05954	Phage_GPD	-	cl15796
VgrG Campylobacter concisus P1CDO3	superfamily	417772	238	493	4.28e-18	86.2126	cl15796	Phage_GPD superfamily	-	-
VgrG Campylobacter concisus P1CDO3	non-specific	398408	589	671	2.92e-11	59.8927	pfam04717	Phage_base_V	-	cl17812
VgrG Campylobacter concisus P1CDO3	superfamily	418463	589	671	2.92e-11	59.8927	cl17812	Phage_base_V superfamily	-	-
VgrG Campylobacter concisus P1CDO3	non-specific	222900	795	923	0.00590778	40.1235	PHA02596	5	N	cl33691
VgrG Campylobacter concisus P1CDO3	superfamily	222900	795	923	0.00590778	40.1235	cl33691	5 superfamily	N	-
VgrG Campylobacter concisus P1CDO2	non-specific	274542	160	742	1.36e-65	229.395	TIGR03361	VI_Rhs_Vgr	-	cl37255
VgrG Campylobacter concisus P1CDO2	superfamily	274542	160	742	1.36e-65	229.395	cl37255	VI_Rhs_Vgr superfamily	-	-
VgrG Campylobacter concisus P1CDO2	specific	226032	218	768	1.1e-47	179.062	COG3501	VgrG	-	cl34624
VgrG Campylobacter concisus P1CDO2	superfamily	226032	218	768	1.1e-47	179.062	cl34624	VgrG superfamily	-	-
VgrG Campylobacter concisus P1CDO2	non-specific	273730	218	724	2.31e-42	161.873	TIGR01646	vgr_GE	-	cl36942
VgrG Campylobacter concisus P1CDO2	superfamily	273730	218	724	2.31e-42	161.873	cl36942	vgr_GE superfamily	-	-
VgrG Campylobacter concisus P1CDO2	specific	399150	239	494	4.29e-18	86.2126	pfam05954	Phage_GPD	-	cl15796
VgrG Campylobacter concisus P1CDO2	superfamily	417772	239	494	4.29e-18	86.2126	cl15796	Phage_GPD superfamily	-	-
VgrG Campylobacter concisus P1CDO2	non-specific	398408	590	672	1.79e-11	60.6631	pfam04717	Phage_base_V	-	cl17812
VgrG Campylobacter concisus P1CDO2	superfamily	418463	590	672	1.79e-11	60.6631	cl17812	Phage_base_V superfamily	-	-
VgrG Campylobacter concisus P1CDO2	non-specific	411417	646	673	0.00362308	41.0452	NF033848	VgrG_rel	N	cl41471
VgrG Campylobacter concisus P1CDO2	superfamily	411417	646	673	0.00362308	41.0452	cl41471	VgrG_rel superfamily	N	-
VgrG Campylobacter concisus P1CDO2	non-specific	222900	796	924	0.00695879	40.1235	PHA02596	5	N	cl33691
VgrG Campylobacter concisus P1CDO2	superfamily	222900	796	924	0.00695879	40.1235	cl33691	5 superfamily	N	-
VgrG Campylobacter concisus P2CDO4	non-specific	274542	140	722	5.94e-65	227.469	TIGR03361	VI_Rhs_Vgr	-	cl37255
VgrG Campylobacter concisus P2CDO4	superfamily	274542	140	722	5.94e-65	227.469	cl37255	VI_Rhs_Vgr superfamily	-	-
VgrG Campylobacter concisus P2CDO4	specific	226032	198	748	1.98e-47	178.292	COG3501	VgrG	-	cl34624
VgrG Campylobacter concisus P2CDO4	superfamily	226032	198	748	1.98e-47	178.292	cl34624	VgrG superfamily	-	-
VgrG Campylobacter concisus P2CDO4	non-specific	273730	198	704	2.07e-42	161.873	TIGR01646	vgr_GE	-	cl36942
VgrG Campylobacter concisus P2CDO4	superfamily	273730	198	704	2.07e-42	161.873	cl36942	vgr_GE superfamily	-	-
VgrG Campylobacter concisus P2CDO4	specific	399150	220	474	1.01e-17	85.057	pfam05954	Phage_GPD	-	cl15796
VgrG Campylobacter concisus P2CDO4	superfamily	417772	220	474	1.01e-17	85.057	cl15796	Phage_GPD superfamily	-	-
VgrG Campylobacter concisus P2CDO4	non-specific	398408	570	652	1.76e-11	60.6631	pfam04717	Phage_base_V	-	cl17812
VgrG Campylobacter concisus P2CDO4	superfamily	418463	570	652	1.76e-11	60.6631	cl17812	Phage_base_V superfamily	-	-
VgrG Campylobacter concisus P2CDO4	non-specific	411417	626	653	0.00353264	41.0452	NF033848	VgrG_rel	N	cl41471
VgrG Campylobacter concisus P2CDO4	superfamily	411417	626	653	0.00353264	41.0452	cl41471	VgrG_rel superfamily	N	-
VgrG Campylobacter concisus P2CDO4	non-specific	222900	776	904	0.00557409	40.5087	PHA02596	5	N	cl33691
VgrG Campylobacter concisus P2CDO4	superfamily	222900	776	904	0.00557409	40.5087	cl33691	5 superfamily	N	-
VgrG Campylobacter concisus H16O-S1	non-specific	274542	160	742	1.41e-64	226.698	TIGR03361	VI_Rhs_Vgr	-	cl37255
VgrG Campylobacter concisus H16O-S1	superfamily	274542	160	742	1.41e-64	226.698	cl37255	VI_Rhs_Vgr superfamily	-	-
VgrG Campylobacter concisus H16O-S1	specific	226032	218	768	9.97e-48	179.062	COG3501	VgrG	-	cl34624
VgrG Campylobacter concisus H16O-S1	superfamily	226032	218	768	9.97e-48	179.062	cl34624	VgrG superfamily	-	-
VgrG Campylobacter concisus H16O-S1	non-specific	273730	218	724	2.97e-42	161.488	TIGR01646	vgr_GE	-	cl36942
VgrG Campylobacter concisus H16O-S1	superfamily	273730	218	724	2.97e-42	161.488	cl36942	vgr_GE superfamily	-	-
VgrG Campylobacter concisus H16O-S1	specific	399150	240	494	5.02e-18	85.8274	pfam05954	Phage_GPD	-	cl15796
VgrG Campylobacter concisus H16O-S1	superfamily	417772	240	494	5.02e-18	85.8274	cl15796	Phage_GPD superfamily	-	-
VgrG Campylobacter concisus H16O-S1	non-specific	398408	590	672	1.79e-11	60.6631	pfam04717	Phage_base_V	-	cl17812
VgrG Campylobacter concisus H16O-S1	superfamily	418463	590	672	1.79e-11	60.6631	cl17812	Phage_base_V superfamily	-	-
VgrG Campylobacter concisus H16O-S1	non-specific	222900	796	924	0.00123617	42.4347	PHA02596	5	N	cl33691
VgrG Campylobacter concisus H16O-S1	superfamily	222900	796	924	0.00123617	42.4347	cl33691	5 superfamily	N	-
VgrG Campylobacter concisus H16O-S1	non-specific	411417	646	673	0.00362308	41.0452	NF033848	VgrG_rel	N	cl41471
VgrG Campylobacter concisus H16O-S1	superfamily	411417	646	673	0.00362308	41.0452	cl41471	VgrG_rel superfamily	N	-
VgrG Campylobacter concisus P15UCO-S2	non-specific	274542	160	743	1.2e-64	226.698	TIGR03361	VI_Rhs_Vgr	-	cl37255
VgrG Campylobacter concisus P15UCO-S2	superfamily	274542	160	743	1.2e-64	226.698	cl37255	VI_Rhs_Vgr superfamily	-	-
VgrG Campylobacter concisus P15UCO-S2	specific	226032	218	769	3.28e-47	177.521	COG3501	VgrG	-	cl34624
VgrG Campylobacter concisus P15UCO-S2	superfamily	226032	218	769	3.28e-47	177.521	cl34624	VgrG superfamily	-	-
VgrG Campylobacter concisus P15UCO-S2	non-specific	273730	218	725	6.43e-42	160.717	TIGR01646	vgr_GE	-	cl36942
VgrG Campylobacter concisus P15UCO-S2	superfamily	273730	218	725	6.43e-42	160.717	cl36942	vgr_GE superfamily	-	-
VgrG Campylobacter concisus P15UCO-S2	specific	399150	241	495	7.23e-18	85.4422	pfam05954	Phage_GPD	-	cl15796
VgrG Campylobacter concisus P15UCO-S2	superfamily	417772	241	495	7.23e-18	85.4422	cl15796	Phage_GPD superfamily	-	-
VgrG Campylobacter concisus P15UCO-S2	non-specific	398408	591	673	1.8e-11	60.6631	pfam04717	Phage_base_V	-	cl17812
VgrG Campylobacter concisus P15UCO-S2	superfamily	418463	591	673	1.8e-11	60.6631	cl17812	Phage_base_V superfamily	-	-
VgrG Campylobacter concisus P15UCO-S2	non-specific	222900	797	925	0.00133681	42.4347	PHA02596	5	N	cl33691
VgrG Campylobacter concisus P15UCO-S2	superfamily	222900	797	925	0.00133681	42.4347	cl33691	5 superfamily	N	-
VgrG Campylobacter concisus P15UCO-S2	non-specific	411417	647	674	0.0036276	41.0452	NF033848	VgrG_rel	N	cl41471
VgrG Campylobacter concisus P15UCO-S2	superfamily	411417	647	674	0.0036276	41.0452	cl41471	VgrG_rel superfamily	N	-
VgrG Campylobacter concisus P13UCO-S1	non-specific	274542	168	744	4.29e-65	227.854	TIGR03361	VI_Rhs_Vgr	-	cl37255
VgrG Campylobacter concisus P13UCO-S1	superfamily	274542	168	744	4.29e-65	227.854	cl37255	VI_Rhs_Vgr superfamily	-	-
VgrG Campylobacter concisus P13UCO-S1	specific	226032	220	770	1.1e-47	179.062	COG3501	VgrG	-	cl34624
VgrG Campylobacter concisus P13UCO-S1	superfamily	226032	220	770	1.1e-47	179.062	cl34624	VgrG superfamily	-	-
VgrG Campylobacter concisus P13UCO-S1	non-specific	273730	220	726	3.96e-42	161.103	TIGR01646	vgr_GE	-	cl36942
VgrG Campylobacter concisus P13UCO-S1	superfamily	273730	220	726	3.96e-42	161.103	cl36942	vgr_GE superfamily	-	-
VgrG Campylobacter concisus P13UCO-S1	specific	399150	242	496	4.76e-18	85.8274	pfam05954	Phage_GPD	-	cl15796
VgrG Campylobacter concisus P13UCO-S1	superfamily	417772	242	496	4.76e-18	85.8274	cl15796	Phage_GPD superfamily	-	-
VgrG Campylobacter concisus P13UCO-S1	non-specific	398408	601	674	5.53e-11	59.1223	pfam04717	Phage_base_V	-	cl17812
VgrG Campylobacter concisus P13UCO-S1	superfamily	418463	601	674	5.53e-11	59.1223	cl17812	Phage_base_V superfamily	-	-
VgrG Campylobacter concisus P13UCO-S1	non-specific	411417	648	675	0.00363212	41.0452	NF033848	VgrG_rel	N	cl41471
VgrG Campylobacter concisus P13UCO-S1	superfamily	411417	648	675	0.00363212	41.0452	cl41471	VgrG_rel superfamily	N	-
VgrG Campylobacter concisus P13UCO-S1	non-specific	222900	798	926	0.00526068	40.5087	PHA02596	5	N	cl33691
VgrG Campylobacter concisus P13UCO-S1	superfamily	222900	798	926	0.00526068	40.5087	cl33691	5 superfamily	N	-
VgrG Campylobacter concisus P11CDO-S1	non-specific	274542	41	623	4.56e-66	229.009	TIGR03361	VI_Rhs_Vgr	-	cl37255
VgrG Campylobacter concisus P11CDO-S1	superfamily	274542	41	623	4.56e-66	229.009	cl37255	VI_Rhs_Vgr superfamily	-	-
VgrG Campylobacter concisus P11CDO-S1	specific	226032	99	649	3.16e-48	179.833	COG3501	VgrG	-	cl34624
VgrG Campylobacter concisus P11CDO-S1	superfamily	226032	99	649	3.16e-48	179.833	cl34624	VgrG superfamily	-	-
VgrG Campylobacter concisus P11CDO-S1	non-specific	273730	99	605	2.57e-42	161.103	TIGR01646	vgr_GE	-	cl36942
VgrG Campylobacter concisus P11CDO-S1	superfamily	273730	99	605	2.57e-42	161.103	cl36942	vgr_GE superfamily	-	-
VgrG Campylobacter concisus P11CDO-S1	specific	399150	128	375	1.75e-17	83.9014	pfam05954	Phage_GPD	-	cl15796
VgrG Campylobacter concisus P11CDO-S1	superfamily	417772	128	375	1.75e-17	83.9014	cl15796	Phage_GPD superfamily	-	-
VgrG Campylobacter concisus P11CDO-S1	non-specific	398408	480	553	4.81e-11	59.1223	pfam04717	Phage_base_V	-	cl17812
VgrG Campylobacter concisus P11CDO-S1	superfamily	418463	480	553	4.81e-11	59.1223	cl17812	Phage_base_V superfamily	-	-
VgrG Campylobacter concisus P11CDO-S1	non-specific	222900	677	805	0.0011451	42.4347	PHA02596	5	N	cl33691
VgrG Campylobacter concisus P11CDO-S1	superfamily	222900	677	805	0.0011451	42.4347	cl33691	5 superfamily	N	-
VgrG Campylobacter concisus P11CDO-S1	non-specific	411417	527	554	0.00308501	41.0452	NF033848	VgrG_rel	N	cl41471
VgrG Campylobacter concisus P11CDO-S1	superfamily	411417	527	554	0.00308501	41.0452	cl41471	VgrG_rel superfamily	N	-
VgrG Campylobacter concisus 13826	non-specific	274542	312	814	1.2e-64	227.469	TIGR03361	VI_Rhs_Vgr	-	cl37255
VgrG Campylobacter concisus 13826	superfamily	274542	312	814	1.2e-64	227.469	cl37255	VI_Rhs_Vgr superfamily	-	-
VgrG Campylobacter concisus 13826	specific	226032	290	840	1.36e-47	179.062	COG3501	VgrG	-	cl34624
VgrG Campylobacter concisus 13826	superfamily	226032	290	840	1.36e-47	179.062	cl34624	VgrG superfamily	-	-
VgrG Campylobacter concisus 13826	non-specific	273730	290	796	2.67e-42	161.873	TIGR01646	vgr_GE	-	cl36942
VgrG Campylobacter concisus 13826	superfamily	273730	290	796	2.67e-42	161.873	cl36942	vgr_GE superfamily	-	-
VgrG Campylobacter concisus 13826	specific	399150	312	566	5.21e-18	85.8274	pfam05954	Phage_GPD	-	cl15796
VgrG Campylobacter concisus 13826	superfamily	417772	312	566	5.21e-18	85.8274	cl15796	Phage_GPD superfamily	-	-
VgrG Campylobacter concisus 13826	non-specific	398408	662	744	1.93e-11	60.6631	pfam04717	Phage_base_V	-	cl17812
VgrG Campylobacter concisus 13826	superfamily	418463	662	744	1.93e-11	60.6631	cl17812	Phage_base_V superfamily	-	-
VgrG Campylobacter concisus 13826	non-specific	222900	868	996	0.000974128	42.8199	PHA02596	5	N	cl33691
VgrG Campylobacter concisus 13826	superfamily	222900	868	996	0.000974128	42.8199	cl33691	5 superfamily	N	-
VgrG Campylobacter concisus 13826	non-specific	411417	718	745	0.00394863	41.0452	NF033848	VgrG_rel	N	cl41471
VgrG Campylobacter concisus 13826	superfamily	411417	718	745	0.00394863	41.0452	cl41471	VgrG_rel superfamily	N	-
VgrG Campylobacter concisus H9O-S2	non-specific	274542	241	817	8.01e-65	227.854	TIGR03361	VI_Rhs_Vgr	-	cl37255
VgrG Campylobacter concisus H9O-S2	superfamily	274542	241	817	8.01e-65	227.854	cl37255	VI_Rhs_Vgr superfamily	-	-
VgrG Campylobacter concisus H9O-S2	specific	226032	293	843	1.45e-47	179.062	COG3501	VgrG	-	cl34624
VgrG Campylobacter concisus H9O-S2	superfamily	226032	293	843	1.45e-47	179.062	cl34624	VgrG superfamily	-	-
VgrG Campylobacter concisus H9O-S2	non-specific	273730	293	799	2.79e-42	161.873	TIGR01646	vgr_GE	-	cl36942
VgrG Campylobacter concisus H9O-S2	superfamily	273730	293	799	2.79e-42	161.873	cl36942	vgr_GE superfamily	-	-
VgrG Campylobacter concisus H9O-S2	specific	399150	315	569	5.23e-18	85.8274	pfam05954	Phage_GPD	-	cl15796
VgrG Campylobacter concisus H9O-S2	superfamily	417772	315	569	5.23e-18	85.8274	cl15796	Phage_GPD superfamily	-	-
VgrG Campylobacter concisus H9O-S2	non-specific	398408	665	747	1.94e-11	60.6631	pfam04717	Phage_base_V	-	cl17812
VgrG Campylobacter concisus H9O-S2	superfamily	418463	665	747	1.94e-11	60.6631	cl17812	Phage_base_V superfamily	-	-
VgrG Campylobacter concisus H9O-S2	non-specific	411417	721	748	0.0039622	41.0452	NF033848	VgrG_rel	N	cl41471
VgrG Campylobacter concisus H9O-S2	superfamily	411417	721	748	0.0039622	41.0452	cl41471	VgrG_rel superfamily	N	-
VgrG Campylobacter concisus H9O-S2	non-specific	222900	871	999	0.00635679	40.1235	PHA02596	5	N	cl33691
VgrG Campylobacter concisus H9O-S2	superfamily	222900	871	999	0.00635679	40.1235	cl33691	5 superfamily	N	-
VgrG Campylobacter concisus H1O1	non-specific	274542	131	626	4.05e-62	218.224	TIGR03361	VI_Rhs_Vgr	-	cl37255
VgrG Campylobacter concisus H1O1	superfamily	274542	131	626	4.05e-62	218.224	cl37255	VI_Rhs_Vgr superfamily	-	-
VgrG Campylobacter concisus H1O1	non-specific	274542	131	626	4.05e-62	218.224	TIGR03361	VI_Rhs_Vgr	-	cl37255
VgrG Campylobacter concisus H1O1	specific	226032	103	652	6.87e-46	173.284	COG3501	VgrG	-	cl34624
VgrG Campylobacter concisus H1O1	superfamily	226032	103	652	6.87e-46	173.284	cl34624	VgrG superfamily	-	-
VgrG Campylobacter concisus H1O1	non-specific	226032	103	652	6.87e-46	173.284	COG3501	VgrG	-	cl34624
VgrG Campylobacter concisus H1O1	non-specific	273730	103	608	6.76e-43	163.028	TIGR01646	vgr_GE	-	cl36942
VgrG Campylobacter concisus H1O1	superfamily	273730	103	608	6.76e-43	163.028	cl36942	vgr_GE superfamily	-	-
VgrG Campylobacter concisus H1O1	non-specific	273730	103	608	6.76e-43	163.028	TIGR01646	vgr_GE	-	cl36942
VgrG Campylobacter concisus H1O1	non-specific	399150	103	240	1.88e-16	80.8198	pfam05954	Phage_GPD	C	cl15796
VgrG Campylobacter concisus H1O1	superfamily	417772	103	240	1.88e-16	80.8198	cl15796	Phage_GPD superfamily	C	-
VgrG Campylobacter concisus H1O1	non-specific	399150	103	240	1.88e-16	80.8198	pfam05954	Phage_GPD	C	cl15796
VgrG Campylobacter concisus H1O1	non-specific	398408	483	556	7.86e-11	58.3519	pfam04717	Phage_base_V	-	cl17812
VgrG Campylobacter concisus H1O1	superfamily	418463	483	556	7.86e-11	58.3519	cl17812	Phage_base_V superfamily	-	-
VgrG Campylobacter concisus H1O1	non-specific	398408	483	556	7.86e-11	58.3519	pfam04717	Phage_base_V	-	cl17812
VgrG Campylobacter concisus H1O1	non-specific	222877	172	236	0.00483419	40.067	PHA02561	D	NC	cl15796
VgrG Campylobacter concisus H1O1	non-specific	222877	172	236	0.00483419	40.067	PHA02561	D	NC	cl15796
VgrG Campylobacter concisus H1O1	non-specific	411417	530	562	0.00550388	40.2748	NF033848	VgrG_rel	N	cl41471
VgrG Campylobacter concisus H1O1	superfamily	411417	530	562	0.00550388	40.2748	cl41471	VgrG_rel superfamily	N	-
VgrG Campylobacter concisus H1O1	non-specific	411417	530	562	0.00550388	40.2748	NF033848	VgrG_rel	N	cl41471
VgrG Campylobacter concisus P26UCO-S2	non-specific	274542	131	626	4.05e-62	218.224	TIGR03361	VI_Rhs_Vgr	-	cl37255
VgrG Campylobacter concisus P26UCO-S2	superfamily	274542	131	626	4.05e-62	218.224	cl37255	VI_Rhs_Vgr superfamily	-	-
VgrG Campylobacter concisus P26UCO-S2	non-specific	274542	131	626	4.05e-62	218.224	TIGR03361	VI_Rhs_Vgr	-	cl37255
VgrG Campylobacter concisus P26UCO-S2	specific	226032	103	652	6.87e-46	173.284	COG3501	VgrG	-	cl34624
VgrG Campylobacter concisus P26UCO-S2	superfamily	226032	103	652	6.87e-46	173.284	cl34624	VgrG superfamily	-	-
VgrG Campylobacter concisus P26UCO-S2	non-specific	226032	103	652	6.87e-46	173.284	COG3501	VgrG	-	cl34624
VgrG Campylobacter concisus P26UCO-S2	non-specific	273730	103	608	6.76e-43	163.028	TIGR01646	vgr_GE	-	cl36942
VgrG Campylobacter concisus P26UCO-S2	superfamily	273730	103	608	6.76e-43	163.028	cl36942	vgr_GE superfamily	-	-
VgrG Campylobacter concisus P26UCO-S2	non-specific	273730	103	608	6.76e-43	163.028	TIGR01646	vgr_GE	-	cl36942
VgrG Campylobacter concisus P26UCO-S2	non-specific	399150	103	240	1.88e-16	80.8198	pfam05954	Phage_GPD	C	cl15796
VgrG Campylobacter concisus P26UCO-S2	superfamily	417772	103	240	1.88e-16	80.8198	cl15796	Phage_GPD superfamily	C	-
VgrG Campylobacter concisus P26UCO-S2	non-specific	399150	103	240	1.88e-16	80.8198	pfam05954	Phage_GPD	C	cl15796
VgrG Campylobacter concisus P26UCO-S2	non-specific	398408	483	556	7.86e-11	58.3519	pfam04717	Phage_base_V	-	cl17812
VgrG Campylobacter concisus P26UCO-S2	superfamily	418463	483	556	7.86e-11	58.3519	cl17812	Phage_base_V superfamily	-	-
VgrG Campylobacter concisus P26UCO-S2	non-specific	398408	483	556	7.86e-11	58.3519	pfam04717	Phage_base_V	-	cl17812
VgrG Campylobacter concisus P26UCO-S2	non-specific	222877	172	236	0.00483419	40.067	PHA02561	D	NC	cl15796
VgrG Campylobacter concisus P26UCO-S2	non-specific	222877	172	236	0.00483419	40.067	PHA02561	D	NC	cl15796
VgrG Campylobacter concisus P26UCO-S2	non-specific	411417	530	562	0.00550388	40.2748	NF033848	VgrG_rel	N	cl41471
VgrG Campylobacter concisus P26UCO-S2	superfamily	411417	530	562	0.00550388	40.2748	cl41471	VgrG_rel superfamily	N	-
VgrG Campylobacter concisus P26UCO-S2	non-specific	411417	530	562	0.00550388	40.2748	NF033848	VgrG_rel	N	cl41471
VgrG 1 Campylobacter concisus ATCC 33237	non-specific	274542	131	626	8.84e-62	217.068	TIGR03361	VI_Rhs_Vgr	-	cl37255
VgrG 1 Campylobacter concisus ATCC 33237	superfamily	274542	131	626	8.84e-62	217.068	cl37255	VI_Rhs_Vgr superfamily	-	-
VgrG 1 Campylobacter concisus ATCC 33237	specific	226032	103	652	1.73e-45	172.129	COG3501	VgrG	-	cl34624
VgrG 1 Campylobacter concisus ATCC 33237	superfamily	226032	103	652	1.73e-45	172.129	cl34624	VgrG superfamily	-	-
VgrG 1 Campylobacter concisus ATCC 33237	non-specific	273730	103	608	3.7e-42	160.717	TIGR01646	vgr_GE	-	cl36942
VgrG 1 Campylobacter concisus ATCC 33237	superfamily	273730	103	608	3.7e-42	160.717	cl36942	vgr_GE superfamily	-	-
VgrG 1 Campylobacter concisus ATCC 33237	specific	399150	103	379	1.68e-17	83.9014	pfam05954	Phage_GPD	-	cl15796
VgrG 1 Campylobacter concisus ATCC 33237	superfamily	417772	103	379	1.68e-17	83.9014	cl15796	Phage_GPD superfamily	-	-
VgrG 1 Campylobacter concisus ATCC 33237	non-specific	398408	483	556	7.86e-11	58.3519	pfam04717	Phage_base_V	-	cl17812
VgrG 1 Campylobacter concisus ATCC 33237	superfamily	418463	483	556	7.86e-11	58.3519	cl17812	Phage_base_V superfamily	-	-
VgrG 1 Campylobacter concisus ATCC 33237	non-specific	411417	530	562	0.00550388	40.2748	NF033848	VgrG_rel	N	cl41471
VgrG 1 Campylobacter concisus ATCC 33237	superfamily	411417	530	562	0.00550388	40.2748	cl41471	VgrG_rel superfamily	N	-
VgrG Campylobacter concisus P27CDO-S2	non-specific	274542	250	745	1.51e-62	220.92	TIGR03361	VI_Rhs_Vgr	-	cl37255
VgrG Campylobacter concisus P27CDO-S2	superfamily	274542	250	745	1.51e-62	220.92	cl37255	VI_Rhs_Vgr superfamily	-	-
VgrG Campylobacter concisus P27CDO-S2	specific	226032	222	771	1.65e-46	175.595	COG3501	VgrG	-	cl34624
VgrG Campylobacter concisus P27CDO-S2	superfamily	226032	222	771	1.65e-46	175.595	cl34624	VgrG superfamily	-	-
VgrG Campylobacter concisus P27CDO-S2	non-specific	273730	222	727	2.39e-42	161.873	TIGR01646	vgr_GE	-	cl36942
VgrG Campylobacter concisus P27CDO-S2	superfamily	273730	222	727	2.39e-42	161.873	cl36942	vgr_GE superfamily	-	-
VgrG Campylobacter concisus P27CDO-S2	specific	399150	222	497	3.6e-18	86.2126	pfam05954	Phage_GPD	-	cl15796
VgrG Campylobacter concisus P27CDO-S2	superfamily	417772	222	497	3.6e-18	86.2126	cl15796	Phage_GPD superfamily	-	-
VgrG Campylobacter concisus P27CDO-S2	non-specific	398408	602	675	9.02e-11	58.3519	pfam04717	Phage_base_V	-	cl17812
VgrG Campylobacter concisus P27CDO-S2	superfamily	418463	602	675	9.02e-11	58.3519	cl17812	Phage_base_V superfamily	-	-
VgrG Campylobacter concisus P27CDO-S2	non-specific	411417	649	681	0.00645455	40.2748	NF033848	VgrG_rel	N	cl41471
VgrG Campylobacter concisus P27CDO-S2	superfamily	411417	649	681	0.00645455	40.2748	cl41471	VgrG_rel superfamily	N	-
VgrG 1 Campylobacter concisus P10CDO-S2	non-specific	274542	249	744	3.22e-61	217.068	TIGR03361	VI_Rhs_Vgr	-	cl37255
VgrG 1 Campylobacter concisus P10CDO-S2	superfamily	274542	249	744	3.22e-61	217.068	cl37255	VI_Rhs_Vgr superfamily	-	-
VgrG 1 Campylobacter concisus P10CDO-S2	specific	226032	221	770	9.79e-45	170.203	COG3501	VgrG	-	cl34624
VgrG 1 Campylobacter concisus P10CDO-S2	superfamily	226032	221	770	9.79e-45	170.203	cl34624	VgrG superfamily	-	-
VgrG 1 Campylobacter concisus P10CDO-S2	non-specific	273730	221	726	1e-41	159.947	TIGR01646	vgr_GE	-	cl36942
VgrG 1 Campylobacter concisus P10CDO-S2	superfamily	273730	221	726	1e-41	159.947	cl36942	vgr_GE superfamily	-	-
VgrG 1 Campylobacter concisus P10CDO-S2	specific	399150	221	496	2.03e-17	83.9014	pfam05954	Phage_GPD	-	cl15796
VgrG 1 Campylobacter concisus P10CDO-S2	superfamily	417772	221	496	2.03e-17	83.9014	cl15796	Phage_GPD superfamily	-	-
VgrG 1 Campylobacter concisus P10CDO-S2	non-specific	398408	601	674	9.01e-11	58.3519	pfam04717	Phage_base_V	-	cl17812
VgrG 1 Campylobacter concisus P10CDO-S2	superfamily	418463	601	674	9.01e-11	58.3519	cl17812	Phage_base_V superfamily	-	-
VgrG 1 Campylobacter concisus P10CDO-S2	non-specific	411417	648	680	0.00644657	40.2748	NF033848	VgrG_rel	N	cl41471
VgrG 1 Campylobacter concisus P10CDO-S2	superfamily	411417	648	680	0.00644657	40.2748	cl41471	VgrG_rel superfamily	N	-
