# Supplementary material for: In silico investigation of the genus Campylobacter type VI secretion system reveals genetic diversity in organization and putative effectors
Source: Microb Genom. 2022 Oct 31;8(10):mgen000898. doi: 10.1099/mgen.0.000898 (PMC9676060; doi:10.1099/mgen.0.000898)
Supplement: Supplementary material 5 [file mgen-8-898-s005.xlsx]

## Sheet: CJPI_1-Campygenus
Table S4. BLASTn analysis of CJ488_00930c, CJ488_0941c, and CJ488_1004 proxies for CJPI-1 against the Campylobacter nucleotide database
Query ID	Subject genome ID	Species	Strain	Length	Evalue	Bitscore
CJ488_00930c	NZ_CP010306.1	Campylobacter jejuni	00-1597	939	0	1729
CJ488_00941c	NZ_CP010306.1	Campylobacter jejuni	00-1597	279	3.03e-138	494
CJ488_01004	NZ_CP010306.1	Campylobacter jejuni	00-1597	1248	0	2261
CJ488_00930c	NZ_CP017029.1	Campylobacter jejuni subsp. jejuni	14980A	939	0	1729
CJ488_00941c	NZ_CP017029.1	Campylobacter jejuni subsp. jejuni	14980A	279	3.03e-138	494
CJ488_01004	NZ_CP017029.1	Campylobacter jejuni subsp. jejuni	14980A	1248	0	2255
CJ488_00930c	NZ_CP017026.1	Campylobacter coli	14983A	939	0	1690
CJ488_00941c	NZ_CP017026.1	Campylobacter coli	14983A	278	1.11e-122	442
CJ488_01004	NZ_CP017026.1	Campylobacter coli	14983A	1248	0	2261
CJ488_01004	NZ_CP037747.1	Campylobacter helveticus	2013D-9613	941	7.7e-175	617
CJ488_01004	NZ_CP037747.1	Campylobacter helveticus	2013D-9613	543	8.26e-125	451
CJ488_01004	NZ_CP037747.1	Campylobacter helveticus	2013D-9613	146	1.2e-43	182
CJ488_00930c	NZ_CP019977.1	Campylobacter coli	aerotolerant OR12	939	0	1690
CJ488_00930c	NZ_CP019977.1	Campylobacter coli	aerotolerant OR12	939	0	1674
CJ488_00930c	NZ_CP019977.1	Campylobacter coli	aerotolerant OR12	939	0	1674
CJ488_00941c	NZ_CP019977.1	Campylobacter coli	aerotolerant OR12	278	1.11e-122	442
CJ488_00941c	NZ_CP019977.1	Campylobacter coli	aerotolerant OR12	278	1.11e-122	442
CJ488_01004	NZ_CP019977.1	Campylobacter coli	aerotolerant OR12	1248	0	2261
CJ488_00930c	NZ_CP044176.1	Campylobacter coli	AR-0411	939	0	1679
CJ488_00941c	NZ_CP044176.1	Campylobacter coli	AR-0411	278	2.39e-124	448
CJ488_00941c	NZ_CP044176.1	Campylobacter coli	AR-0411	278	1.11e-122	442
CJ488_00930c	NZ_CP044169.1	Campylobacter jejuni	AR-0414	939	0	1729
CJ488_00941c	NZ_CP044169.1	Campylobacter jejuni	AR-0414	281	2.33e-144	514
CJ488_01004	NZ_CP044169.1	Campylobacter jejuni	AR-0414	1263	0	2202
CJ488_01004	NZ_CP020478.1	Campylobacter helveticus	ATCC 51209	941	7.7e-175	617
CJ488_01004	NZ_CP020478.1	Campylobacter helveticus	ATCC 51209	536	8.2e-130	468
CJ488_01004	NZ_CP020478.1	Campylobacter helveticus	ATCC 51209	146	1.2e-43	182
CJ488_00930c	NZ_CP032522.1	Campylobacter jejuni	BC	759	0	1378
CJ488_00930c	NZ_CP059964.1	Campylobacter jejuni	C1922C72	758	0	1327
CJ488_00941c	NZ_CP059964.1	Campylobacter jejuni	C1922C72	279	1.12e-117	425
CJ488_00930c	NZ_CP028187.1	Campylobacter coli	CFSAN054106	939	0	1679
CJ488_00941c	NZ_CP028187.1	Campylobacter coli	CFSAN054106	278	2.41e-119	431
CJ488_00930c	NZ_CP028185.1	Campylobacter jejuni	CFSAN054107	939	0	1685
CJ488_00941c	NZ_CP028185.1	Campylobacter jejuni	CFSAN054107	279	1.11e-122	442
CJ488_01004	NZ_CP028185.1	Campylobacter jejuni	CFSAN054107	1248	0	2289
CJ488_00930c	NZ_CP040610.1	Campylobacter sp. CFSAN093227	CFSAN093227	940	0	1679
CJ488_00941c	NZ_CP040610.1	Campylobacter sp. CFSAN093227	CFSAN093227	279	1.11e-122	442
CJ488_01004	NZ_CP040610.1	Campylobacter sp. CFSAN093227	CFSAN093227	1248	0	2289
CJ488_00930c	NZ_CP040611.1	Campylobacter sp. CFSAN093228	CFSAN093238	939	0	1729
CJ488_00941c	NZ_CP040611.1	Campylobacter sp. CFSAN093228	CFSAN093238	283	1.8e-145	518
CJ488_01004	NZ_CP040611.1	Campylobacter sp. CFSAN093228	CFSAN093238	1263	0	2202
CJ488_00930c	NZ_CP040614.1	Campylobacter sp. CFSAN093246	CFSAN093246	939	0	1690
CJ488_00930c	NZ_CP012212.1	Campylobacter jejuni	CJ017CCUA	939	0	1674
CJ488_01004	NZ_CP012212.1	Campylobacter jejuni	CJ017CCUA	1233	0	2135
CJ488_00930c	NZ_CP012221.1	Campylobacter jejuni	CJ018CCUA	939	0	1650
CJ488_00941c	NZ_CP012221.1	Campylobacter jejuni	CJ018CCUA	279	3.03e-138	494
CJ488_01004	NZ_CP012221.1	Campylobacter jejuni	CJ018CCUA	1248	0	2261
CJ488_00930c	NZ_CP012224.1	Campylobacter jejuni	CJ066CC508	939	0	1434
CJ488_00930c	NZ_CP012206.1	Campylobacter jejuni	CJ067CC45	939	0	1674
CJ488_00930c	NZ_CP012217.1	Campylobacter jejuni	CJ071CC464	939	0	1688
CJ488_00941c	NZ_CP012217.1	Campylobacter jejuni	CJ071CC464	288	6.56e-135	483
CJ488_01004	NZ_CP012217.1	Campylobacter jejuni	CJ071CC464	1248	0	2294
CJ488_00930c	NZ_CP034393.1	Campylobacter jejuni subsp. jejuni	CLB104	939	0	1666
CJ488_00941c	NZ_CP034393.1	Campylobacter jejuni subsp. jejuni	CLB104	284	1.08e-142	508
CJ488_01004	NZ_CP034393.1	Campylobacter jejuni subsp. jejuni	CLB104	1218	0	2228
CJ488_00930c	NZ_CP066028.1	Campylobacter coli	FDAARGOS_1028	939	0	1690
CJ488_00941c	NZ_CP066028.1	Campylobacter coli	FDAARGOS_1028	278	1.11e-122	442
CJ488_01004	NZ_CP066028.1	Campylobacter coli	FDAARGOS_1028	1248	0	2261
CJ488_00930c	NZ_CP022076.1	Campylobacter jejuni	FDAARGOS_262	939	0	1679
CJ488_01004	NZ_CP022076.1	Campylobacter jejuni	FDAARGOS_262	1263	0	2165
CJ488_00930c	NZ_CP023866.1	Campylobacter jejuni	FDAARGOS_421	939	0	1661
CJ488_00941c	NZ_CP023866.1	Campylobacter jejuni	FDAARGOS_421	283	3.89e-142	507
CJ488_01004	NZ_CP023866.1	Campylobacter jejuni	FDAARGOS_421	1233	0	2146
CJ488_00930c	NZ_CP028933.1	Campylobacter jejuni	FORC_083	939	0	1661
CJ488_00930c	NZ_CP032316.1	Campylobacter jejuni subsp. jejuni	HPC5	940	0	1679
CJ488_00930c	NZ_CP028373.1	Campylobacter jejuni	huA17	939	0	1674
CJ488_00930c	NZ_CP017863.1	Campylobacter jejuni	IF1100	939	0	1650
CJ488_00941c	NZ_CP017863.1	Campylobacter jejuni	IF1100	279	3.03e-138	494
CJ488_01004	NZ_CP017863.1	Campylobacter jejuni	IF1100	1248	0	2261
CJ488_00930c	NZ_CP040015.1	Campylobacter jejuni subsp. jejuni	LDG17f	939	0	1688
CJ488_00941c	NZ_CP040015.1	Campylobacter jejuni subsp. jejuni	LDG17f	288	1.41e-136	488
CJ488_01004	NZ_CP040015.1	Campylobacter jejuni subsp. jejuni	LDG17f	1248	0	2294
CJ488_01004	NZ_CP053848.1	Campylobacter ornithocola	LMG 29815	324	7.25e-36	156
CJ488_00930c	NZ_CP007749.1	Campylobacter jejuni subsp. jejuni	M129	939	0	1729
CJ488_00941c	NZ_CP007749.1	Campylobacter jejuni subsp. jejuni	M129	282	6.47e-145	516
CJ488_01004	NZ_CP007749.1	Campylobacter jejuni subsp. jejuni	M129	1263	0	2196
CJ488_00930c	NZ_CP027636.1	Campylobacter coli	meC0281	939	0	1668
CJ488_00930c	NZ_CP017033.1	Campylobacter jejuni subsp. jejuni	MTVDSCj16	939	0	1674
CJ488_01004	NZ_CP017033.1	Campylobacter jejuni subsp. jejuni	MTVDSCj16	1248	0	2255
CJ488_00930c	NZ_CP045048.1	Campylobacter jejuni subsp. jejuni	NADC 20827	939	0	1685
CJ488_00941c	NZ_CP045048.1	Campylobacter jejuni subsp. jejuni	NADC 20827	279	1.11e-122	442
CJ488_01004	NZ_CP045048.1	Campylobacter jejuni subsp. jejuni	NADC 20827	1248	0	2289
CJ488_00930c	NZ_LN831025.1	Campylobacter jejuni	NCTC11351	939	0	1679
CJ488_01004	NZ_LN831025.1	Campylobacter jejuni	NCTC11351	1263	0	2165
CJ488_00930c	NZ_LR134498.1	Campylobacter jejuni	NCTC13265	939	0	1661
CJ488_00941c	NZ_LR134498.1	Campylobacter jejuni	NCTC13265	283	3.89e-142	507
CJ488_01004	NZ_LR134498.1	Campylobacter jejuni	NCTC13265	1233	0	2141
CJ488_00930c	NZ_LR134497.1	Campylobacter jejuni	NCTC13268	939	0	1679
CJ488_01004	NZ_LR134497.1	Campylobacter jejuni	NCTC13268	1248	0	2266
CJ488_00930c	NZ_CP014745.1	Campylobacter jejuni	OD267	939	0	1674
CJ488_00930c	NZ_CP005081.1	Campylobacter jejuni	R14	940	0	1679
CJ488_00930c	NC_003912.7	Campylobacter jejuni RM1221	RM1221	939	0	1661
CJ488_00941c	NC_003912.7	Campylobacter jejuni RM1221	RM1221	283	3.89e-142	507
CJ488_01004	NC_003912.7	Campylobacter jejuni RM1221	RM1221	1233	0	2146
CJ488_00930c	NZ_CP066242.1	Campylobacter jejuni	RM1221	939	0	1661
CJ488_00941c	NZ_CP066242.1	Campylobacter jejuni	RM1221	282	1.4e-141	505
CJ488_01004	NZ_CP066242.1	Campylobacter jejuni	RM1221	1233	0	2146
CJ488_00930c	NZ_CP066241.1	Campylobacter jejuni	RM1221 (2)	939	0	1661
CJ488_00941c	NZ_CP066241.1	Campylobacter jejuni	RM1221 (2)	282	1.4e-141	505
CJ488_01004	NZ_CP066241.1	Campylobacter jejuni	RM1221 (2)	1233	0	2146
CJ488_00930c	NZ_CP007183.1	Campylobacter coli	RM1875	939	0	1668
CJ488_00941c	NZ_CP007183.1	Campylobacter coli	RM1875	278	5.18e-121	436
CJ488_00930c	NZ_CP014345.1	Campylobacter jejuni	RM3194	939	0	1674
CJ488_00930c	NZ_CP017860.1	Campylobacter jejuni	TS1218	939	0	1685
CJ488_00941c	NZ_CP017860.1	Campylobacter jejuni	TS1218	278	4e-122	440
CJ488_01004	NZ_CP017860.1	Campylobacter jejuni	TS1218	1248	0	2283
CJ488_00930c	NZ_CP014743.1	Campylobacter jejuni	WP2202	939	0	1674
CJ488_00930c	NZ_CP020776.1	Campylobacter jejuni	YH002	939	0	1685
CJ488_00930c	NZ_CP041584.1	Campylobacter jejuni	YH003	939	0	1729
CJ488_00941c	NZ_CP041584.1	Campylobacter jejuni	YH003	284	5e-146	520
CJ488_01004	NZ_CP041584.1	Campylobacter jejuni	YH003	1263	0	2202
CJ488_00930c	NZ_CP018901.1	Campylobacter coli	YH502	939	0	1690
CJ488_00941c	NZ_CP018901.1	Campylobacter coli	YH502	278	1.11e-122	442
CJ488_01004	NZ_CP018901.1	Campylobacter coli	YH502	1248	0	2261
CJ488_00930c	NZ_CP025282.1	Campylobacter coli	YH503	939	0	1690
CJ488_00941c	NZ_CP025282.1	Campylobacter coli	YH503	278	5.18e-121	436
CJ488_01004	NZ_CP025282.1	Campylobacter coli	YH503	1248	0	2261
CJ488_00930c	NZ_CP017859.1	Campylobacter jejuni	YQ2210	939	0	1685
CJ488_00941c	NZ_CP017859.1	Campylobacter jejuni	YQ2210	279	5.18e-121	436
CJ488_01004	NZ_CP017859.1	Campylobacter jejuni	YQ2210	1248	0	2289
CJ488_00930c	NZ_CP048764.1	Campylobacter jejuni	ZH003	758	0	1349
CJ488_00941c	NZ_CP048764.1	Campylobacter jejuni	ZH003	279	1.12e-117	425
CJ488_00930c	NZ_CP048763.1	Campylobacter jejuni	ZH006	758	0	1349
CJ488_00941c	NZ_CP048763.1	Campylobacter jejuni	ZH006	279	1.12e-117	425
CJ488_00930c	NZ_CP017856.1	Campylobacter jejuni	ZP3204	939	0	1685
CJ488_00941c	NZ_CP017856.1	Campylobacter jejuni	ZP3204	279	5.18e-121	436
CJ488_01004	NZ_CP017856.1	Campylobacter jejuni	ZP3204	1248	0	2289
CJ488_00930c	NZ_CP048761.1	Campylobacter jejuni	ZS004	758	0	1321
CJ488_00930c	NZ_CP048756.1	Campylobacter jejuni	ZS006	758	0	1349
CJ488_00941c	NZ_CP048756.1	Campylobacter jejuni	ZS006	279	1.12e-117	425
CJ488_00930c	NZ_CP048771.1	Campylobacter jejuni	ZS007	758	0	1354
CJ488_00930c	NZ_CP048772.1	Campylobacter jejuni	ZS007	939	0	1668
CJ488_00941c	NZ_CP048772.1	Campylobacter jejuni	ZS007	279	2.43e-114	414
CJ488_00930c	NZ_CP017875.1	Campylobacter coli	ZV1224	768	0	1362
CJ488_00941c	NZ_CP017875.1	Campylobacter coli	ZV1224	278	1.11e-122	442
CJ488_01004	NZ_CP017875.1	Campylobacter coli	ZV1224	1273	0	2145
