# Supplementary material for: In silico investigation of the genus Campylobacter type VI secretion system reveals genetic diversity in organization and putative effectors
Source: Microb Genom. 2022 Oct 31;8(10):mgen000898. doi: 10.1099/mgen.0.000898 (PMC9676060; doi:10.1099/mgen.0.000898)
Supplement: Supplementary material 6 [file mgen-8-898-s006.xlsx]

## Sheet: Sheet1
Table S5. NCBI-CDD, SignalP, and TMHMM analysis of +5 to -5 neighbouring genes of vgrGs.
			NCBI-CDD										SignalP	TMHMM
Campylobacter strain	Query locus tag	Relative position (VgrG = 0)	Hit type	PSSM-ID	From	To	E-Value	Bitscore	Accession	Short name	Incomplete	Superfamily	Signal	Transmembrane helices
Campylobacter jejuni 488	CJ488_00973	-5	specific	398944	4	153	3.31585e-62	188.43	pfam05591	T6SS_VipA	-	cl01402	OTHER	0
Campylobacter jejuni 488	CJ488_00974	-4	specific	274538	11	482	0	781.472	TIGR03355	VI_chp_2	-	cl05484	OTHER	0
Campylobacter jejuni 488	CJ488_00975	-3	superfamily	412879	2	101	1.93765e-10	54.537	cl01403	GPW_gp25 superfamily	C	-	OTHER	0
Campylobacter jejuni 488	CJ488_00976	-2	superfamily	417716	7	573	2.21433e-131	396.207	cl15462	T6SS_TssF superfamily	-	-	OTHER	0
Campylobacter jejuni 488	CJ488_00977	-1	superfamily	412880	5	287	2.74569e-39	139.653	cl01404	T6SS_TssG superfamily	-	-	OTHER	0
Campylobacter jejuni 488	CJ488_00978	0	superfamily	274542	45	675	3.53387e-49	182.015	cl37255	VI_Rhs_Vgr superfamily	-	-	OTHER	0
Campylobacter jejuni 488	CJ488_00979	1	specific	403870	139	239	2.53649e-06	45.1095	pfam12796	Ank_2	-	cl39094	OTHER	0
Campylobacter jejuni 488	CJ488_00980	2	superfamily	373990	305	358	2.42244e-05	42.4056	cl21441	Tox-REase-7 superfamily	N	-	OTHER	0
Campylobacter jejuni 488	CJ488_00981	3											OTHER	0
Campylobacter jejuni 488	CJ488_00982	4	superfamily	373990	431	484	2.72033e-05	42.7908	cl21441	Tox-REase-7 superfamily	N	-	OTHER	0
Campylobacter jejuni 488	CJ488_00983	5	specific	404492	169	198	0.00785411	33.0048	pfam13606	Ank_3	-	cl02529	OTHER	0
Campylobacter jejuni 488	CJ488_00983	5	superfamily	423045	143	232	0.00919866	36.7818	cl39094	Ank_2 superfamily	NC	-
Campylobacter jejuni 488	CJ488_00993	-5											OTHER	0
Campylobacter jejuni 488	CJ488_00994	-4	specific	405157	16	107	5.82046e-14	62.9764	pfam14412	AHH	-	cl16862	OTHER	0
Campylobacter jejuni 488	CJ488_00995	-3											OTHER	0
Campylobacter jejuni 488	CJ488_00996	-2											OTHER	0
Campylobacter jejuni 488	CJ488_00997	-1											OTHER	0
Campylobacter jejuni 488	CJ488_00998	0	superfamily	274542	45	629	2.54433e-61	215.913	cl37255	VI_Rhs_Vgr superfamily	-	-	OTHER	0
Campylobacter jejuni 488	CJ488_00999	1											OTHER	0
Campylobacter jejuni 488	CJ488_01000	2											OTHER	0
Campylobacter jejuni 488	CJ488_01001	3											OTHER	1
Campylobacter jejuni 488	CJ488_01002	4											OTHER	0
Campylobacter jejuni 488	CJ488_01003	5											OTHER	0
Campylobacter concisus 13826	CCC13826_RS00770	-5											OTHER	0
Campylobacter concisus 13826	CCC13826_RS00775	-4											OTHER	0
Campylobacter concisus 13826	CCC13826_RS00780	-3											OTHER	4
Campylobacter concisus 13826	CCC13826_RS00785	-2											SP(Sec/SPI)	0
Campylobacter concisus 13826	CCC13826_RS00790	-1											LIPO(Sec/SPII)	0
Campylobacter concisus 13826	CCC13826_RS00795	0	superfamily	274542	312	814	1.19614e-64	227.469	cl37255	VI_Rhs_Vgr superfamily	-	-	OTHER	0
Campylobacter concisus 13826	CCC13826_RS00795	0	superfamily	222900	868	996	0.000974128	42.8199	cl33691	5 superfamily	N	-
Campylobacter concisus 13826	CCC13826_RS00800	1											SP(Sec/SPI)	0
Campylobacter concisus 13826	CCC13826_RS00805	2	superfamily	403156	931	1105	4.73192e-42	151.631	cl13324	Muraidase superfamily	-	-	OTHER	0
Campylobacter concisus 13826	CCC13826_RS00805	2	superfamily	412234	119	206	4.92153e-08	52.9058	cl00222	Lyz-like superfamily	N	-
Campylobacter concisus 13826	CCC13826_RS00810	3											SP(Sec/SPI)	0
Campylobacter concisus 13826	CCC13826_RS00815	4	specific	235453	1	226	3.90172e-139	389.327	PRK05420	PRK05420	-	cl00200	LIPO(Sec/SPII)	6
Campylobacter concisus 13826	CCC13826_RS00820	5											OTHER	0
Campylobacter jejuni 00-1597	PJ17_RS05115	-5	specific	398944	4	153	3.31585e-62	188.43	pfam05591	T6SS_VipA	-	cl01402	OTHER	0
Campylobacter jejuni 00-1597	PJ17_RS05120	-4	specific	274538	11	482	0	781.472	TIGR03355	VI_chp_2	-	cl05484	OTHER	0
Campylobacter jejuni 00-1597	PJ17_RS05125	-3	superfamily	412879	2	101	1.93765e-10	54.537	cl01403	GPW_gp25 superfamily	C	-	OTHER	0
Campylobacter jejuni 00-1597	PJ17_RS05130	-2	superfamily	417716	7	573	2.21433e-131	396.207	cl15462	T6SS_TssF superfamily	-	-	OTHER	0
Campylobacter jejuni 00-1597	PJ17_RS05135	-1	superfamily	412880	5	287	2.74569e-39	139.653	cl01404	T6SS_TssG superfamily	-	-	OTHER	0
Campylobacter jejuni 00-1597	PJ17_RS05140	0	superfamily	274542	45	629	2.54433e-61	215.913	cl37255	VI_Rhs_Vgr superfamily	-	-	OTHER	0
Campylobacter jejuni 00-1597	PJ17_RS05145	1											OTHER	0
Campylobacter jejuni 00-1597	PJ17_RS05150	2											OTHER	3
Campylobacter jejuni 00-1597	PJ17_RS09265	3	superfamily	222900	27	159	0.00526701	37.0419	cl33691	5 superfamily	N	-	OTHER	0
Campylobacter jejuni 00-1597	PJ17_RS05160	4											OTHER	1
Campylobacter jejuni 00-1597	PJ17_RS05165	5											OTHER	0
Campylobacter jejuni 14980A	CJ14980A_RS04995	-5	specific	398944	4	153	3.31585e-62	188.43	pfam05591	T6SS_VipA	-	cl01402	OTHER	0
Campylobacter jejuni 14980A	CJ14980A_RS05000	-4	specific	274538	11	482	0	781.472	TIGR03355	VI_chp_2	-	cl05484	OTHER	0
Campylobacter jejuni 14980A	CJ14980A_RS05005	-3	superfamily	412879	2	101	1.93765e-10	54.537	cl01403	GPW_gp25 superfamily	C	-	OTHER	0
Campylobacter jejuni 14980A	CJ14980A_RS05010	-2	superfamily	417716	7	573	2.21433e-131	396.207	cl15462	T6SS_TssF superfamily	-	-	OTHER	0
Campylobacter jejuni 14980A	CJ14980A_RS05015	-1	superfamily	412880	5	287	6.39352e-39	138.497	cl01404	T6SS_TssG superfamily	-	-	OTHER	0
Campylobacter jejuni 14980A	CJ14980A_RS05020	0	superfamily	274542	45	629	1.29305e-59	211.29	cl37255	VI_Rhs_Vgr superfamily	-	-	OTHER	0
Campylobacter jejuni 14980A	CJ14980A_RS05020	0	superfamily	222900	638	782	0.000516243	43.5903	cl33691	5 superfamily	N	-
Campylobacter jejuni 14980A	CJ14980A_RS05025	1											OTHER	2
Campylobacter jejuni 14980A	CJ14980A_RS05030	2											OTHER	0
Campylobacter jejuni 14980A	CJ14980A_RS05035	3											OTHER	0
Campylobacter jejuni 14980A	CJ14980A_RS05040	4	specific	403870	139	239	3.33569e-06	44.7243	pfam12796	Ank_2	-	cl39094	OTHER	0
Campylobacter jejuni 14980A	CJ14980A_RS05045	5	superfamily	373990	408	461	2.89745e-05	42.4056	cl21441	Tox-REase-7 superfamily	N	-	OTHER	0
Campylobacter jejuni 14980A	CJ14980A_RS05125	-5								PAAR-like domain			OTHER	0
Campylobacter jejuni 14980A	CJ14980A_RS05130	-4	superfamily	425387	1	85	4.85515e-33	111.256	cl41756	PoNe superfamily	-	-	OTHER	0
Campylobacter jejuni 14980A	CJ14980A_RS05135	-3	superfamily	401033	131	215	1.65948e-08	50.7496	cl07503	DUF1911 superfamily	-	-	OTHER	0
Campylobacter jejuni 14980A	CJ14980A_RS05140	-2											OTHER	0
Campylobacter jejuni 14980A	CJ14980A_RS05145	-1											OTHER	0
Campylobacter jejuni 14980A	CJ14980A_RS05150	0	superfamily	274542	45	629	1.29533e-60	213.987	cl37255	VI_Rhs_Vgr superfamily	-	-	OTHER	0
Campylobacter jejuni 14980A	CJ14980A_RS05155	1											OTHER	0
Campylobacter jejuni 14980A	CJ14980A_RS05160	2											OTHER	3
Campylobacter jejuni 14980A	CJ14980A_RS09200	3	superfamily	222900	27	159	0.00526701	37.0419	cl33691	5 superfamily	N	-	OTHER	0
Campylobacter jejuni 14980A	CJ14980A_RS05170	4											OTHER	3
Campylobacter jejuni 14980A	CJ14980A_RS05175	5											OTHER	1
Campylobacter coli 14983A	CC14983A_RS09630	-5	superfamily	373990	434	487	3.07649e-05	42.4056	cl21441	Tox-REase-7 superfamily	N	-	OTHER	0
Campylobacter coli 14983A	CC14983A_RS09635	-4	specific	403870	139	239	2.2777e-06	45.1095	pfam12796	Ank_2	-	cl39094	OTHER	0
Campylobacter coli 14983A	CC14983A_RS09640	-3											OTHER	0
Campylobacter coli 14983A	CC14983A_RS09645	-2											OTHER	0
Campylobacter coli 14983A	CC14983A_RS09650	-1											OTHER	2
Campylobacter coli 14983A	CC14983A_RS09655	0	superfamily	274542	45	629	1.83411e-60	213.601	cl37255	VI_Rhs_Vgr superfamily	-	-	OTHER	0
Campylobacter coli 14983A	CC14983A_RS09655	0	superfamily	222900	638	782	0.00050747	43.5903	cl33691	5 superfamily	N	-
Campylobacter coli 14983A	CC14983A_RS09660	1	superfamily	412880	5	287	2.74569e-39	139.653	cl01404	T6SS_TssG superfamily	-	-	OTHER	0
Campylobacter coli 14983A	CC14983A_RS09665	2	superfamily	417716	7	573	2.21433e-131	396.207	cl15462	T6SS_TssF superfamily	-	-	OTHER	0
Campylobacter coli 14983A	CC14983A_RS09670	3	superfamily	412879	2	101	1.93765e-10	54.537	cl01403	GPW_gp25 superfamily	C	-	OTHER	0
Campylobacter coli 14983A	CC14983A_RS09675	4	specific	274538	11	482	0	779.546	TIGR03355	VI_chp_2	-	cl05484	OTHER	0
Campylobacter coli 14983A	CC14983A_RS09680	5	specific	398944	4	153	1.58563e-61	186.504	pfam05591	T6SS_VipA	-	cl01402	OTHER	0
Campylobacter coli 14983A	CC14983A_RS10280	-5											OTHER	0
Campylobacter coli 14983A	CC14983A_RS10285	-4	specific	405157	9	100	9.72726e-14	62.206	pfam14412	AHH	-	cl16862	OTHER	0
Campylobacter coli 14983A	CC14983A_RS10290	-3											OTHER	0
Campylobacter coli 14983A	CC14983A_RS10295	-2											OTHER	0
Campylobacter coli 14983A	CC14983A_RS10300	-1											OTHER	0
Campylobacter coli 14983A	CC14983A_RS10305	0	superfamily	274542	45	629	1.29533e-60	213.987	cl37255	VI_Rhs_Vgr superfamily	-	-	OTHER	0
Campylobacter coli 14983A	CC14983A_RS10310	1											OTHER	1
Campylobacter coli 14983A	CC14983A_RS10930	2											OTHER	1
Campylobacter coli 14983A	CC14983A_RS10320	3											OTHER	2
Campylobacter coli 14983A	CC14983A_RS10325	4											SP(Sec/SPI)	0
Campylobacter coli 14983A	CC14983A_RS10335	5											OTHER	0
Campylobacter cuniculorum 2010D-8469	A0071_RS03520	-5	specific	398944	4	153	3.12491e-61	185.733	pfam05591	T6SS_VipA	-	cl01402	OTHER	0
Campylobacter cuniculorum 2010D-8469	A0071_RS03525	-4	specific	274538	11	482	0	787.635	TIGR03355	VI_chp_2	-	cl05484	OTHER	0
Campylobacter cuniculorum 2010D-8469	A0071_RS03530	-3	superfamily	412879	2	114	7.31274e-11	55.6926	cl01403	GPW_gp25 superfamily	-	-	OTHER	0
Campylobacter cuniculorum 2010D-8469	A0071_RS03535	-2	superfamily	417716	7	573	2.48666e-134	403.911	cl15462	T6SS_TssF superfamily	-	-	OTHER	0
Campylobacter cuniculorum 2010D-8469	A0071_RS03540	-1	superfamily	412880	6	287	6.11748e-40	141.194	cl01404	T6SS_TssG superfamily	-	-	OTHER	0
Campylobacter cuniculorum 2010D-8469	A0071_RS03545	0	superfamily	274542	1	533	7.33616e-59	207.823	cl37255	VI_Rhs_Vgr superfamily	-	-	OTHER	0
Campylobacter cuniculorum 2010D-8469	A0071_RS03550	1											OTHER	0
Campylobacter cuniculorum 2010D-8469	A0071_RS03555	2											OTHER	2
Campylobacter cuniculorum 2010D-8469	A0071_RS03560	3											OTHER	0
Campylobacter cuniculorum 2010D-8469	A0071_RS03565	4											OTHER	1
Campylobacter cuniculorum 2010D-8469	A0071_RS03570	5											OTHER	2
Campylobacter helveticus 2013D-9613	A0073_RS03485	-5											OTHER	1
Campylobacter helveticus 2013D-9613	A0073_RS03490	-4											OTHER	0
Campylobacter helveticus 2013D-9613	A0073_RS03495	-3											OTHER	0
Campylobacter helveticus 2013D-9613	A0073_RS03500	-2											OTHER	0
Campylobacter helveticus 2013D-9613	A0073_RS03505	-1											OTHER	1
Campylobacter helveticus 2013D-9613	A0073_RS03510	0	superfamily	274542	27	602	1.01622e-68	235.943	cl37255	VI_Rhs_Vgr superfamily	-	-	OTHER	0
Campylobacter helveticus 2013D-9613	A0073_RS03510	0	superfamily	222900	674	794	0.00226322	41.2791	cl33691	5 superfamily	N	-
Campylobacter helveticus 2013D-9613	A0073_RS03515	1											OTHER	0
Campylobacter helveticus 2013D-9613	A0073_RS03520	2	superfamily	419691	5	154	6.57627e-12	60.953	cl21494	Abhydrolase superfamily	C	-	OTHER	0
Campylobacter helveticus 2013D-9613	A0073_RS03525	3											OTHER	0
Campylobacter helveticus 2013D-9613	A0073_RS03530	4											OTHER	0
Campylobacter helveticus 2013D-9613	A0073_RS03535	5											OTHER	2
Campylobacter sp. 2014D-0216	A0083_RS04490	-5											OTHER	0
Campylobacter sp. 2014D-0216	A0083_RS04495	-4											LIPO(Sec/SPII)	0
Campylobacter sp. 2014D-0216	A0083_RS04500	-3	superfamily	225987	6	89	2.17115e-06	48.6399	cl34616	COG3456 superfamily	C	-	OTHER	0
Campylobacter sp. 2014D-0216	A0083_RS04505	-2	superfamily	274531	18	1139	1.47609e-84	299.638	cl37252	VI_IcmF superfamily	-	-	OTHER	3
Campylobacter sp. 2014D-0216	A0083_RS04510	-1	specific	213799	2	168	1.5844e-75	222.98	TIGR03344	VI_effect_Hcp1	-	cl01226	OTHER	0
Campylobacter sp. 2014D-0216	A0083_RS04515	0	superfamily	274542	46	286	6.88057e-14	73.3888	cl37255	VI_Rhs_Vgr superfamily	C	-	OTHER	0
Campylobacter sp. 2014D-0216	A0083_RS04520	1	superfamily	423045	136	241	3.20965e-05	45.2562	cl39094	Ank_2 superfamily	NC	-	OTHER	0
Campylobacter sp. 2014D-0216	A0083_RS04525	2	superfamily	373990	435	487	1.86821e-05	43.176	cl21441	Tox-REase-7 superfamily	N	-	OTHER	0
Campylobacter sp. 2014D-0216	A0083_RS04530	3	superfamily	222980	123	238	5.25933e-07	50.7935	cl33707	PHA03095 superfamily	C	-	OTHER	0
Campylobacter sp. 2014D-0216	A0083_RS04535	4											OTHER	0
Campylobacter sp. 2014D-0216	A0083_RS04540	5											OTHER	0
Campylobacter sp. 2014D-0216	A0083_RS04580	-5	superfamily	425387	1	85	2.41097e-33	112.027	cl41756	PoNe superfamily	-	-	OTHER	0
Campylobacter sp. 2014D-0216	A0083_RS04585	-4											OTHER	0
Campylobacter sp. 2014D-0216	A0083_RS04590	-3											OTHER	0
Campylobacter sp. 2014D-0216	A0083_RS04595	-2											OTHER	0
Campylobacter sp. 2014D-0216	A0083_RS04600	-1											OTHER	0
Campylobacter sp. 2014D-0216	A0083_RS04605	0	superfamily	274542	46	568	1.67488e-51	187.793	cl37255	VI_Rhs_Vgr superfamily	-	-	OTHER	0
Campylobacter sp. 2014D-0216	A0083_RS04610	1	superfamily	413148	90	177	0.00595076	36.8737	cl01988	Abi_2 superfamily	NC	-	OTHER	1
Campylobacter sp. 2014D-0216	A0083_RS04615	2											OTHER	1
Campylobacter sp. 2014D-0216	A0083_RS04620	3											OTHER	1
Campylobacter sp. 2014D-0216	A0083_RS04625	4											OTHER	1
Campylobacter sp. 2014D-0216	A0083_RS04630	5	superfamily	413148	90	177	0.00472529	37.2589	cl01988	Abi_2 superfamily	NC	-	OTHER	1
Campylobacter peloridis 2016D-0074	IMC75_RS07575	-5											OTHER	0
Campylobacter peloridis 2016D-0074	IMC75_RS07580	-4											OTHER	0
Campylobacter peloridis 2016D-0074	IMC75_RS07585	-3	superfamily	225987	6	91	1.66915e-07	52.1067	cl34616	COG3456 superfamily	C	-	OTHER	0
Campylobacter peloridis 2016D-0074	IMC75_RS07590	-2	superfamily	274531	18	1150	1.20705e-81	291.164	cl37252	VI_IcmF superfamily	-	-	OTHER	3
Campylobacter peloridis 2016D-0074	IMC75_RS07595	-1	specific	213799	2	168	4.76297e-77	226.832	TIGR03344	VI_effect_Hcp1	-	cl01226	OTHER	0
Campylobacter peloridis 2016D-0074	IMC75_RS07600	0	superfamily	274542	132	287	1.65153e-12	68.7664	cl37255	VI_Rhs_Vgr superfamily	C	-	OTHER	0
Campylobacter peloridis 2016D-0074	IMC75_RS07605	1	specific	403870	143	236	1.58303e-06	45.4947	pfam12796	Ank_2	-	cl39094	OTHER	0
Campylobacter peloridis 2016D-0074	IMC75_RS07610	2	superfamily	373990	407	460	2.92014e-05	42.4056	cl21441	Tox-REase-7 superfamily	N	-	OTHER	0
Campylobacter peloridis 2016D-0074	IMC75_RS07615	3	superfamily	222980	126	257	2.73923e-07	51.5639	cl33707	PHA03095 superfamily	C	-	OTHER	0
Campylobacter peloridis 2016D-0074	IMC75_RS07620	4											OTHER	0
Campylobacter peloridis 2016D-0074	IMC75_RS07625	5	superfamily	226984	1	339	8.80168e-68	217.36	cl34796	COG4637 superfamily	-	-	OTHER	0
Campylobacter peloridis 2016D-0074	IMC75_RS07675	-5	superfamily	421450	2	53	0.00610271	36.2901	cl27099	DltD superfamily	C	-	OTHER	1
Campylobacter peloridis 2016D-0074	IMC75_RS07680	-4	specific	410649	207	300	1.16736e-42	142.843	cd20740	PoNe_LXG_HINT-like	-	cl41756	OTHER	0
Campylobacter peloridis 2016D-0074	IMC75_RS07680	-4								PAAR-like domain
Campylobacter peloridis 2016D-0074	IMC75_RS07685	-3	superfamily	401033	131	215	3.9049e-09	52.2904	cl07503	DUF1911 superfamily	-	-	OTHER	0
Campylobacter peloridis 2016D-0074	IMC75_RS07690	-2											OTHER	0
Campylobacter peloridis 2016D-0074	IMC75_RS07695	-1											OTHER	0
Campylobacter peloridis 2016D-0074	IMC75_RS07700	0	superfamily	274542	132	287	1.65153e-12	68.7664	cl37255	VI_Rhs_Vgr superfamily	C	-	OTHER	0
Campylobacter peloridis 2016D-0074	IMC75_RS07705	1	superfamily	222980	126	257	4.07999e-07	51.1787	cl33707	PHA03095 superfamily	C	-	OTHER	0
Campylobacter peloridis 2016D-0074	IMC75_RS07710	2	superfamily	373990	407	460	3.25185e-05	42.4056	cl21441	Tox-REase-7 superfamily	N	-	OTHER	0
Campylobacter peloridis 2016D-0074	IMC75_RS07715	3	specific	403870	137	239	5.35096e-07	47.0355	pfam12796	Ank_2	-	cl39094	OTHER	0
Campylobacter peloridis 2016D-0074	IMC75_RS07720	4											OTHER	0
Campylobacter peloridis 2016D-0074	IMC75_RS07725	5	superfamily	226984	1	339	8.80168e-68	217.36	cl34796	COG4637 superfamily	-	-	OTHER	0
Campylobacter peloridis 2016D-0074	IMC75_RS07800	-5											OTHER	0
Campylobacter peloridis 2016D-0074	IMC75_RS07805	-4	specific	410649	207	300	1.16736e-42	142.843	cd20740	PoNe_LXG_HINT-like	-	cl41756	OTHER	0
Campylobacter peloridis 2016D-0074	IMC75_RS07805	-4								PAAR-like domain
Campylobacter peloridis 2016D-0074	IMC75_RS07810	-3	superfamily	401033	131	215	3.9049e-09	52.2904	cl07503	DUF1911 superfamily	-	-	OTHER	0
Campylobacter peloridis 2016D-0074	IMC75_RS07815	-2											OTHER	0
Campylobacter peloridis 2016D-0074	IMC75_RS07820	-1											OTHER	0
Campylobacter peloridis 2016D-0074	IMC75_RS07825	0	superfamily	274542	132	569	1.47896e-48	179.319	cl37255	VI_Rhs_Vgr superfamily	-	-	OTHER	0
Campylobacter peloridis 2016D-0074	IMC75_RS07830	1											OTHER	1
Campylobacter peloridis 2016D-0074	IMC75_RS07835	2											OTHER	1
Campylobacter peloridis 2016D-0074	IMC75_RS07840	3											OTHER	1
Campylobacter peloridis 2016D-0074	IMC75_RS07845	4											OTHER	1
Campylobacter peloridis 2016D-0074	IMC75_RS07850	5											OTHER	0
Campylobacter coli OR12	B4W62_RS07035	-5											OTHER	0
Campylobacter coli OR12	B4W62_RS11285	-4	specific	405157	9	100	2.58297e-14	63.7468	pfam14412	AHH	-	cl16862	OTHER	0
Campylobacter coli OR12	B4W62_RS07045	-3											OTHER	0
Campylobacter coli OR12	B4W62_RS07050	-2											OTHER	0
Campylobacter coli OR12	B4W62_RS07055	-1											OTHER	0
Campylobacter coli OR12	B4W62_RS07060	0	superfamily	274542	45	629	3.61757e-60	212.831	cl37255	VI_Rhs_Vgr superfamily	-	-	OTHER	0
Campylobacter coli OR12	B4W62_RS07065	1	superfamily	226868	1	112	9.46111e-12	62.9794	cl34764	LprI superfamily	C	-	SP(Sec/SPI)	0
Campylobacter coli OR12	B4W62_RS11290	2	superfamily	226868	1	65	4.83306e-09	49.4975	cl34764	LprI superfamily	C	-	SP(Sec/SPI)	0
Campylobacter coli OR12	B4W62_RS11295	3											OTHER	0
Campylobacter coli OR12	B4W62_RS07080	4											OTHER	0
Campylobacter coli OR12	B4W62_RS07090	5											OTHER	0
Campylobacter coli OR12	B4W62_RS06795	-5	specific	398944	4	153	3.31585e-62	188.43	pfam05591	T6SS_VipA	-	cl01402	OTHER	0
Campylobacter coli OR12	B4W62_RS06800	-4	specific	274538	11	482	0	781.472	TIGR03355	VI_chp_2	-	cl05484	OTHER	0
Campylobacter coli OR12	B4W62_RS06805	-3	superfamily	412879	2	101	9.45759e-10	52.611	cl01403	GPW_gp25 superfamily	C	-	OTHER	0
Campylobacter coli OR12	B4W62_RS06810	-2	superfamily	417716	7	573	1.57917e-132	399.288	cl15462	T6SS_TssF superfamily	-	-	OTHER	0
Campylobacter coli OR12	B4W62_RS06815	-1	superfamily	412880	5	287	2.74569e-39	139.653	cl01404	T6SS_TssG superfamily	-	-	OTHER	0
Campylobacter coli OR12	B4W62_RS11245	0	superfamily	274542	45	472	1.57141e-22	99.9676	cl37255	VI_Rhs_Vgr superfamily	C	-	OTHER	0
Campylobacter coli OR12	B4W62_RS06825	1	superfamily	423045	143	261	1.23183e-05	46.4118	cl39094	Ank_2 superfamily	NC	-	OTHER	0
Campylobacter coli OR12	B4W62_RS06830	2	superfamily	373990	395	485	4.3277e-06	45.102	cl21441	Tox-REase-7 superfamily	-	-	OTHER	0
Campylobacter coli OR12	B4W62_RS06835	3	superfamily	423045	20	262	9.92842e-06	46.797	cl39094	Ank_2 superfamily	C	-	OTHER	0
Campylobacter coli OR12	B4W62_RS06835	3	superfamily	222980	121	237	7.12032e-08	53.4899	cl33707	PHA03095 superfamily	C	-
Campylobacter coli OR12	B4W62_RS06840	4											OTHER	0
Campylobacter coli OR12	B4W62_RS06845	5											OTHER	0
Campylobacter jejuni AR-0414	F4V26_RS04325	-5											OTHER	0
Campylobacter jejuni AR-0414	F4V26_RS04330	-4	superfamily	226868	1	62	6.62156e-07	44.1047	cl34764	LprI superfamily	C	-	SP(Sec/SPI)	0
Campylobacter jejuni AR-0414	F4V26_RS04335	-3											OTHER	4
Campylobacter jejuni AR-0414	F4V26_RS04345	-2											OTHER	4
Campylobacter jejuni AR-0414	F4V26_RS04350	-1											OTHER	0
Campylobacter jejuni AR-0414	F4V26_RS04355	0	superfamily	274542	45	629	1.06101e-60	214.372	cl37255	VI_Rhs_Vgr superfamily	-	-	OTHER	0
Campylobacter jejuni AR-0414	F4V26_RS04355	0	superfamily	222900	638	787	0.00549988	40.1235	cl33691	5 superfamily	N	-
Campylobacter jejuni AR-0414	F4V26_RS04360	1											OTHER	0
Campylobacter jejuni AR-0414	F4V26_RS04365	2											OTHER	0
Campylobacter jejuni AR-0414	F4V26_RS04370	3											OTHER	0
Campylobacter jejuni AR-0414	F4V26_RS08935	4	specific	405157	9	100	3.68703e-14	63.3616	pfam14412	AHH	-	cl16862	OTHER	0
Campylobacter jejuni AR-0414	F4V26_RS04380	5											OTHER	0
Campylobacter jejuni AR-0414	F4V26_RS04405	-5											OTHER	0
Campylobacter jejuni AR-0414	F4V26_RS04410	-4											OTHER	0
Campylobacter jejuni AR-0414	F4V26_RS04415	-3	superfamily	222980	128	244	1.55647e-07	52.3343	cl33707	PHA03095 superfamily	C	-	OTHER	0
Campylobacter jejuni AR-0414	F4V26_RS04420	-2	superfamily	373990	435	488	2.61011e-05	42.7908	cl21441	Tox-REase-7 superfamily	N	-	OTHER	0
Campylobacter jejuni AR-0414	F4V26_RS04425	-1	superfamily	222980	128	244	2.61881e-07	51.5639	cl33707	PHA03095 superfamily	C	-	OTHER	0
Campylobacter jejuni AR-0414	F4V26_RS08955	0	superfamily	274542	45	472	1.30761e-22	100.353	cl37255	VI_Rhs_Vgr superfamily	C	-	OTHER	0
Campylobacter jejuni AR-0414	F4V26_RS04435	1	superfamily	412880	5	287	2.74569e-39	139.653	cl01404	T6SS_TssG superfamily	-	-	OTHER	0
Campylobacter jejuni AR-0414	F4V26_RS04440	2	superfamily	417716	7	573	2.21433e-131	396.207	cl15462	T6SS_TssF superfamily	-	-	OTHER	0
Campylobacter jejuni AR-0414	F4V26_RS04445	3	superfamily	412879	2	101	1.93765e-10	54.537	cl01403	GPW_gp25 superfamily	C	-	OTHER	0
Campylobacter jejuni AR-0414	F4V26_RS04450	4	specific	274538	11	482	0	779.546	TIGR03355	VI_chp_2	-	cl05484	OTHER	0
Campylobacter jejuni AR-0414	F4V26_RS04455	5	specific	398944	4	153	3.31585e-62	188.43	pfam05591	T6SS_VipA	-	cl01402	OTHER	0
Campylobacter concisus ATCC33237	CCON33237_RS00460	-5	superfamily	274531	21	1132	2.01515e-86	305.031	cl37252	VI_IcmF superfamily	-	-	OTHER	3
Campylobacter concisus ATCC33237	CCON33237_RS00465	-4											OTHER	0
Campylobacter concisus ATCC33237	CCON33237_RS00470	-3	specific	213799	4	168	1.51027e-77	228.373	TIGR03344	VI_effect_Hcp1	-	cl01226	OTHER	0
Campylobacter concisus ATCC33237	CCON33237_RS00475	-2											OTHER	0
Campylobacter concisus ATCC33237	CCON33237_RS00480	-1											OTHER	0
Campylobacter concisus ATCC33237	CCON33237_RS09395	0	superfamily	274542	131	626	8.84136e-62	217.068	cl37255	VI_Rhs_Vgr superfamily	-	-	OTHER	0
Campylobacter concisus ATCC33237	CCON33237_RS00490	1	superfamily	422972	5	102	1.06954e-10	60.3369	cl38962	retention_LapA superfamily	C	-	OTHER	0
Campylobacter concisus ATCC33237	CCON33237_RS00490	1	superfamily	222890	563	777	0.00298568	41.2793	cl33689	34 superfamily	N	-
Campylobacter concisus ATCC33237	CCON33237_RS00495	2	superfamily	422972	5	102	2.84612e-11	62.6481	cl38962	retention_LapA superfamily	C	-	OTHER	0
Campylobacter concisus ATCC33237	CCON33237_RS00500	3	superfamily	412269	11	178	1.12604e-40	143.649	cl00262	TroA-like superfamily	C	-	OTHER	0
Campylobacter concisus ATCC33237	CCON33237_RS00505	4	specific	399139	149	597	2.19733e-162	468.772	pfam05935	Arylsulfotrans	-	cl26042	SP(Sec/SPI)	1
Campylobacter concisus ATCC33237	CCON33237_RS00505	4	specific	407495	39	129	3.08651e-29	110.871	pfam17425	Arylsulfotran_N	-	cl38701
Campylobacter concisus ATCC33237	CCON33237_RS00510	5	superfamily	412390	6	115	5.40477e-06	44.2673	cl00460	CMD superfamily	-	-	OTHER	0
Campylobacter concisus ATCC33237	CCON33237_RS00510	5	superfamily	412390	135	243	1.05153e-05	43.4969	cl00460	CMD superfamily	-	-
Campylobacter rectus ATCC33238	CRECT_RS11090	-5											LIPO(Sec/SPII)	1
Campylobacter rectus ATCC33238	CRECT_RS11095	-4											LIPO(Sec/SPII)	1
Campylobacter rectus ATCC33238	CRECT_RS11100	-3											OTHER	0
Campylobacter rectus ATCC33238	CRECT_RS11105	-2											LIPO(Sec/SPII)	1
Campylobacter rectus ATCC33238	CRECT_RS11110	-1	specific	213799	2	169	4.31665e-79	232.225	TIGR03344	VI_effect_Hcp1	-	cl01226	OTHER	0
Campylobacter rectus ATCC33238	CRECT_RS11115	0	superfamily	274542	63	611	3.99484e-62	217.839	cl37255	VI_Rhs_Vgr superfamily	-	-	OTHER	0
Campylobacter rectus ATCC33238	CRECT_RS11115	0	superfamily	222900	653	787	0.000638842	43.2051	cl33691	5 superfamily	N	-
Campylobacter rectus ATCC33238	CRECT_RS11120	1											SP(Sec/SPI)	0
Campylobacter rectus ATCC33238	CRECT_RS11125	2											OTHER	0
Campylobacter rectus ATCC33238	CRECT_RS11130	3	superfamily	412309	63	159	4.39202e-38	132.865	cl00323	Chorismate_synthase superfamily	N	-	OTHER	0
Campylobacter rectus ATCC33238	CRECT_RS11135	4	specific	235438	6	259	7.61668e-133	381.319	PRK05382	PRK05382	C	cl00323	OTHER	0
Campylobacter rectus ATCC33238	CRECT_RS11140	5	specific	234633	4	220	4.04344e-110	315.127	PRK00102	rnc	-	cl35066	OTHER	0
Campylobacter helveticus ATCC51209	CHELV3228_RS03325	-5	superfamily	419691	89	243	1.3677e-09	58.2566	cl21494	Abhydrolase superfamily	C	-	OTHER	0
Campylobacter helveticus ATCC51209	CHELV3228_RS10235	-4											OTHER	5
Campylobacter helveticus ATCC51209	CHELV3228_RS03335	-3											OTHER	0
Campylobacter helveticus ATCC51209	CHELV3228_RS03345	-2											OTHER	0
Campylobacter helveticus ATCC51209	CHELV3228_RS03350	-1											OTHER	1
Campylobacter helveticus ATCC51209	CHELV3228_RS03355	0	superfamily	274542	27	602	1.13144e-67	233.247	cl37255	VI_Rhs_Vgr superfamily	-	-	OTHER	0
Campylobacter helveticus ATCC51209	CHELV3228_RS03355	0	superfamily	222900	674	794	0.00226322	41.2791	cl33691	5 superfamily	N	-
Campylobacter helveticus ATCC51209	CHELV3228_RS03360	1											OTHER	1
Campylobacter helveticus ATCC51209	CHELV3228_RS03365	2											OTHER	0
Campylobacter helveticus ATCC51209	CHELV3228_RS03370	3											OTHER	0
Campylobacter helveticus ATCC51209	CHELV3228_RS03375	4											OTHER	1
Campylobacter helveticus ATCC51209	CHELV3228_RS03380	5											OTHER	0
Campylobacter armoricus CA639	F6X58_RS08950	-5	superfamily	419691	179	261	5.04325e-07	49.397	cl21494	Abhydrolase superfamily	NC	-	OTHER	0
Campylobacter armoricus CA639	F6X58_RS04865	-4											OTHER	0
Campylobacter armoricus CA639	F6X58_RS08895	-3	superfamily	225987	6	91	3.55991e-07	50.9511	cl34616	COG3456 superfamily	C	-	OTHER	0
Campylobacter armoricus CA639	F6X58_RS04875	-2	superfamily	274531	31	1150	4.25479e-77	277.682	cl37252	VI_IcmF superfamily	-	-	OTHER	3
Campylobacter armoricus CA639	F6X58_RS04880	-1	specific	213799	2	168	4.76297e-77	226.832	TIGR03344	VI_effect_Hcp1	-	cl01226	OTHER	0
Campylobacter armoricus CA639	F6X58_RS04885	0	superfamily	274542	132	569	3.23594e-51	187.023	cl37255	VI_Rhs_Vgr superfamily	-	-	OTHER	0
Campylobacter armoricus CA639	F6X58_RS04890	1											OTHER	1
Campylobacter armoricus CA639	F6X58_RS04895	2											OTHER	2
Campylobacter armoricus CA639	F6X58_RS08955	3	superfamily	234767	146	402	0.00685986	39.0508	cl35100	polC superfamily	C	-	OTHER	0
Campylobacter armoricus CA639	F6X58_RS04905	4											OTHER	1
Campylobacter armoricus CA639	F6X58_RS04910	5											OTHER	0
Campylobacter sp. CCUG 57310	CORI_RS01150	-5	specific	401713	42	231	1.09561e-38	133.95	pfam09850	DotU	-	cl01370	OTHER	1
Campylobacter sp. CCUG 57310	CORI_RS01155	-4	specific	213799	2	169	1.04334e-78	231.069	TIGR03344	VI_effect_Hcp1	-	cl01226	OTHER	0
Campylobacter sp. CCUG 57310	CORI_RS01160	-3											OTHER	4
Campylobacter sp. CCUG 57310	CORI_RS01165	-2											OTHER	0
Campylobacter sp. CCUG 57310	CORI_RS01170	-1											OTHER	4
Campylobacter sp. CCUG 57310	CORI_RS01175	0	superfamily	274542	248	805	7.62224e-59	210.905	cl37255	VI_Rhs_Vgr superfamily	-	-	OTHER	0
Campylobacter sp. CCUG 57310	CORI_RS01175	0	superfamily	415854	92	150	0.00116456	40.7646	cl10470	Rick_17kDa_Anti superfamily	NC	-
Campylobacter sp. CCUG 57310	CORI_RS01180	1	superfamily	226868	2	114	1.31268e-11	62.9794	cl34764	LprI superfamily	C	-	SP(Sec/SPI)	0
Campylobacter sp. CCUG 57310	CORI_RS01185	2	superfamily	412234	979	1185	1.70088e-27	111.077	cl00222	Lyz-like superfamily	-	-	OTHER	0
Campylobacter sp. CCUG 57310	CORI_RS01185	2	superfamily	412234	19	42	0.00822327	37.883	cl00222	Lyz-like superfamily	C	-
Campylobacter sp. CCUG 57310	CORI_RS01190	3											SP(Sec/SPI)	0
Campylobacter sp. CCUG 57310	CORI_RS01195	4											SP(Sec/SPI)	0
Campylobacter sp. CCUG 57310	CORI_RS01200	5											OTHER	0
Campylobacter jejuni CFSAN054107	C9J79_RS07985	-5											OTHER	0
Campylobacter jejuni CFSAN054107	C9J79_RS10305	-4	specific	405157	9	100	3.13638e-14	63.3616	pfam14412	AHH	-	cl16862	OTHER	0
Campylobacter jejuni CFSAN054107	C9J79_RS07995	-3											OTHER	0
Campylobacter jejuni CFSAN054107	C9J79_RS08000	-2											OTHER	0
Campylobacter jejuni CFSAN054107	C9J79_RS08005	-1											OTHER	0
Campylobacter jejuni CFSAN054107	C9J79_RS08010	0	superfamily	274542	45	629	2.54433e-61	215.913	cl37255	VI_Rhs_Vgr superfamily	-	-	OTHER	0
Campylobacter jejuni CFSAN054107	C9J79_RS08010	0	superfamily	222900	638	813	0.000553696	43.5903	cl33691	5 superfamily	N	-
Campylobacter jejuni CFSAN054107	C9J79_RS08015	1											OTHER	0
Campylobacter jejuni CFSAN054107	C9J79_RS08020	2											OTHER	3
Campylobacter jejuni CFSAN054107	C9J79_RS08035	3	superfamily	226868	28	62	0.000389071	40.2527	cl34764	LprI superfamily	C	-	SP(Sec/SPI)	0
Campylobacter jejuni CFSAN054107	C9J79_RS08040	4	superfamily	224118	65	244	0.00670375	39.9377	cl34175	Mfd superfamily	N	-	OTHER	0
Campylobacter jejuni CFSAN054107	C9J79_RS08050	5	superfamily	222900	86	211	0.00112	39.74	PHA02596	5 superfamily	-	-	OTHER	0
Campylobacter jejuni CFSAN054107	C9J79_RS07915	-5	specific	398944	4	153	3.31585e-62	188.43	pfam05591	T6SS_VipA	-	cl01402	OTHER	0
Campylobacter jejuni CFSAN054107	C9J79_RS07920	-4	specific	274538	11	482	0	781.472	TIGR03355	VI_chp_2	-	cl05484	OTHER	0
Campylobacter jejuni CFSAN054107	C9J79_RS07925	-3	superfamily	412879	2	101	1.93765e-10	54.537	cl01403	GPW_gp25 superfamily	C	-	OTHER	0
Campylobacter jejuni CFSAN054107	C9J79_RS07930	-2	superfamily	417716	7	573	2.21433e-131	396.207	cl15462	T6SS_TssF superfamily	-	-	OTHER	0
Campylobacter jejuni CFSAN054107	C9J79_RS07935	-1	superfamily	412880	5	287	2.74569e-39	139.653	cl01404	T6SS_TssG superfamily	-	-	OTHER	0
Campylobacter jejuni CFSAN054107	C9J79_RS10295	0	superfamily	274542	45	472	3.5061e-23	102.279	cl37255	VI_Rhs_Vgr superfamily	C	-	OTHER	0
Campylobacter jejuni CFSAN054107	C9J79_RS07945	1	specific	403870	139	239	2.32271e-06	45.1095	pfam12796	Ank_2	-	cl39094	OTHER	0
Campylobacter jejuni CFSAN054107	C9J79_RS07950	2	superfamily	373990	408	461	3.2583e-05	42.4056	cl21441	Tox-REase-7 superfamily	N	-	OTHER	0
Campylobacter jejuni CFSAN054107	C9J79_RS07955	3	superfamily	222980	130	237	1.14862e-06	49.6379	cl33707	PHA03095 superfamily	C	-	OTHER	0
Campylobacter jejuni CFSAN054107	C9J79_RS07960	4											OTHER	0
Campylobacter jejuni CFSAN054107	C9J79_RS07965	5											OTHER	0
Campylobacter sp. CFSAN093227	FBF06_RS05785	-5	specific	398944	4	153	3.31585e-62	188.43	pfam05591	T6SS_VipA	-	cl01402	OTHER	0
Campylobacter sp. CFSAN093227	FBF06_RS05790	-4	specific	274538	11	482	0	782.242	TIGR03355	VI_chp_2	-	cl05484	OTHER	0
Campylobacter sp. CFSAN093227	FBF06_RS05795	-3	superfamily	412879	2	101	1.93765e-10	54.537	cl01403	GPW_gp25 superfamily	C	-	OTHER	0
Campylobacter sp. CFSAN093227	FBF06_RS05800	-2	superfamily	417716	7	573	2.21433e-131	396.207	cl15462	T6SS_TssF superfamily	-	-	OTHER	0
Campylobacter sp. CFSAN093227	FBF06_RS05805	-1	superfamily	412880	5	287	2.74569e-39	139.653	cl01404	T6SS_TssG superfamily	-	-	OTHER	0
Campylobacter sp. CFSAN093227	FBF06_RS05810	0	superfamily	274542	45	472	3.5061e-23	102.279	cl37255	VI_Rhs_Vgr superfamily	C	-	OTHER	0
Campylobacter sp. CFSAN093227	FBF06_RS05815	1											OTHER	0
Campylobacter sp. CFSAN093227	FBF06_RS05820	2	superfamily	222980	128	235	1.1428e-07	52.7195	cl33707	PHA03095 superfamily	C	-	OTHER	0
Campylobacter sp. CFSAN093227	FBF06_RS05825	3	superfamily	373990	434	487	1.0471e-05	43.9464	cl21441	Tox-REase-7 superfamily	N	-	OTHER	0
Campylobacter sp. CFSAN093227	FBF06_RS05830	4	superfamily	222980	130	245	2.49307e-06	48.4823	cl33707	PHA03095 superfamily	C	-	OTHER	0
Campylobacter sp. CFSAN093227	FBF06_RS05835	5											OTHER	0
Campylobacter sp. CFSAN093227	FBF06_RS05850	-5											OTHER	0
Campylobacter sp. CFSAN093227	FBF06_RS05855	-4	specific	405157	9	100	4.07948e-15	65.6728	pfam14412	AHH	-	cl16862	OTHER	0
Campylobacter sp. CFSAN093227	FBF06_RS05860	-3											OTHER	0
Campylobacter sp. CFSAN093227	FBF06_RS05865	-2											OTHER	0
Campylobacter sp. CFSAN093227	FBF06_RS05870	-1											OTHER	0
Campylobacter sp. CFSAN093227	FBF06_RS05875	0											OTHER	0
Campylobacter sp. CFSAN093227	FBF06_RS05875	0	superfamily	274542	45	629	1.19596e-60	213.987	cl37255	VI_Rhs_Vgr superfamily	-	-
Campylobacter sp. CFSAN093227	FBF06_RS05880	1	superfamily	222900	638	813	0.00195108	41.6643	cl33691	5 superfamily	N	-	OTHER	0
Campylobacter sp. CFSAN093227	FBF06_RS05885	2											OTHER	3
Campylobacter sp. CFSAN093227	FBF06_RS05890	3											OTHER	4
Campylobacter sp. CFSAN093227	FBF06_RS05895	4	superfamily	226868	1	62	8.81843e-06	45.2603	cl34764	LprI superfamily	C	-	SP(Sec/SPI)	0
Campylobacter sp. CFSAN093227	FBF06_RS05900	5											OTHER	0
Campylobacter sp. CFSAN093238	FBF21_RS05285	-5	specific	398944	4	153	3.31585e-62	188.43	pfam05591	T6SS_VipA	-	cl01402	OTHER	0
Campylobacter sp. CFSAN093238	FBF21_RS05290	-4	specific	274538	11	482	0	781.472	TIGR03355	VI_chp_2	-	cl05484	OTHER	0
Campylobacter sp. CFSAN093238	FBF21_RS05295	-3	superfamily	412879	2	101	1.93765e-10	54.537	cl01403	GPW_gp25 superfamily	C	-	OTHER	0
Campylobacter sp. CFSAN093238	FBF21_RS05300	-2	superfamily	417716	7	573	2.21433e-131	396.207	cl15462	T6SS_TssF superfamily	-	-	OTHER	0
Campylobacter sp. CFSAN093238	FBF21_RS05305	-1	superfamily	412880	5	287	2.74569e-39	139.653	cl01404	T6SS_TssG superfamily	-	-	OTHER	0
Campylobacter sp. CFSAN093238	FBF21_RS05310	0	superfamily	274542	45	472	6.55962e-23	101.123	cl37255	VI_Rhs_Vgr superfamily	C	-	OTHER	0
Campylobacter sp. CFSAN093238	FBF21_RS05315	1											OTHER	0
Campylobacter sp. CFSAN093238	FBF21_RS05320	2	superfamily	222980	128	242	4.27181e-08	53.8751	cl33707	PHA03095 superfamily	C	-	OTHER	0
Campylobacter sp. CFSAN093238	FBF21_RS05325	3	superfamily	373990	407	460	3.4823e-05	42.4056	cl21441	Tox-REase-7 superfamily	N	-	OTHER	0
Campylobacter sp. CFSAN093238	FBF21_RS05330	4	superfamily	222980	133	244	5.3633e-07	50.7935	cl33707	PHA03095 superfamily	C	-	OTHER	0
Campylobacter sp. CFSAN093238	FBF21_RS05335	5											OTHER	0
Campylobacter sp. CFSAN093238	FBF21_RS05355	-5											OTHER	0
Campylobacter sp. CFSAN093238	FBF21_RS05360	-4	specific	405157	9	100	2.61098e-14	63.7468	pfam14412	AHH	-	cl16862	OTHER	0
Campylobacter sp. CFSAN093238	FBF21_RS05365	-3											OTHER	0
Campylobacter sp. CFSAN093238	FBF21_RS05370	-2											OTHER	0
Campylobacter sp. CFSAN093238	FBF21_RS05375	-1											OTHER	0
Campylobacter sp. CFSAN093238	FBF21_RS05380	0	superfamily	274542	45	629	1.30832e-60	213.987	cl37255	VI_Rhs_Vgr superfamily	-	-	OTHER	0
Campylobacter sp. CFSAN093238	FBF21_RS05380	0	superfamily	222900	653	787	0.00142107	42.0495	cl33691	5 superfamily	N	-
Campylobacter sp. CFSAN093238	FBF21_RS05385	1											OTHER	0
Campylobacter sp. CFSAN093238	FBF21_RS05390	2											OTHER	4
Campylobacter sp. CFSAN093238	FBF21_RS05395	3											OTHER	4
Campylobacter sp. CFSAN093238	FBF21_RS05400	4	superfamily	226868	1	62	6.62156e-07	44.1047	cl34764	LprI superfamily	C	-	SP(Sec/SPI)	0
Campylobacter sp. CFSAN093238	FBF21_RS05405	5											OTHER	0
Campylobacter sp. CFSAN093246	FBE87_RS09020	-5	specific	153425	4	75	1.09565e-09	49.1389	cd07996	WGR_MMR_like	-	cl01581	OTHER	0
Campylobacter sp. CFSAN093246	FBE87_RS09025	-4											OTHER	0
Campylobacter sp. CFSAN093246	FBE87_RS09030	-3	superfamily	412227	11	307	8.70193e-24	98.43	cl00213	DNA_BRE_C superfamily	-	-	OTHER	0
Campylobacter sp. CFSAN093246	FBE87_RS09035	-2											OTHER	0
Campylobacter sp. CFSAN093246	FBE87_RS09040	-1											OTHER	1
Campylobacter sp. CFSAN093246	FBE87_RS09045	0	superfamily	274542	45	629	8.434e-61	214.757	cl37255	VI_Rhs_Vgr superfamily	-	-	OTHER	0
Campylobacter sp. CFSAN093246	FBE87_RS09050	1	superfamily	412880	5	287	2.74569e-39	139.653	cl01404	T6SS_TssG superfamily	-	-	OTHER	0
Campylobacter sp. CFSAN093246	FBE87_RS09055	2	superfamily	417716	7	573	2.21433e-131	396.207	cl15462	T6SS_TssF superfamily	-	-	OTHER	0
Campylobacter sp. CFSAN093246	FBE87_RS09060	3	superfamily	412879	2	101	1.93765e-10	54.537	cl01403	GPW_gp25 superfamily	C	-	OTHER	0
Campylobacter sp. CFSAN093246	FBE87_RS09065	4	specific	274538	11	482	0	780.316	TIGR03355	VI_chp_2	-	cl05484	OTHER	0
Campylobacter sp. CFSAN093246	FBE87_RS09070	5	specific	398944	4	153	3.31585e-62	188.43	pfam05591	T6SS_VipA	-	cl01402	OTHER	0
Campylobacter jejuni CJ017CC464	AEI20_RS06215	-5	specific	398944	4	153	3.31585e-62	188.43	pfam05591	T6SS_VipA	-	cl01402	OTHER	0
Campylobacter jejuni CJ017CC464	AEI20_RS06220	-4	specific	274538	11	482	0	781.472	TIGR03355	VI_chp_2	-	cl05484	OTHER	0
Campylobacter jejuni CJ017CC464	AEI20_RS06225	-3	superfamily	412879	2	101	1.93765e-10	54.537	cl01403	GPW_gp25 superfamily	C	-	OTHER	0
Campylobacter jejuni CJ017CC464	AEI20_RS06230	-2	superfamily	417716	7	573	2.21433e-131	396.207	cl15462	T6SS_TssF superfamily	-	-	OTHER	0
Campylobacter jejuni CJ017CC464	AEI20_RS06235	-1	superfamily	412880	5	287	2.74569e-39	139.653	cl01404	T6SS_TssG superfamily	-	-	OTHER	0
Campylobacter jejuni CJ017CC464	AEI20_RS06240	0	superfamily	274542	91	458	7.28393e-20	91.8784	cl37255	VI_Rhs_Vgr superfamily	C	-	OTHER	0
Campylobacter jejuni CJ017CC464	AEI20_RS06245	1	superfamily	274542	2	89	1.56695e-23	94.1896	cl37255	VI_Rhs_Vgr superfamily	N	-	OTHER	0
Campylobacter jejuni CJ017CC464	AEI20_RS06250	2	superfamily	222900	54	179	0.000501439	40.5087	cl33691	5 superfamily	N	-	OTHER	0
Campylobacter jejuni CJ017CC464	AEI20_RS06255	3											OTHER	1
Campylobacter jejuni CJ017CC464	AEI20_RS09400	4											OTHER	0
Campylobacter jejuni CJ017CC464	AEI20_RS06260	5											OTHER	1
Campylobacter coli FDAARGOS_1028	I6H85_RS08780	-5											OTHER	0
Campylobacter coli FDAARGOS_1028	I6H85_RS08785	-4	specific	405157	9	100	2.58297e-14	63.7468	pfam14412	AHH	-	cl16862	OTHER	0
Campylobacter coli FDAARGOS_1028	I6H85_RS08790	-3											OTHER	0
Campylobacter coli FDAARGOS_1028	I6H85_RS08795	-2											OTHER	0
Campylobacter coli FDAARGOS_1028	I6H85_RS08800	-1											OTHER	0
Campylobacter coli FDAARGOS_1028	I6H85_RS08805	0	superfamily	274542	45	629	1.13776e-60	214.372	cl37255	VI_Rhs_Vgr superfamily	-	-	OTHER	0
Campylobacter coli FDAARGOS_1028	I6H85_RS08810	1											OTHER	1
Campylobacter coli FDAARGOS_1028	I6H85_RS08815	2											OTHER	1
Campylobacter coli FDAARGOS_1028	I6H85_RS08820	3											OTHER	2
Campylobacter coli FDAARGOS_1028	I6H85_RS08825	4											SP(Sec/SPI)	0
Campylobacter coli FDAARGOS_1028	I6H85_RS08830	5											OTHER	0
Campylobacter coli FDAARGOS_1028	I6H85_RS09615	-5	specific	398944	4	153	1.58563e-61	186.504	pfam05591	T6SS_VipA	-	cl01402	OTHER	0
Campylobacter coli FDAARGOS_1028	I6H85_RS09620	-4	specific	274538	11	482	0	779.546	TIGR03355	VI_chp_2	-	cl05484	OTHER	0
Campylobacter coli FDAARGOS_1028	I6H85_RS09625	-3	superfamily	412879	2	101	1.93765e-10	54.537	cl01403	GPW_gp25 superfamily	C	-	OTHER	0
Campylobacter coli FDAARGOS_1028	I6H85_RS09630	-2	superfamily	417716	7	573	2.21433e-131	396.207	cl15462	T6SS_TssF superfamily	-	-	OTHER	0
Campylobacter coli FDAARGOS_1028	I6H85_RS09635	-1	superfamily	412880	5	287	2.74569e-39	139.653	cl01404	T6SS_TssG superfamily	-	-	OTHER	0
Campylobacter coli FDAARGOS_1028	I6H85_RS09640	0	superfamily	274542	45	472	4.11858e-22	98.812	cl37255	VI_Rhs_Vgr superfamily	C	-	OTHER	0
Campylobacter coli FDAARGOS_1028	I6H85_RS09645	1	superfamily	222980	128	243	8.19578e-06	46.9415	cl33707	PHA03095 superfamily	C	-	OTHER	0
Campylobacter coli FDAARGOS_1028	I6H85_RS09650	2	superfamily	373990	440	493	2.76668e-05	42.7908	cl21441	Tox-REase-7 superfamily	N	-	OTHER	0
Campylobacter coli FDAARGOS_1028	I6H85_RS09655	3	superfamily	222980	128	235	7.02637e-07	50.0231	cl33707	PHA03095 superfamily	C	-	OTHER	0
Campylobacter coli FDAARGOS_1028	I6H85_RS09660	4	superfamily	373990	434	487	2.63081e-05	42.7908	cl21441	Tox-REase-7 superfamily	N	-	OTHER	0
Campylobacter coli FDAARGOS_1028	I6H85_RS09665	5	superfamily	222980	121	237	1.26505e-07	52.7195	cl33707	PHA03095 superfamily	C	-	OTHER	0
Campylobacter coli FDAARGOS_1028	I6H85_RS09665	5	superfamily	423045	20	262	8.53383e-06	46.797	cl39094	Ank_2 superfamily	C	-
Campylobacter jejuni FDAARGOS_262	A6J90_RS06390	-5											OTHER	0
Campylobacter jejuni FDAARGOS_262	A6J90_RS09495	-4	superfamily	425387	177	270	1.16755e-39	134.368	cl41756	PoNe superfamily	-	-	OTHER	0
Campylobacter jejuni FDAARGOS_262	A6J90_RS09495	-4								PAAR-like domain
Campylobacter jejuni FDAARGOS_262	A6J90_RS06400	-3	superfamily	401033	131	215	1.65948e-08	50.7496	cl07503	DUF1911 superfamily	-	-	OTHER	0
Campylobacter jejuni FDAARGOS_262	A6J90_RS06405	-2											OTHER	0
Campylobacter jejuni FDAARGOS_262	A6J90_RS06410	-1											OTHER	0
Campylobacter jejuni FDAARGOS_262	A6J90_RS06415	0	superfamily	274542	45	629	1.06101e-60	214.372	cl37255	VI_Rhs_Vgr superfamily	-	-	OTHER	0
Campylobacter jejuni FDAARGOS_262	A6J90_RS06415	0	superfamily	222900	638	787	0.00636172	40.1235	cl33691	5 superfamily	N	-
Campylobacter jejuni FDAARGOS_262	A6J90_RS06420	1											OTHER	0
Campylobacter jejuni FDAARGOS_262	A6J90_RS06425	2											OTHER	3
Campylobacter jejuni FDAARGOS_262	A6J90_RS06435	3											OTHER	4
Campylobacter jejuni FDAARGOS_262	A6J90_RS06440	4	superfamily	226868	13	62	0.000123224	37.9415	cl34764	LprI superfamily	C	-	SP(Sec/SPI)	0
Campylobacter jejuni FDAARGOS_262	A6J90_RS09500	5											OTHER	2
Campylobacter jejuni FDAARGOS_262	A6J90_RS06245	-5	specific	398944	4	153	3.31585e-62	188.43	pfam05591	T6SS_VipA	-	cl01402	OTHER	0
Campylobacter jejuni FDAARGOS_262	A6J90_RS06250	-4	specific	274538	11	482	0	779.546	TIGR03355	VI_chp_2	-	cl05484	OTHER	0
Campylobacter jejuni FDAARGOS_262	A6J90_RS06255	-3	superfamily	412879	2	101	1.93765e-10	54.537	cl01403	GPW_gp25 superfamily	C	-	OTHER	0
Campylobacter jejuni FDAARGOS_262	A6J90_RS06260	-2	superfamily	417716	7	573	2.21433e-131	396.207	cl15462	T6SS_TssF superfamily	-	-	OTHER	0
Campylobacter jejuni FDAARGOS_262	A6J90_RS06265	-1	superfamily	412880	5	287	2.74569e-39	139.653	cl01404	T6SS_TssG superfamily	-	-	OTHER	0
Campylobacter jejuni FDAARGOS_262	A6J90_RS09460	0	superfamily	274542	45	472	1.30761e-22	100.353	cl37255	VI_Rhs_Vgr superfamily	C	-	OTHER	0
Campylobacter jejuni FDAARGOS_262	A6J90_RS06275	1	superfamily	222980	130	236	3.54825e-07	51.1787	cl33707	PHA03095 superfamily	C	-	OTHER	0
Campylobacter jejuni FDAARGOS_262	A6J90_RS06280	2	superfamily	373990	433	486	2.4046e-05	42.7908	cl21441	Tox-REase-7 superfamily	N	-	OTHER	0
Campylobacter jejuni FDAARGOS_262	A6J90_RS06285	3	specific	403870	139	234	1.63338e-06	45.4947	pfam12796	Ank_2	-	cl39094	OTHER	0
Campylobacter jejuni FDAARGOS_262	A6J90_RS06290	4											OTHER	0
Campylobacter jejuni FDAARGOS_262	A6J90_RS06295	5											OTHER	0
Campylobacter jejuni FDAARGOS_262	A6J90_RS09470	-5								PAAR-like domain			OTHER	0
Campylobacter jejuni FDAARGOS_262	A6J90_RS09475	-4	superfamily	425387	91	184	5.49321e-39	130.131	cl41756	PoNe superfamily	-	-	OTHER	0
Campylobacter jejuni FDAARGOS_262	A6J90_RS09475	-4								PAAR-like domain
Campylobacter jejuni FDAARGOS_262	A6J90_RS06320	-3	superfamily	401033	131	215	1.65948e-08	50.7496	cl07503	DUF1911 superfamily	-	-	OTHER	0
Campylobacter jejuni FDAARGOS_262	A6J90_RS06325	-2											OTHER	0
Campylobacter jejuni FDAARGOS_262	A6J90_RS06330	-1											OTHER	0
Campylobacter jejuni FDAARGOS_262	A6J90_RS09480	0	superfamily	274542	45	222	8.80867e-12	66.8404	cl37255	VI_Rhs_Vgr superfamily	C	-	OTHER	0
Campylobacter jejuni FDAARGOS_262	A6J90_RS06340	1	superfamily	423045	119	287	9.38472e-09	56.2118	cl39094	Ank_2 superfamily	C	-	OTHER	0
Campylobacter jejuni FDAARGOS_262	A6J90_RS06345	2											OTHER	0
Campylobacter jejuni FDAARGOS_262	A6J90_RS06350	3											OTHER	0
Campylobacter jejuni FDAARGOS_262	A6J90_RS06355	4											OTHER	0
Campylobacter jejuni FDAARGOS_262	A6J90_RS09485	5	specific	405157	9	100	7.66318e-14	62.5912	pfam14412	AHH	-	cl16862	OTHER	0
Campylobacter concisus H16O-S1	CVS89_RS08940	-5											OTHER	0
Campylobacter concisus H16O-S1	CVS89_RS08945	-4	specific	213799	4	168	2.89689e-75	222.595	TIGR03344	VI_effect_Hcp1	-	cl01226	OTHER	0
Campylobacter concisus H16O-S1	CVS89_RS08950	-3											SP(Sec/SPI)	0
Campylobacter concisus H16O-S1	CVS89_RS08955	-2											OTHER	0
Campylobacter concisus H16O-S1	CVS89_RS08960	-1											OTHER	0
Campylobacter concisus H16O-S1	CVS89_RS08965	0	superfamily	274542	160	742	1.41062e-64	226.698	cl37255	VI_Rhs_Vgr superfamily	-	-	OTHER	0
Campylobacter concisus H16O-S1	CVS89_RS08965	0	superfamily	222900	796	924	0.00123617	42.4347	cl33691	5 superfamily	N	-
Campylobacter concisus H16O-S1	CVS89_RS08970	1											SP(Sec/SPI)	0
Campylobacter concisus H16O-S1	CVS89_RS08975	2	superfamily	403156	931	1105	5.57784e-42	151.246	cl13324	Muraidase superfamily	-	-	OTHER	0
Campylobacter concisus H16O-S1	CVS89_RS08975	2	superfamily	412234	119	206	7.81829e-08	52.1354	cl00222	Lyz-like superfamily	N	-
Campylobacter concisus H16O-S1	CVS89_RS08980	3	superfamily	403062	52	98	0.00254287	35.7709	cl13231	DUF3303 superfamily	C	-	SP(Sec/SPI)	0
Campylobacter concisus H16O-S1	CVS89_RS08985	4	specific	235453	1	226	5.71554e-131	368.526	PRK05420	PRK05420	-	cl00200	LIPO(Sec/SPII)	6
Campylobacter concisus H16O-S1	CVS89_RS08990	5											OTHER	2
Campylobacter concisus H1O1	G5B95_RS00345	-5											OTHER	0
Campylobacter concisus H1O1	G5B95_RS00350	-4	specific	213799	4	168	1.51027e-77	228.373	TIGR03344	VI_effect_Hcp1	-	cl01226	OTHER	0
Campylobacter concisus H1O1	G5B95_RS00355	-3											SP(Sec/SPI)	0
Campylobacter concisus H1O1	G5B95_RS00360	-2											OTHER	0
Campylobacter concisus H1O1	G5B95_RS00365	-1											OTHER	0
Campylobacter concisus H1O1	G5B95_RS00370	0	superfamily	274542	131	626	4.04897e-62	218.224	cl37255	VI_Rhs_Vgr superfamily	-	-	OTHER	0
Campylobacter concisus H1O1	G5B95_RS00375	1	superfamily	422972	5	102	5.8499e-09	56.4849	cl38962	retention_LapA superfamily	C	-	OTHER	0
Campylobacter concisus H1O1	G5B95_RS00380	2	superfamily	424328	14	55	0.00232874	33.5412	cl40697	cv_gamma-delta_Nsp2_IBV-like superfamily	N	-	OTHER	0
Campylobacter concisus H1O1	G5B95_RS00385	3	superfamily	412269	14	181	1.34435e-38	138.256	cl00262	TroA-like superfamily	C	-	SP(Sec/SPI)	0
Campylobacter concisus H1O1	G5B95_RS00390	4	specific	399139	149	597	6.10983e-162	467.617	pfam05935	Arylsulfotrans	-	cl26042	SP(Sec/SPI)	0
Campylobacter concisus H1O1	G5B95_RS00390	4	specific	407495	39	129	1.50385e-29	111.642	pfam17425	Arylsulfotran_N	-	cl38701
Campylobacter concisus H1O1	G5B95_RS00395	5	superfamily	412390	6	114	5.51036e-09	52.7417	cl00460	CMD superfamily	-	-	OTHER	0
Campylobacter concisus H1O1	G5B95_RS00395	5	superfamily	412390	135	243	1.34263e-05	43.4969	cl00460	CMD superfamily	-	-
Campylobacter concisus H9O-S2	G5B96_RS00860	-5	specific	213799	4	168	7.55497e-77	226.447	TIGR03344	VI_effect_Hcp1	-	cl01226	OTHER	0
Campylobacter concisus H9O-S2	G5B96_RS00865	-4											SP(Sec/SPI)	0
Campylobacter concisus H9O-S2	G5B96_RS00870	-3											OTHER	0
Campylobacter concisus H9O-S2	G5B96_RS00875	-2											OTHER	0
Campylobacter concisus H9O-S2	G5B96_RS00880	-1											LIPO(Sec/SPII)	0
Campylobacter concisus H9O-S2	G5B96_RS00885	0	superfamily	274542	241	817	8.01417e-65	227.854	cl37255	VI_Rhs_Vgr superfamily	-	-	OTHER	0
Campylobacter concisus H9O-S2	G5B96_RS00885	0	superfamily	222900	871	999	0.00635679	40.1235	cl33691	5 superfamily	N	-
Campylobacter concisus H9O-S2	G5B96_RS00890	1	specific	235453	1	226	5.71554e-131	368.526	PRK05420	PRK05420	-	cl00200	LIPO(Sec/SPII)	6
Campylobacter concisus H9O-S2	G5B96_RS00895	2											OTHER	2
Campylobacter concisus H9O-S2	G5B96_RS00900	3	superfamily	273830	8	455	6.84079e-94	291.238	cl36990	outer_NodT superfamily	-	-	LIPO(Sec/SPII)	0
Campylobacter concisus H9O-S2	G5B96_RS00905	4	superfamily	273335	2	1027	0	1051.25	cl36766	2A0602 superfamily	-	-	OTHER	12
Campylobacter concisus H9O-S2	G5B96_RS00910	5	superfamily	273776	39	364	2.15156e-87	267.258	cl36959	RND_mfp superfamily	-	-	LIPO(Sec/SPII)	0
Campylobacter jejuni huA17	A17_RS09315	-5											OTHER	1
Campylobacter jejuni huA17	A17_RS09320	-4											OTHER	0
Campylobacter jejuni huA17	A17_RS09325	-3											SP(Sec/SPI)	0
Campylobacter jejuni huA17	A17_RS09330	-2											OTHER	2
Campylobacter jejuni huA17	A17_RS09725	-1											OTHER	3
Campylobacter jejuni huA17	A17_RS09345	0	superfamily	274542	45	624	8.71228e-61	214.372	cl37255	VI_Rhs_Vgr superfamily	-	-	OTHER	0
Campylobacter jejuni huA17	A17_RS09350	1	superfamily	412880	5	287	2.74569e-39	139.653	cl01404	T6SS_TssG superfamily	-	-	OTHER	0
Campylobacter jejuni huA17	A17_RS09355	2	superfamily	417716	7	573	1.57917e-132	399.288	cl15462	T6SS_TssF superfamily	-	-	OTHER	0
Campylobacter jejuni huA17	A17_RS09360	3	superfamily	412879	2	101	9.45759e-10	52.611	cl01403	GPW_gp25 superfamily	C	-	OTHER	0
Campylobacter jejuni huA17	A17_RS09365	4	specific	274538	11	482	0	781.472	TIGR03355	VI_chp_2	-	cl05484	OTHER	0
Campylobacter jejuni huA17	A17_RS09370	5	specific	398944	4	153	3.31585e-62	188.43	pfam05591	T6SS_VipA	-	cl01402	OTHER	0
Campylobacter jejuni LDG17f	E8N02_RS05355	-5	specific	398944	4	153	3.31585e-62	188.43	pfam05591	T6SS_VipA	-	cl01402	OTHER	0
Campylobacter jejuni LDG17f	E8N02_RS05360	-4	specific	274538	11	482	0	781.472	TIGR03355	VI_chp_2	-	cl05484	OTHER	0
Campylobacter jejuni LDG17f	E8N02_RS05365	-3	superfamily	412879	2	101	1.93765e-10	54.537	cl01403	GPW_gp25 superfamily	C	-	OTHER	0
Campylobacter jejuni LDG17f	E8N02_RS05370	-2	superfamily	417716	7	573	2.21433e-131	396.207	cl15462	T6SS_TssF superfamily	-	-	OTHER	0
Campylobacter jejuni LDG17f	E8N02_RS05375	-1	superfamily	412880	5	287	2.74569e-39	139.653	cl01404	T6SS_TssG superfamily	-	-	OTHER	0
Campylobacter jejuni LDG17f	E8N02_RS05380	0	superfamily	274542	45	472	3.5061e-23	102.279	cl37255	VI_Rhs_Vgr superfamily	C	-	OTHER	0
Campylobacter jejuni LDG17f	E8N02_RS05385	1	superfamily	423045	143	261	1.19937e-05	46.4118	cl39094	Ank_2 superfamily	NC	-	OTHER	0
Campylobacter jejuni LDG17f	E8N02_RS05390	2	superfamily	373990	436	489	2.85564e-05	42.7908	cl21441	Tox-REase-7 superfamily	N	-	OTHER	0
Campylobacter jejuni LDG17f	E8N02_RS05395	3	superfamily	222980	128	235	8.17939e-07	50.0231	cl33707	PHA03095 superfamily	C	-	OTHER	0
Campylobacter jejuni LDG17f	E8N02_RS05400	4											OTHER	0
Campylobacter jejuni LDG17f	E8N02_RS05405	5											OTHER	0
Campylobacter jejuni LDG17f	E8N02_RS05415	-5											OTHER	0
Campylobacter jejuni LDG17f	E8N02_RS05420	-4	specific	405157	9	100	3.68703e-14	63.3616	pfam14412	AHH	-	cl16862	OTHER	0
Campylobacter jejuni LDG17f	E8N02_RS05425	-3											OTHER	0
Campylobacter jejuni LDG17f	E8N02_RS05430	-2											OTHER	0
Campylobacter jejuni LDG17f	E8N02_RS05435	-1											OTHER	0
Campylobacter jejuni LDG17f	E8N02_RS05440	0	superfamily	274542	45	629	2.54433e-61	215.913	cl37255	VI_Rhs_Vgr superfamily	-	-	OTHER	0
Campylobacter jejuni LDG17f	E8N02_RS05440	0	superfamily	222900	638	813	0.00193443	41.6643	cl33691	5 superfamily	N	-
Campylobacter jejuni LDG17f	E8N02_RS05445	1											OTHER	0
Campylobacter jejuni LDG17f	E8N02_RS05450	2											OTHER	3
Campylobacter jejuni LDG17f	E8N02_RS05455	3											OTHER	1
Campylobacter jejuni LDG17f	E8N02_RS05460	4	superfamily	226868	28	62	0.000389071	40.2527	cl34764	LprI superfamily	C	-	SP(Sec/SPI)	0
Campylobacter jejuni LDG17f	E8N02_RS05465	5											OTHER	0
Campylobacter peloridis LMG 23910	CPEL_RS04755	-5											OTHER	0
Campylobacter peloridis LMG 23910	CPEL_RS09370	-4	specific	410649	207	300	1.16736e-42	142.843	cd20740	PoNe_LXG_HINT-like	-	cl41756	OTHER	0
Campylobacter peloridis LMG 23910	CPEL_RS09370	-4								PAAR-like domain
Campylobacter peloridis LMG 23910	CPEL_RS04765	-3	superfamily	401033	131	215	3.9049e-09	52.2904	cl07503	DUF1911 superfamily	-	-	OTHER	0
Campylobacter peloridis LMG 23910	CPEL_RS04770	-2											OTHER	0
Campylobacter peloridis LMG 23910	CPEL_RS04775	-1											OTHER	0
Campylobacter peloridis LMG 23910	CPEL_RS08865	0	superfamily	274542	132	569	1.47896e-48	179.319	cl37255	VI_Rhs_Vgr superfamily	-	-	OTHER	0
Campylobacter peloridis LMG 23910	CPEL_RS04785	1											OTHER	1
Campylobacter peloridis LMG 23910	CPEL_RS09375	2											OTHER	1
Campylobacter peloridis LMG 23910	CPEL_RS04795	3											OTHER	1
Campylobacter peloridis LMG 23910	CPEL_RS04800	4											OTHER	1
Campylobacter peloridis LMG 23910	CPEL_RS09185	5											OTHER	0
Campylobacter peloridis LMG 23910	CPEL_RS04525	-5											OTHER	0
Campylobacter peloridis LMG 23910	CPEL_RS09310	-4											OTHER	0
Campylobacter peloridis LMG 23910	CPEL_RS04535	-3	superfamily	225987	6	91	1.66915e-07	52.1067	cl34616	COG3456 superfamily	C	-	OTHER	0
Campylobacter peloridis LMG 23910	CPEL_RS04540	-2	superfamily	274531	18	1150	1.20705e-81	291.164	cl37252	VI_IcmF superfamily	-	-	OTHER	3
Campylobacter peloridis LMG 23910	CPEL_RS04545	-1	specific	213799	2	168	4.76297e-77	226.832	TIGR03344	VI_effect_Hcp1	-	cl01226	OTHER	0
Campylobacter peloridis LMG 23910	CPEL_RS09315	0	superfamily	274542	132	287	1.65153e-12	68.7664	cl37255	VI_Rhs_Vgr superfamily	C	-	OTHER	0
Campylobacter peloridis LMG 23910	CPEL_RS04555	1	specific	403870	143	236	1.58303e-06	45.4947	pfam12796	Ank_2	-	cl39094	OTHER	0
Campylobacter peloridis LMG 23910	CPEL_RS04560	2	superfamily	373990	407	460	2.92014e-05	42.4056	cl21441	Tox-REase-7 superfamily	N	-	OTHER	0
Campylobacter peloridis LMG 23910	CPEL_RS04565	3	superfamily	222980	126	257	2.73923e-07	51.5639	cl33707	PHA03095 superfamily	C	-	OTHER	0
Campylobacter peloridis LMG 23910	CPEL_RS04570	4											OTHER	0
Campylobacter peloridis LMG 23910	CPEL_RS04575	5	superfamily	226984	1	339	8.80168e-68	217.36	cl34796	COG4637 superfamily	-	-	OTHER	0
Campylobacter peloridis LMG 23910	CPEL_RS04625	-5	superfamily	421450	2	53	0.00610271	36.2901	cl27099	DltD superfamily	C	-	OTHER	1
Campylobacter peloridis LMG 23910	CPEL_RS09340	-4	specific	410649	207	300	1.16736e-42	142.843	cd20740	PoNe_LXG_HINT-like	-	cl41756	OTHER	0
Campylobacter peloridis LMG 23910	CPEL_RS09340	-4								PAAR-like domain
Campylobacter peloridis LMG 23910	CPEL_RS04635	-3	superfamily	401033	131	215	3.9049e-09	52.2904	cl07503	DUF1911 superfamily	-	-	OTHER	0
Campylobacter peloridis LMG 23910	CPEL_RS04640	-2											OTHER	0
Campylobacter peloridis LMG 23910	CPEL_RS04645	-1											OTHER	0
Campylobacter peloridis LMG 23910	CPEL_RS09345	0	superfamily	274542	132	287	1.65153e-12	68.7664	cl37255	VI_Rhs_Vgr superfamily	C	-	OTHER	0
Campylobacter peloridis LMG 23910	CPEL_RS04655	1	superfamily	222980	126	257	4.07999e-07	51.1787	cl33707	PHA03095 superfamily	C	-	OTHER	0
Campylobacter peloridis LMG 23910	CPEL_RS04660	2	superfamily	373990	407	460	3.25185e-05	42.4056	cl21441	Tox-REase-7 superfamily	N	-	OTHER	0
Campylobacter peloridis LMG 23910	CPEL_RS04665	3	specific	403870	137	239	5.35096e-07	47.0355	pfam12796	Ank_2	-	cl39094	OTHER	0
Campylobacter peloridis LMG 23910	CPEL_RS04670	4											OTHER	0
Campylobacter peloridis LMG 23910	CPEL_RS04675	5	superfamily	226984	1	339	8.80168e-68	217.36	cl34796	COG4637 superfamily	-	-	OTHER	0
Campylobacter subantarcticus LMG 24374	CSUB8521_RS05115	-5											OTHER	0
Campylobacter subantarcticus LMG 24374	CSUB8521_RS09525	-4	specific	410649	207	303	1.48783e-40	137.835	cd20740	PoNe_LXG_HINT-like	-	cl41756	OTHER	0
Campylobacter subantarcticus LMG 24374	CSUB8521_RS05125	-3											OTHER	0
Campylobacter subantarcticus LMG 24374	CSUB8521_RS05130	-2											OTHER	0
Campylobacter subantarcticus LMG 24374	CSUB8521_RS05135	-1											OTHER	0
Campylobacter subantarcticus LMG 24374	CSUB8521_RS09105	0	superfamily	274542	46	568	2.40971e-51	187.408	cl37255	VI_Rhs_Vgr superfamily	-	-	OTHER	0
Campylobacter subantarcticus LMG 24374	CSUB8521_RS05145	1											OTHER	1
Campylobacter subantarcticus LMG 24374	CSUB8521_RS09530	2											OTHER	1
Campylobacter subantarcticus LMG 24374	CSUB8521_RS05155	3											OTHER	1
Campylobacter subantarcticus LMG 24374	CSUB8521_RS09025	4											OTHER	1
Campylobacter subantarcticus LMG 24374	CSUB8521_RS09535	5											OTHER	0
Campylobacter subantarcticus LMG 24374	CSUB8521_RS09470	-5											OTHER	2
Campylobacter subantarcticus LMG 24374	CSUB8521_RS09475	-4											OTHER	0
Campylobacter subantarcticus LMG 24374	CSUB8521_RS04620	-3	superfamily	225987	6	89	2.17115e-06	48.6399	cl34616	COG3456 superfamily	C	-	OTHER	0
Campylobacter subantarcticus LMG 24374	CSUB8521_RS04625	-2	superfamily	274531	18	1156	1.93186e-81	290.393	cl37252	VI_IcmF superfamily	-	-	OTHER	3
Campylobacter subantarcticus LMG 24374	CSUB8521_RS04630	-1	specific	213799	2	168	1.5844e-75	222.98	TIGR03344	VI_effect_Hcp1	-	cl01226	OTHER	0
Campylobacter subantarcticus LMG 24374	CSUB8521_RS09480	0	superfamily	274542	46	429	2.86624e-14	74.5444	cl37255	VI_Rhs_Vgr superfamily	C	-	OTHER	0
Campylobacter subantarcticus LMG 24374	CSUB8521_RS04640	1	superfamily	423045	143	261	7.08626e-07	50.2638	cl39094	Ank_2 superfamily	NC	-	OTHER	0
Campylobacter subantarcticus LMG 24374	CSUB8521_RS04645	2	superfamily	373990	447	500	7.26894e-06	44.3316	cl21441	Tox-REase-7 superfamily	N	-	OTHER	0
Campylobacter subantarcticus LMG 24374	CSUB8521_RS04645	2	superfamily	173412	45	414	0.0088895	38.9687	cl31754	PTZ00121 superfamily	N	-
Campylobacter subantarcticus LMG 24374	CSUB8521_RS04650	3	specific	403870	143	236	2.43497e-06	45.1095	pfam12796	Ank_2	-	cl39094	OTHER	0
Campylobacter subantarcticus LMG 24374	CSUB8521_RS04655	4											OTHER	0
Campylobacter subantarcticus LMG 24374	CSUB8521_RS04660	5											OTHER	0
Campylobacter subantarcticus LMG 24377	CSUB8523_RS05685	-5											OTHER	0
Campylobacter subantarcticus LMG 24377	CSUB8523_RS10285	-4	specific	410649	207	303	3.22975e-41	139.376	cd20740	PoNe_LXG_HINT-like	-	cl41756	OTHER	0
Campylobacter subantarcticus LMG 24377	CSUB8523_RS10285	-4								PAAR-like domain
Campylobacter subantarcticus LMG 24377	CSUB8523_RS05695	-3											OTHER	0
Campylobacter subantarcticus LMG 24377	CSUB8523_RS05700	-2											OTHER	0
Campylobacter subantarcticus LMG 24377	CSUB8523_RS05705	-1											OTHER	0
Campylobacter subantarcticus LMG 24377	CSUB8523_RS09665	0	superfamily	274542	46	568	2.40971e-51	187.408	cl37255	VI_Rhs_Vgr superfamily	-	-	OTHER	0
Campylobacter subantarcticus LMG 24377	CSUB8523_RS09805	1											OTHER	1
Campylobacter subantarcticus LMG 24377	CSUB8523_RS10290	2											OTHER	1
Campylobacter subantarcticus LMG 24377	CSUB8523_RS05725	3											OTHER	1
Campylobacter subantarcticus LMG 24377	CSUB8523_RS10295	4	superfamily	413148	90	177	0.00569302	36.8737	cl01988	Abi_2 superfamily	NC	-	OTHER	1
Campylobacter subantarcticus LMG 24377	CSUB8523_RS10300	5											OTHER	1
Campylobacter subantarcticus LMG 24377	CSUB8523_RS10225	-5											OTHER	2
Campylobacter subantarcticus LMG 24377	CSUB8523_RS10230	-4											OTHER	0
Campylobacter subantarcticus LMG 24377	CSUB8523_RS05420	-3	superfamily	225987	6	89	2.17115e-06	48.6399	cl34616	COG3456 superfamily	C	-	OTHER	0
Campylobacter subantarcticus LMG 24377	CSUB8523_RS05420	-3	superfamily	224415	121	285	0.00843824	37.3788	cl34282	SIK1 superfamily	C	-
Campylobacter subantarcticus LMG 24377	CSUB8523_RS05425	-2	superfamily	274531	18	1156	5.43152e-81	289.238	cl37252	VI_IcmF superfamily	-	-	OTHER	3
Campylobacter subantarcticus LMG 24377	CSUB8523_RS05430	-1	specific	213799	2	168	1.5844e-75	222.98	TIGR03344	VI_effect_Hcp1	-	cl01226	OTHER	0
Campylobacter subantarcticus LMG 24377	CSUB8523_RS10235	0	superfamily	274542	46	429	2.86624e-14	74.5444	cl37255	VI_Rhs_Vgr superfamily	C	-	OTHER	0
Campylobacter subantarcticus LMG 24377	CSUB8523_RS05440	1	specific	403870	143	236	1.57242e-06	45.4947	pfam12796	Ank_2	-	cl39094	OTHER	0
Campylobacter subantarcticus LMG 24377	CSUB8523_RS05445	2	superfamily	373990	451	504	6.57565e-06	44.3316	cl21441	Tox-REase-7 superfamily	N	-	OTHER	0
Campylobacter subantarcticus LMG 24377	CSUB8523_RS05450	3	specific	403870	137	238	5.13776e-07	47.0355	pfam12796	Ank_2	-	cl39094	OTHER	0
Campylobacter subantarcticus LMG 24377	CSUB8523_RS05455	4											OTHER	0
Campylobacter subantarcticus LMG 24377	CSUB8523_RS05460	5											OTHER	0
Campylobacter cuniculorum DSM 23162 = LMG 24588	CCUN_RS00680	-5	specific	398944	4	153	3.12491e-61	185.733	pfam05591	T6SS_VipA	-	cl01402	OTHER	0
Campylobacter cuniculorum DSM 23162 = LMG 24588	CCUN_RS00685	-4	specific	274538	11	482	0	787.635	TIGR03355	VI_chp_2	-	cl05484	OTHER	0
Campylobacter cuniculorum DSM 23162 = LMG 24588	CCUN_RS00690	-3	superfamily	412879	2	114	7.31274e-11	55.6926	cl01403	GPW_gp25 superfamily	-	-	OTHER	0
Campylobacter cuniculorum DSM 23162 = LMG 24588	CCUN_RS00695	-2	superfamily	417716	7	573	2.48666e-134	403.911	cl15462	T6SS_TssF superfamily	-	-	OTHER	0
Campylobacter cuniculorum DSM 23162 = LMG 24588	CCUN_RS00700	-1	superfamily	412880	6	287	6.11748e-40	141.194	cl01404	T6SS_TssG superfamily	-	-	OTHER	0
Campylobacter cuniculorum DSM 23162 = LMG 24588	CCUN_RS00705	0	superfamily	274542	1	533	7.33616e-59	207.823	cl37255	VI_Rhs_Vgr superfamily	-	-	OTHER	0
Campylobacter cuniculorum DSM 23162 = LMG 24588	CCUN_RS09845	1											OTHER	0
Campylobacter cuniculorum DSM 23162 = LMG 24588	CCUN_RS00715	2											OTHER	2
Campylobacter cuniculorum DSM 23162 = LMG 24588	CCUN_RS09850	3											OTHER	0
Campylobacter cuniculorum DSM 23162 = LMG 24588	CCUN_RS00725	4											OTHER	1
Campylobacter cuniculorum DSM 23162 = LMG 24588	CCUN_RS09885	5											OTHER	2
Campylobacter ornithocoloa LMG 29815	CORN_RS04680	-5											OTHER	0
Campylobacter ornithocoloa LMG 29815	CORN_RS04685	-4											OTHER	0
Campylobacter ornithocoloa LMG 29815	CORN_RS04690	-3	superfamily	225987	6	91	1.66915e-07	52.1067	cl34616	COG3456 superfamily	C	-	OTHER	0
Campylobacter ornithocoloa LMG 29815	CORN_RS04695	-2	superfamily	274531	18	1150	7.5398e-82	291.934	cl37252	VI_IcmF superfamily	-	-	OTHER	3
Campylobacter ornithocoloa LMG 29815	CORN_RS04700	-1	specific	213799	2	168	4.76297e-77	226.832	TIGR03344	VI_effect_Hcp1	-	cl01226	OTHER	0
Campylobacter ornithocoloa LMG 29815	CORN_RS04705	0	superfamily	274542	132	569	4.1487e-47	175.467	cl37255	VI_Rhs_Vgr superfamily	-	-	OTHER	0
Campylobacter ornithocoloa LMG 29815	CORN_RS04710	1											OTHER	1
Campylobacter ornithocoloa LMG 29815	CORN_RS04715	2											OTHER	0
Campylobacter ornithocoloa LMG 29815	CORN_RS04720	3											OTHER	0
Campylobacter ornithocoloa LMG 29815	CORN_RS04725	4											OTHER	1
Campylobacter ornithocoloa LMG 29815	CORN_RS04730	5											OTHER	1
Campylobacter jejuni M129	CJM129_RS05220	-5											OTHER	0
Campylobacter jejuni M129	CJM129_RS09815	-4	specific	405157	9	100	3.68703e-14	63.3616	pfam14412	AHH	-	cl16862	OTHER	0
Campylobacter jejuni M129	CJM129_RS05230	-3											OTHER	0
Campylobacter jejuni M129	CJM129_RS05235	-2											OTHER	0
Campylobacter jejuni M129	CJM129_RS05240	-1											OTHER	0
Campylobacter jejuni M129	CJM129_RS05245	0	superfamily	274542	45	629	1.30832e-60	213.987	cl37255	VI_Rhs_Vgr superfamily	-	-	OTHER	0
Campylobacter jejuni M129	CJM129_RS05245	0	superfamily	222900	653	787	0.00142107	42.0495	cl33691	5 superfamily	N	-
Campylobacter jejuni M129	CJM129_RS05250	1											OTHER	0
Campylobacter jejuni M129	CJM129_RS05255	2											OTHER	4
Campylobacter jejuni M129	CJM129_RS05265	3											OTHER	0
Campylobacter jejuni M129	CJM129_RS05270	4	superfamily	226868	1	62	6.62156e-07	44.1047	cl34764	LprI superfamily	C	-	SP(Sec/SPI)	0
Campylobacter jejuni M129	CJM129_RS05275	5
Campylobacter jejuni M129	CJM129_RS05095	-5	specific	398944	4	153	3.31585e-62	188.43	pfam05591	T6SS_VipA	-	cl01402	OTHER	0
Campylobacter jejuni M129	CJM129_RS05100	-4	specific	274538	11	482	0	781.472	TIGR03355	VI_chp_2	-	cl05484	OTHER	0
Campylobacter jejuni M129	CJM129_RS05105	-3	superfamily	412879	2	101	1.93765e-10	54.537	cl01403	GPW_gp25 superfamily	C	-	OTHER	0
Campylobacter jejuni M129	CJM129_RS05110	-2	superfamily	417716	7	573	2.21433e-131	396.207	cl15462	T6SS_TssF superfamily	-	-	OTHER	0
Campylobacter jejuni M129	CJM129_RS05115	-1	superfamily	412880	5	287	2.74569e-39	139.653	cl01404	T6SS_TssG superfamily	-	-	OTHER	0
Campylobacter jejuni M129	CJM129_RS09795	0	superfamily	274542	45	472	1.58591e-22	99.9676	cl37255	VI_Rhs_Vgr superfamily	C	-	OTHER	0
Campylobacter jejuni M129	CJM129_RS05125	1	superfamily	423045	143	261	1.26517e-05	46.4118	cl39094	Ank_2 superfamily	NC	-	OTHER	0
Campylobacter jejuni M129	CJM129_RS05130	2	superfamily	373990	436	489	2.77307e-05	42.7908	cl21441	Tox-REase-7 superfamily	N	-	OTHER	0
Campylobacter jejuni M129	CJM129_RS05135	3	superfamily	423045	143	249	2.65313e-05	45.2562	cl39094	Ank_2 superfamily	NC	-	OTHER	0
Campylobacter jejuni M129	CJM129_RS05140	4	superfamily	373990	428	481	1.22328e-05	43.5612	cl21441	Tox-REase-7 superfamily	N	-	OTHER	0
Campylobacter jejuni M129	CJM129_RS05145	5	superfamily	222980	133	244	5.3633e-07	50.7935	cl33707	PHA03095 superfamily	C	-	OTHER	0
Campylobacter coli meC0281	DSM104626_RS09685	-5	specific	398944	4	153	3.31585e-62	188.43	pfam05591	T6SS_VipA	-	cl01402	OTHER	0
Campylobacter coli meC0281	DSM104626_RS09690	-4	specific	274538	11	482	0	781.472	TIGR03355	VI_chp_2	-	cl05484	OTHER	0
Campylobacter coli meC0281	DSM104626_RS09695	-3	superfamily	412879	2	101	1.93765e-10	54.537	cl01403	GPW_gp25 superfamily	C	-	OTHER	0
Campylobacter coli meC0281	DSM104626_RS09700	-2	superfamily	417716	7	573	2.21433e-131	396.207	cl15462	T6SS_TssF superfamily	-	-	OTHER	0
Campylobacter coli meC0281	DSM104626_RS09705	-1	superfamily	412880	5	287	2.74569e-39	139.653	cl01404	T6SS_TssG superfamily	-	-	OTHER	0
Campylobacter coli meC0281	DSM104626_RS09710	0	superfamily	274542	45	472	3.31741e-23	102.279	cl37255	VI_Rhs_Vgr superfamily	C	-	OTHER	0
Campylobacter coli meC0281	DSM104626_RS09715	1	superfamily	222980	121	237	1.1461e-07	52.7195	cl33707	PHA03095 superfamily	C	-	OTHER	0
Campylobacter coli meC0281	DSM104626_RS09715	1	superfamily	423045	20	262	8.01809e-06	47.1822	cl39094	Ank_2 superfamily	C	-
Campylobacter coli meC0281	DSM104626_RS09720	2	superfamily	373990	433	486	2.42823e-05	42.7908	cl21441	Tox-REase-7 superfamily	N	-	OTHER	0
Campylobacter coli meC0281	DSM104626_RS09725	3											OTHER	1
Campylobacter coli meC0281	DSM104626_RS09730	4											OTHER	0
Campylobacter coli meC0281	DSM104626_RS09735	5											OTHER	0
Campylobacter coli meC0281	DSM104626_RS09745	-5											OTHER	0
Campylobacter coli meC0281	DSM104626_RS09750	-4	specific	405157	9	100	4.0192e-14	62.9764	pfam14412	AHH	-	cl16862	OTHER	0
Campylobacter coli meC0281	DSM104626_RS09755	-3											OTHER	0
Campylobacter coli meC0281	DSM104626_RS09760	-2											OTHER	0
Campylobacter coli meC0281	DSM104626_RS09765	-1											OTHER	0
Campylobacter coli meC0281	DSM104626_RS09770	0	superfamily	274542	45	472	3.31741e-23	102.279	cl37255	VI_Rhs_Vgr superfamily	C	-	OTHER	0
Campylobacter coli meC0281	DSM104626_RS09775	1	superfamily	222980	121	237	1.1461e-07	52.7195	cl33707	PHA03095 superfamily	C	-	OTHER	0
Campylobacter coli meC0281	DSM104626_RS09775	1	superfamily	423045	20	262	8.01809e-06	47.1822	cl39094	Ank_2 superfamily	C	-
Campylobacter coli meC0281	DSM104626_RS09780	2	superfamily	373990	428	481	1.15357e-05	43.9464	cl21441	Tox-REase-7 superfamily	N	-	OTHER	0
Campylobacter coli meC0281	DSM104626_RS09785	3	superfamily	222980	133	244	5.3633e-07	50.7935	cl33707	PHA03095 superfamily	C	-	OTHER	0
Campylobacter coli meC0281	DSM104626_RS09790	4											OTHER	0
Campylobacter coli meC0281	DSM104626_RS09795	5											OTHER	0
Campylobacter coli meC0281	DSM104626_RS09805	-5											OTHER	0
Campylobacter coli meC0281	DSM104626_RS09810	-4	specific	405157	9	100	4.88002e-14	62.9764	pfam14412	AHH	-	cl16862	OTHER	0
Campylobacter coli meC0281	DSM104626_RS09815	-3											OTHER	0
Campylobacter coli meC0281	DSM104626_RS09820	-2											OTHER	0
Campylobacter coli meC0281	DSM104626_RS09825	-1											OTHER	0
Campylobacter coli meC0281	DSM104626_RS09830	0	superfamily	274542	45	629	2.39626e-61	216.298	cl37255	VI_Rhs_Vgr superfamily	-	-	OTHER	0
Campylobacter coli meC0281	DSM104626_RS09835	1											OTHER	0
Campylobacter coli meC0281	DSM104626_RS09840	2	superfamily	412227	11	297	5.85865e-24	98.8152	cl00213	DNA_BRE_C superfamily	-	-	OTHER	0
Campylobacter coli meC0281	DSM104626_RS09845	3											OTHER	0
Campylobacter coli meC0281	DSM104626_RS09850	4	specific	153425	4	75	5.80156e-09	47.2129	cd07996	WGR_MMR_like	-	cl01581	OTHER	0
Campylobacter coli meC0281	DSM104626_RS09855	5											OTHER	0
Campylobacter jejuni MTVDSCj16	MTVDSCj16_RS05790	-5											OTHER	0
Campylobacter jejuni MTVDSCj16	MTVDSCj16_RS09765	-4	specific	405157	9	100	3.4294e-13	60.6652	pfam14412	AHH	-	cl16862	OTHER	0
Campylobacter jejuni MTVDSCj16	MTVDSCj16_RS05800	-3											OTHER	0
Campylobacter jejuni MTVDSCj16	MTVDSCj16_RS05805	-2											OTHER	0
Campylobacter jejuni MTVDSCj16	MTVDSCj16_RS05810	-1											OTHER	0
Campylobacter jejuni MTVDSCj16	MTVDSCj16_RS05815	0	superfamily	274542	45	629	1.30732e-59	211.29	cl37255	VI_Rhs_Vgr superfamily	-	-	OTHER	0
Campylobacter jejuni MTVDSCj16	MTVDSCj16_RS05815	0	superfamily	222900	638	787	0.00693047	39.7383	cl33691	5 superfamily	N	-
Campylobacter jejuni MTVDSCj16	MTVDSCj16_RS05820	1											OTHER	0
Campylobacter jejuni MTVDSCj16	MTVDSCj16_RS05825	2											OTHER	3
Campylobacter jejuni MTVDSCj16	MTVDSCj16_RS05830	3	superfamily	222900	27	168	0.00521884	37.0419	cl33691	5 superfamily	N	-	OTHER	0
Campylobacter jejuni MTVDSCj16	MTVDSCj16_RS05835	4											OTHER	1
Campylobacter jejuni MTVDSCj16	MTVDSCj16_RS09770	5											OTHER	0
Campylobacter jejuni MTVDSCj16	MTVDSCj16_RS05700	-5	specific	398944	4	153	3.31585e-62	188.43	pfam05591	T6SS_VipA	-	cl01402	OTHER	0
Campylobacter jejuni MTVDSCj16	MTVDSCj16_RS05705	-4	specific	274538	11	482	0	781.472	TIGR03355	VI_chp_2	-	cl05484	OTHER	0
Campylobacter jejuni MTVDSCj16	MTVDSCj16_RS05710	-3	superfamily	412879	2	101	1.93765e-10	54.537	cl01403	GPW_gp25 superfamily	C	-	OTHER	0
Campylobacter jejuni MTVDSCj16	MTVDSCj16_RS05715	-2	superfamily	417716	7	573	7.61862e-132	397.362	cl15462	T6SS_TssF superfamily	-	-	OTHER	0
Campylobacter jejuni MTVDSCj16	MTVDSCj16_RS05720	-1	superfamily	412880	5	287	2.74569e-39	139.653	cl01404	T6SS_TssG superfamily	-	-	OTHER	0
Campylobacter jejuni MTVDSCj16	MTVDSCj16_RS09750	0	superfamily	274542	45	472	7.07098e-22	98.0416	cl37255	VI_Rhs_Vgr superfamily	C	-	OTHER	0
Campylobacter jejuni MTVDSCj16	MTVDSCj16_RS05730	1	superfamily	222980	119	237	5.8188e-06	47.3267	cl33707	PHA03095 superfamily	C	-	OTHER	0
Campylobacter jejuni MTVDSCj16	MTVDSCj16_RS05735	2	superfamily	373990	434	487	2.57985e-05	42.7908	cl21441	Tox-REase-7 superfamily	N	-	OTHER	0
Campylobacter jejuni MTVDSCj16	MTVDSCj16_RS05740	3	superfamily	423045	142	235	2.56041e-05	45.6414	cl39094	Ank_2 superfamily	NC	-	OTHER	0
Campylobacter jejuni MTVDSCj16	MTVDSCj16_RS05745	4											OTHER	0
Campylobacter jejuni MTVDSCj16	MTVDSCj16_RS05750	5											OTHER	0
Campylobacter lari NCTC 11845	UPTC3659_RS05130	-5											OTHER	0
Campylobacter lari NCTC 11845	UPTC3659_RS09630	-4	specific	405157	9	100	2.25228e-12	58.7392	pfam14412	AHH	-	cl16862	OTHER	0
Campylobacter lari NCTC 11845	UPTC3659_RS05140	-3											OTHER	0
Campylobacter lari NCTC 11845	UPTC3659_RS05145	-2											OTHER	0
Campylobacter lari NCTC 11845	UPTC3659_RS05150	-1											OTHER	0
Campylobacter lari NCTC 11845	UPTC3659_RS05155	0	superfamily	274542	132	613	3.1151e-38	149.658	cl37255	VI_Rhs_Vgr superfamily	-	-	OTHER	0
Campylobacter lari NCTC 11845	UPTC3659_RS05160	1	superfamily	423045	119	287	4.82903e-08	54.2858	cl39094	Ank_2 superfamily	C	-	OTHER	0
Campylobacter lari NCTC 11845	UPTC3659_RS05165	2											OTHER	0
Campylobacter lari NCTC 11845	UPTC3659_RS05170	3											OTHER	0
Campylobacter lari NCTC 11845	UPTC3659_RS05175	4											OTHER	0
Campylobacter lari NCTC 11845	UPTC3659_RS09635	5								PAAR-like domain			OTHER	0
Campylobacter lari NCTC 11845	UPTC3659_RS05195	-5											OTHER	0
Campylobacter lari NCTC 11845	UPTC3659_RS09640	-4	specific	405157	21	100	1.82897e-14	64.132	pfam14412	AHH	-	cl16862	OTHER	0
Campylobacter lari NCTC 11845	UPTC3659_RS05205	-3											OTHER	0
Campylobacter lari NCTC 11845	UPTC3659_RS05210	-2											OTHER	0
Campylobacter lari NCTC 11845	UPTC3659_RS05215	-1											OTHER	0
Campylobacter lari NCTC 11845	UPTC3659_RS05220	0	superfamily	274542	132	613	3.1151e-38	149.658	cl37255	VI_Rhs_Vgr superfamily	-	-	OTHER	0
Campylobacter lari NCTC 11845	UPTC3659_RS05225	1	superfamily	423045	119	287	4.82903e-08	54.2858	cl39094	Ank_2 superfamily	C	-	OTHER	0
Campylobacter lari NCTC 11845	UPTC3659_RS05230	2											OTHER	0
Campylobacter lari NCTC 11845	UPTC3659_RS05235	3											OTHER	0
Campylobacter lari NCTC 11845	UPTC3659_RS05240	4											OTHER	0
Campylobacter lari NCTC 11845	UPTC3659_RS09645	5								PAAR-like domain			OTHER	0
Campylobacter lari NCTC 11845	UPTC3659_RS05260	-5											OTHER	0
Campylobacter lari NCTC 11845	UPTC3659_RS09650	-4	specific	405157	21	100	1.82897e-14	64.132	pfam14412	AHH	-	cl16862	OTHER	0
Campylobacter lari NCTC 11845	UPTC3659_RS05270	-3											OTHER	0
Campylobacter lari NCTC 11845	UPTC3659_RS05275	-2											OTHER	0
Campylobacter lari NCTC 11845	UPTC3659_RS05280	-1											OTHER	0
Campylobacter lari NCTC 11845	UPTC3659_RS05285	0	superfamily	274542	132	613	3.1151e-38	149.658	cl37255	VI_Rhs_Vgr superfamily	-	-	OTHER	0
Campylobacter lari NCTC 11845	UPTC3659_RS05290	1	superfamily	423045	120	288	1.10045e-08	56.2118	cl39094	Ank_2 superfamily	C	-	OTHER	0
Campylobacter lari NCTC 11845	UPTC3659_RS05295	2											OTHER	0
Campylobacter lari NCTC 11845	UPTC3659_RS05300	3											OTHER	0
Campylobacter lari NCTC 11845	UPTC3659_RS05305	4											OTHER	0
Campylobacter lari NCTC 11845	UPTC3659_RS09655	5								PAAR-like domain			OTHER	0
Campylobacter lari NCTC 11845	UPTC3659_RS05320	-5	superfamily	401033	129	213	1.19226e-08	51.1348	cl07503	DUF1911 superfamily	-	-	OTHER	0
Campylobacter lari NCTC 11845	UPTC3659_RS09660	-4	specific	405157	9	100	2.25228e-12	58.7392	pfam14412	AHH	-	cl16862	OTHER	0
Campylobacter lari NCTC 11845	UPTC3659_RS05330	-3											OTHER	0
Campylobacter lari NCTC 11845	UPTC3659_RS05335	-2											OTHER	0
Campylobacter lari NCTC 11845	UPTC3659_RS05340	-1											OTHER	0
Campylobacter lari NCTC 11845	UPTC3659_RS09095	0	superfamily	274542	132	569	1.86899e-49	182.015	cl37255	VI_Rhs_Vgr superfamily	-	-	OTHER	0
Campylobacter lari NCTC 11845	UPTC3659_RS09255	1	superfamily	413148	90	177	0.00160097	38.4145	cl01988	Abi_2 superfamily	NC	-	OTHER	1
Campylobacter lari NCTC 11845	UPTC3659_RS09665	2											OTHER	1
Campylobacter lari NCTC 11845	UPTC3659_RS05360	3											OTHER	1
Campylobacter lari NCTC 11845	UPTC3659_RS09260	4	superfamily	413148	90	177	0.00930807	36.1033	cl01988	Abi_2 superfamily	NC	-	OTHER	1
Campylobacter lari NCTC 11845	UPTC3659_RS09720	5											OTHER	0
Campylobacter lari NCTC 11845	UPTC3659_RS09610	-5											OTHER	0
Campylobacter lari NCTC 11845	UPTC3659_RS09615	-4											OTHER	0
Campylobacter lari NCTC 11845	UPTC3659_RS05080	-3	superfamily	225987	6	91	1.66915e-07	52.1067	cl34616	COG3456 superfamily	C	-	OTHER	0
Campylobacter lari NCTC 11845	UPTC3659_RS05085	-2	superfamily	274531	18	1150	2.57619e-82	293.09	cl37252	VI_IcmF superfamily	-	-	OTHER	3
Campylobacter lari NCTC 11845	UPTC3659_RS05090	-1	specific	213799	2	168	4.76297e-77	226.832	TIGR03344	VI_effect_Hcp1	-	cl01226	OTHER	0
Campylobacter lari NCTC 11845	UPTC3659_RS09620	0	superfamily	274542	132	287	3.07632e-12	67.996	cl37255	VI_Rhs_Vgr superfamily	C	-	OTHER	0
Campylobacter lari NCTC 11845	UPTC3659_RS05100	1	specific	403870	139	240	6.63946e-06	43.9539	pfam12796	Ank_2	-	cl39094	OTHER	0
Campylobacter lari NCTC 11845	UPTC3659_RS05105	2	superfamily	373990	420	473	6.6434e-06	44.3316	cl21441	Tox-REase-7 superfamily	N	-	OTHER	0
Campylobacter lari NCTC 11845	UPTC3659_RS05105	2	superfamily	274008	46	339	0.00197723	41.1955	cl37069	SMC_prok_B superfamily	C	-
Campylobacter lari NCTC 11845	UPTC3659_RS05110	3	superfamily	222980	130	262	4.91198e-06	47.7119	cl33707	PHA03095 superfamily	C	-	OTHER	0
Campylobacter lari NCTC 11845	UPTC3659_RS05115	4											OTHER	0
Campylobacter lari NCTC 11845	UPTC3659_RS05120	5	superfamily	226984	1	339	1.34526e-68	219.671	cl34796	COG4637 superfamily	-	-	OTHER	0
Campylobacter jejuni NCTC11351	AT682_RS05300	-5											OTHER	0
Campylobacter jejuni NCTC11351	AT682_RS09595	-4	superfamily	425387	177	270	1.16755e-39	134.368	cl41756	PoNe superfamily	-	-	OTHER	0
Campylobacter jejuni NCTC11351	AT682_RS09595	-4								PAAR-like domain
Campylobacter jejuni NCTC11351	AT682_RS05310	-3	superfamily	401033	131	215	1.65948e-08	50.7496	cl07503	DUF1911 superfamily	-	-	OTHER	0
Campylobacter jejuni NCTC11351	AT682_RS05315	-2											OTHER	0
Campylobacter jejuni NCTC11351	AT682_RS05320	-1											OTHER	0
Campylobacter jejuni NCTC11351	AT682_RS05325	0	superfamily	274542	45	629	1.06101e-60	214.372	cl37255	VI_Rhs_Vgr superfamily	-	-	OTHER	0
Campylobacter jejuni NCTC11351	AT682_RS05325	0	superfamily	222900	638	787	0.00636172	40.1235	cl33691	5 superfamily	N	-
Campylobacter jejuni NCTC11351	AT682_RS05330	1											OTHER	0
Campylobacter jejuni NCTC11351	AT682_RS05335	2											OTHER	4
Campylobacter jejuni NCTC11351	AT682_RS05350	3	superfamily	226868	13	62	0.000131613	37.9415	cl34764	LprI superfamily	C	-	SP(Sec/SPI)	0
Campylobacter jejuni NCTC11351	AT682_RS09660	4											OTHER	2
Campylobacter jejuni NCTC11351	AT682_RS05360	5											OTHER	1
Campylobacter jejuni NCTC11351	AT682_RS05175	-5	specific	398944	4	153	3.31585e-62	188.43	pfam05591	T6SS_VipA	-	cl01402	OTHER	0
Campylobacter jejuni NCTC11351	AT682_RS05180	-4	specific	274538	11	482	0	779.546	TIGR03355	VI_chp_2	-	cl05484	OTHER	0
Campylobacter jejuni NCTC11351	AT682_RS05185	-3	superfamily	412879	2	101	1.93765e-10	54.537	cl01403	GPW_gp25 superfamily	C	-	OTHER	0
Campylobacter jejuni NCTC11351	AT682_RS05190	-2	superfamily	417716	7	573	2.21433e-131	396.207	cl15462	T6SS_TssF superfamily	-	-	OTHER	0
Campylobacter jejuni NCTC11351	AT682_RS05195	-1	superfamily	412880	5	287	2.74569e-39	139.653	cl01404	T6SS_TssG superfamily	-	-	OTHER	0
Campylobacter jejuni NCTC11351	AT682_RS09565	0	superfamily	274542	45	472	1.30761e-22	100.353	cl37255	VI_Rhs_Vgr superfamily	C	-	OTHER	0
Campylobacter jejuni NCTC11351	AT682_RS05205	1	superfamily	222980	130	236	3.54825e-07	51.1787	cl33707	PHA03095 superfamily	C	-	OTHER	0
Campylobacter jejuni NCTC11351	AT682_RS05210	2	superfamily	373990	433	486	2.4046e-05	42.7908	cl21441	Tox-REase-7 superfamily	N	-	OTHER	0
Campylobacter jejuni NCTC11351	AT682_RS05215	3	specific	403870	139	234	1.63338e-06	45.4947	pfam12796	Ank_2	-	cl39094	OTHER	0
Campylobacter jejuni NCTC11351	AT682_RS05220	4											OTHER	0
Campylobacter jejuni NCTC11351	AT682_RS05225	5											OTHER	0
Campylobacter jejuni NCTC11351	AT682_RS05240	-5											OTHER	0
Campylobacter jejuni NCTC11351	AT682_RS09580	-4	superfamily	425387	177	270	1.16755e-39	134.368	cl41756	PoNe superfamily	-	-	OTHER	0
Campylobacter jejuni NCTC11351	AT682_RS09580	-4								PAAR-like domain
Campylobacter jejuni NCTC11351	AT682_RS05250	-3	superfamily	401033	131	215	1.65948e-08	50.7496	cl07503	DUF1911 superfamily	-	-	OTHER	0
Campylobacter jejuni NCTC11351	AT682_RS05255	-2											OTHER	0
Campylobacter jejuni NCTC11351	AT682_RS05260	-1											OTHER	0
Campylobacter jejuni NCTC11351	AT682_RS09585	0	superfamily	274542	45	472	1.30761e-22	100.353	cl37255	VI_Rhs_Vgr superfamily	C	-	OTHER	0
Campylobacter jejuni NCTC11351	AT682_RS05270	1	superfamily	423045	119	287	9.38472e-09	56.2118	cl39094	Ank_2 superfamily	C	-	OTHER	0
Campylobacter jejuni NCTC11351	AT682_RS05275	2											OTHER	0
Campylobacter jejuni NCTC11351	AT682_RS05280	3											OTHER	0
Campylobacter jejuni NCTC11351	AT682_RS05285	4											OTHER	0
Campylobacter jejuni NCTC11351	AT682_RS09590	5	specific	405157	9	100	4.52529e-14	62.9764	pfam14412	AHH	-	cl16862	OTHER	0
Campylobacter jejuni NCTC13268	EL228_RS05235	-5											OTHER	0
Campylobacter jejuni NCTC13268	EL228_RS09465	-4	specific	410649	154	247	1.12501e-41	138.991	cd20740	PoNe_LXG_HINT-like	-	cl41756	OTHER	0
Campylobacter jejuni NCTC13268	EL228_RS09465	-4								PAAR-like domain
Campylobacter jejuni NCTC13268	EL228_RS05245	-3	superfamily	401033	131	215	1.65948e-08	50.7496	cl07503	DUF1911 superfamily	-	-	OTHER	0
Campylobacter jejuni NCTC13268	EL228_RS05250	-2											OTHER	0
Campylobacter jejuni NCTC13268	EL228_RS05255	-1											OTHER	0
Campylobacter jejuni NCTC13268	EL228_RS05260	0	superfamily	274542	45	629	2.54433e-61	215.913	cl37255	VI_Rhs_Vgr superfamily	-	-	OTHER	0
Campylobacter jejuni NCTC13268	EL228_RS05260	0	superfamily	222900	638	787	0.00509192	40.1235	cl33691	5 superfamily	N	-
Campylobacter jejuni NCTC13268	EL228_RS05265	1											OTHER	0
Campylobacter jejuni NCTC13268	EL228_RS05270	2											OTHER	4
Campylobacter jejuni NCTC13268	EL228_RS05280	3											OTHER	4
Campylobacter jejuni NCTC13268	EL228_RS05285	4	superfamily	226868	28	62	2.77011e-06	42.5639	cl34764	LprI superfamily	C	-	SP(Sec/SPI)	0
Campylobacter jejuni NCTC13268	EL228_RS09470	5											OTHER	2
Campylobacter jejuni NCTC13268	EL228_RS05155	-5	specific	398944	4	153	3.31585e-62	188.43	pfam05591	T6SS_VipA	-	cl01402	OTHER	0
Campylobacter jejuni NCTC13268	EL228_RS05160	-4	specific	274538	11	482	0	779.546	TIGR03355	VI_chp_2	-	cl05484	OTHER	0
Campylobacter jejuni NCTC13268	EL228_RS05165	-3	superfamily	412879	2	101	1.93765e-10	54.537	cl01403	GPW_gp25 superfamily	C	-	OTHER	0
Campylobacter jejuni NCTC13268	EL228_RS05170	-2	superfamily	417716	7	573	2.21433e-131	396.207	cl15462	T6SS_TssF superfamily	-	-	OTHER	0
Campylobacter jejuni NCTC13268	EL228_RS05175	-1	superfamily	412880	5	287	6.59936e-39	138.497	cl01404	T6SS_TssG superfamily	-	-	OTHER	0
Campylobacter jejuni NCTC13268	EL228_RS09445	0	superfamily	274542	45	472	3.5061e-23	102.279	cl37255	VI_Rhs_Vgr superfamily	C	-	OTHER	0
Campylobacter jejuni NCTC13268	EL228_RS05185	1	superfamily	222980	130	237	1.13837e-06	49.6379	cl33707	PHA03095 superfamily	C	-	OTHER	0
Campylobacter jejuni NCTC13268	EL228_RS05190	2	superfamily	373990	434	487	1.36351e-05	43.5612	cl21441	Tox-REase-7 superfamily	N	-	OTHER	0
Campylobacter jejuni NCTC13268	EL228_RS05195	3	superfamily	222980	133	244	5.3633e-07	50.7935	cl33707	PHA03095 superfamily	C	-	OTHER	0
Campylobacter jejuni NCTC13268	EL228_RS05200	4											OTHER	0
Campylobacter jejuni NCTC13268	EL228_RS05205	5											OTHER	0
Campylobacter jejuni OD267	A0W68_RS08985	-5											OTHER	1
Campylobacter jejuni OD267	A0W68_RS08990	-4											OTHER	0
Campylobacter jejuni OD267	A0W68_RS08995	-3											SP(Sec/SPI)	0
Campylobacter jejuni OD267	A0W68_RS09000	-2											OTHER	2
Campylobacter jejuni OD267	A0W68_RS10095	-1											OTHER	0
Campylobacter jejuni OD267	A0W68_RS09010	0	superfamily	274542	45	624	8.71228e-61	214.372	cl37255	VI_Rhs_Vgr superfamily	-	-	OTHER	0
Campylobacter jejuni OD267	A0W68_RS09015	1	superfamily	412880	5	287	2.92543e-39	139.653	cl01404	T6SS_TssG superfamily	-	-	OTHER	0
Campylobacter jejuni OD267	A0W68_RS09020	2	superfamily	417716	7	573	1.57917e-132	399.288	cl15462	T6SS_TssF superfamily	-	-	OTHER	0
Campylobacter jejuni OD267	A0W68_RS09025	3	superfamily	412879	2	101	9.45759e-10	52.611	cl01403	GPW_gp25 superfamily	C	-	OTHER	0
Campylobacter jejuni OD267	A0W68_RS09030	4	specific	274538	11	482	0	781.087	TIGR03355	VI_chp_2	-	cl05484	OTHER	0
Campylobacter jejuni OD267	A0W68_RS09035	5	specific	398944	4	153	3.31585e-62	188.43	pfam05591	T6SS_VipA	-	cl01402	OTHER	0
Campylobacter concisus P10CDO-S2	CVT06_RS00560	-5											OTHER	0
Campylobacter concisus P10CDO-S2	CVT06_RS00565	-4	specific	213799	4	168	1.51027e-77	228.373	TIGR03344	VI_effect_Hcp1	-	cl01226	OTHER	0
Campylobacter concisus P10CDO-S2	CVT06_RS00570	-3											SP(Sec/SPI)	0
Campylobacter concisus P10CDO-S2	CVT06_RS00575	-2	superfamily	421700	36	78	0.00453824	34.1626	cl28922	Ubiquitin_like_fold superfamily	N	-	OTHER	0
Campylobacter concisus P10CDO-S2	CVT06_RS00580	-1											OTHER	0
Campylobacter concisus P10CDO-S2	CVT06_RS00585	0	superfamily	274542	249	744	3.21758e-61	217.068	cl37255	VI_Rhs_Vgr superfamily	-	-	OTHER	0
Campylobacter concisus P10CDO-S2	CVT06_RS00590	1	superfamily	422972	5	102	2.49365e-10	59.1813	cl38962	retention_LapA superfamily	C	-	OTHER	0
Campylobacter concisus P10CDO-S2	CVT06_RS00595	2	superfamily	422972	5	102	3.34139e-10	59.5665	cl38962	retention_LapA superfamily	C	-	OTHER	0
Campylobacter concisus P10CDO-S2	CVT06_RS00600	3	superfamily	412269	14	107	1.53616e-24	100.892	cl00262	TroA-like superfamily	C	-	OTHER	0
Campylobacter concisus P10CDO-S2	CVT06_RS00605	4	specific	399139	149	597	1.06793e-160	464.15	pfam05935	Arylsulfotrans	-	cl26042	SP(Sec/SPI)	1
Campylobacter concisus P10CDO-S2	CVT06_RS00605	4	specific	407495	39	129	1.61123e-29	111.642	pfam17425	Arylsulfotran_N	-	cl38701
Campylobacter concisus P10CDO-S2	CVT06_RS00610	5	specific	223672	6	115	3.11463e-09	53.5121	COG0599	YurZ	-	cl00460	OTHER	0
Campylobacter concisus P10CDO-S2	CVT06_RS00610	5	superfamily	412390	135	243	1.53943e-05	43.1117	cl00460	CMD superfamily	-	-
Campylobacter concisus P11CDO-S1	CVT07_RS00765	-5											SP(Sec/SPI)	0
Campylobacter concisus P11CDO-S1	CVT07_RS00770	-4											OTHER	0
Campylobacter concisus P11CDO-S1	CVT07_RS00775	-3											OTHER	0
Campylobacter concisus P11CDO-S1	CVT07_RS00780	-2											OTHER	0
Campylobacter concisus P11CDO-S1	CVT07_RS00785	-1											LIPO(Sec/SPII)	0
Campylobacter concisus P11CDO-S1	CVT07_RS00790	0	superfamily	274542	41	623	4.55559e-66	229.009	cl37255	VI_Rhs_Vgr superfamily	-	-	OTHER	0
Campylobacter concisus P11CDO-S1	CVT07_RS00790	0	superfamily	222900	677	805	0.0011451	42.4347	cl33691	5 superfamily	N	-
Campylobacter concisus P11CDO-S1	CVT07_RS00795	1											OTHER	3
Campylobacter concisus P11CDO-S1	CVT07_RS00800	2											OTHER	3
Campylobacter concisus P11CDO-S1	CVT07_RS00805	3											OTHER	0
Campylobacter concisus P11CDO-S1	CVT07_RS00810	4											OTHER	0
Campylobacter concisus P11CDO-S1	CVT07_RS00815	5	superfamily	403062	60	106	0.00306733	35.3857	cl13231	DUF3303 superfamily	C	-	SP(Sec/SPI)	0
Campylobacter concisus P13UCO-S1	CVT08_RS00735	-5	specific	213799	4	168	6.05162e-76	224.136	TIGR03344	VI_effect_Hcp1	-	cl01226	OTHER	0
Campylobacter concisus P13UCO-S1	CVT08_RS00740	-4											SP(Sec/SPI)	0
Campylobacter concisus P13UCO-S1	CVT08_RS00745	-3											OTHER	0
Campylobacter concisus P13UCO-S1	CVT08_RS00750	-2											LIPO(Sec/SPII)	0
Campylobacter concisus P13UCO-S1	CVT08_RS00755	-1											OTHER	0
Campylobacter concisus P13UCO-S1	CVT08_RS00760	0	superfamily	274542	168	744	4.2886e-65	227.854	cl37255	VI_Rhs_Vgr superfamily	-	-	OTHER	0
Campylobacter concisus P13UCO-S1	CVT08_RS00760	0	superfamily	222900	798	926	0.00526068	40.5087	cl33691	5 superfamily	N	-
Campylobacter concisus P13UCO-S1	CVT08_RS00765	1	specific	235453	1	226	1.19888e-139	390.482	PRK05420	PRK05420	-	cl00200	LIPO(Sec/SPII)	6
Campylobacter concisus P13UCO-S1	CVT08_RS00770	2											OTHER	2
Campylobacter concisus P13UCO-S1	CVT08_RS00775	3	superfamily	273830	8	455	8.29969e-98	301.253	cl36990	outer_NodT superfamily	-	-	LIPO(Sec/SPII)	0
Campylobacter concisus P13UCO-S1	CVT08_RS00780	4	superfamily	273335	2	1027	0	1031.99	cl36766	2A0602 superfamily	-	-	OTHER	12
Campylobacter concisus P13UCO-S1	CVT08_RS00785	5	superfamily	273776	39	364	4.19424e-90	274.192	cl36959	RND_mfp superfamily	-	-	LIPO(Sec/SPII)	0
Campylobacter concisus P15UCO-S2	G5B99_RS08715	-5											OTHER	0
Campylobacter concisus P15UCO-S2	G5B99_RS08720	-4	specific	213799	4	168	2.89689e-75	222.595	TIGR03344	VI_effect_Hcp1	-	cl01226	OTHER	0
Campylobacter concisus P15UCO-S2	G5B99_RS08725	-3											SP(Sec/SPI)	0
Campylobacter concisus P15UCO-S2	G5B99_RS08730	-2											OTHER	0
Campylobacter concisus P15UCO-S2	G5B99_RS08735	-1											OTHER	0
Campylobacter concisus P15UCO-S2	G5B99_RS08740	0	superfamily	274542	160	743	1.20295e-64	226.698	cl37255	VI_Rhs_Vgr superfamily	-	-	OTHER	0
Campylobacter concisus P15UCO-S2	G5B99_RS08740	0	superfamily	222900	797	925	0.00133681	42.4347	cl33691	5 superfamily	N	-
Campylobacter concisus P15UCO-S2	G5B99_RS08745	1											SP(Sec/SPI)	0
Campylobacter concisus P15UCO-S2	G5B99_RS08750	2	superfamily	403156	931	1105	5.57784e-42	151.246	cl13324	Muraidase superfamily	-	-	OTHER	0
Campylobacter concisus P15UCO-S2	G5B99_RS08750	2	superfamily	412234	119	206	7.81829e-08	52.1354	cl00222	Lyz-like superfamily	N	-
Campylobacter concisus P15UCO-S2	G5B99_RS08755	3	superfamily	403062	52	98	0.00254287	35.7709	cl13231	DUF3303 superfamily	C	-	SP(Sec/SPI)	0
Campylobacter concisus P15UCO-S2	G5B99_RS08760	4	specific	235453	1	226	1.46843e-131	370.067	PRK05420	PRK05420	-	cl00200	LIPO(Sec/SPII)	6
Campylobacter concisus P15UCO-S2	G5B99_RS08765	5											OTHER	2
Campylobacter concisus P1CD02	CVT00_RS00810	-5	superfamily	274531	22	1115	7.85415e-84	297.327	cl37252	VI_IcmF superfamily	-	-	OTHER	3
Campylobacter concisus P1CD02	CVT00_RS00815	-4											OTHER	0
Campylobacter concisus P1CD02	CVT00_RS00820	-3	specific	213799	4	168	6.05162e-76	224.136	TIGR03344	VI_effect_Hcp1	-	cl01226	OTHER	0
Campylobacter concisus P1CD02	CVT00_RS00825	-2											SP(Sec/SPI)	0
Campylobacter concisus P1CD02	CVT00_RS00830	-1											OTHER	0
Campylobacter concisus P1CD02	CVT00_RS00835	0	superfamily	274542	160	742	1.3581e-65	229.395	cl37255	VI_Rhs_Vgr superfamily	-	-	OTHER	0
Campylobacter concisus P1CD02	CVT00_RS00835	0	superfamily	222900	796	924	0.00695879	40.1235	cl33691	5 superfamily	N	-
Campylobacter concisus P1CD02	CVT00_RS00840	1											SP(Sec/SPI)	0
Campylobacter concisus P1CD02	CVT00_RS00845	2	superfamily	412234	119	206	5.12158e-07	48.6686	cl00222	Lyz-like superfamily	N	-	OTHER	0
Campylobacter concisus P1CD02	CVT00_RS00850	3	specific	410984	367	464	2.63653e-12	62.2241	cd12797	M23_peptidase	-	cl41212	OTHER	0
Campylobacter concisus P1CD02	CVT00_RS00850	3	superfamily	223810	197	469	3.03649e-07	51.7159	cl34026	NlpD superfamily	-	-
Campylobacter concisus P1CD02	CVT00_RS00855	4											SP(Sec/SPI)	0
Campylobacter concisus P1CD02	CVT00_RS00860	5	specific	235453	1	226	5.06642e-131	368.526	PRK05420	PRK05420	-	cl00200	LIPO(Sec/SPII)	6
Campylobacter concisus P1CDO3	CVT01_RS00770	-5	specific	213799	4	168	6.05162e-76	224.136	TIGR03344	VI_effect_Hcp1	-	cl01226	OTHER	0
Campylobacter concisus P1CDO3	CVT01_RS00775	-4											SP(Sec/SPI)	0
Campylobacter concisus P1CDO3	CVT01_RS00780	-3											OTHER	0
Campylobacter concisus P1CDO3	CVT01_RS00785	-2											LIPO(Sec/SPII)	1
Campylobacter concisus P1CDO3	CVT01_RS00790	-1											OTHER	0
Campylobacter concisus P1CDO3	CVT01_RS00795	0	superfamily	274542	159	741	3.85215e-65	228.239	cl37255	VI_Rhs_Vgr superfamily	-	-	OTHER	0
Campylobacter concisus P1CDO3	CVT01_RS00795	0	superfamily	222900	795	923	0.00590778	40.1235	cl33691	5 superfamily	N	-
Campylobacter concisus P1CDO3	CVT01_RS00800	1	specific	235453	1	226	6.70305e-139	388.556	PRK05420	PRK05420	-	cl00200	LIPO(Sec/SPII)	6
Campylobacter concisus P1CDO3	CVT01_RS00805	2											OTHER	2
Campylobacter concisus P1CDO3	CVT01_RS00810	3	superfamily	273830	45	455	6.62943e-97	298.942	cl36990	outer_NodT superfamily	-	-	LIPO(Sec/SPII)	0
Campylobacter concisus P1CDO3	CVT01_RS00815	4	superfamily	273335	2	1027	0	1029.29	cl36766	2A0602 superfamily	-	-	OTHER	12
Campylobacter concisus P1CDO3	CVT01_RS00820	5	superfamily	273776	39	364	2.85227e-91	277.274	cl36959	RND_mfp superfamily	-	-	LIPO(Sec/SPII)	0
Campylobacter concisus P26UCO-S2	CVT15_RS00370	-5											OTHER	0
Campylobacter concisus P26UCO-S2	CVT15_RS00375	-4	specific	213799	4	168	1.51027e-77	228.373	TIGR03344	VI_effect_Hcp1	-	cl01226	OTHER	0
Campylobacter concisus P26UCO-S2	CVT15_RS00380	-3											SP(Sec/SPI)	0
Campylobacter concisus P26UCO-S2	CVT15_RS00385	-2											OTHER	0
Campylobacter concisus P26UCO-S2	CVT15_RS00390	-1											OTHER	0
Campylobacter concisus P26UCO-S2	CVT15_RS00395	0	superfamily	274542	131	626	4.04897e-62	218.224	cl37255	VI_Rhs_Vgr superfamily	-	-	OTHER	0
Campylobacter concisus P26UCO-S2	CVT15_RS00400	1	superfamily	422972	5	102	5.83076e-09	56.4849	cl38962	retention_LapA superfamily	C	-	OTHER	0
Campylobacter concisus P26UCO-S2	CVT15_RS00405	2	superfamily	424328	14	55	0.00232874	33.5412	cl40697	cv_gamma-delta_Nsp2_IBV-like superfamily	N	-	OTHER	0
Campylobacter concisus P26UCO-S2	CVT15_RS00410	3	superfamily	412269	14	181	1.34435e-38	138.256	cl00262	TroA-like superfamily	C	-	SP(Sec/SPI)	0
Campylobacter concisus P26UCO-S2	CVT15_RS00415	4	specific	399139	149	597	6.10983e-162	467.617	pfam05935	Arylsulfotrans	-	cl26042	SP(Sec/SPI)	0
Campylobacter concisus P26UCO-S2	CVT15_RS00415	4	specific	407495	39	129	1.50385e-29	111.642	pfam17425	Arylsulfotran_N	-	cl38701
Campylobacter concisus P26UCO-S2	CVT15_RS00420	5	superfamily	412390	6	114	5.51036e-09	52.7417	cl00460	CMD superfamily	-	-	OTHER	0
Campylobacter concisus P26UCO-S2	CVT15_RS00420	5	superfamily	412390	135	243	1.34263e-05	43.4969	cl00460	CMD superfamily	-	-
Campylobacterf concisus P27CDO-S2	CVT17_RS00520	-5	superfamily	274531	21	1132	7.80817e-86	303.105	cl37252	VI_IcmF superfamily	-	-	OTHER	3
Campylobacterf concisus P27CDO-S2	CVT17_RS00525	-4											OTHER	0
Campylobacterf concisus P27CDO-S2	CVT17_RS00530	-3	specific	213799	4	168	1.51027e-77	228.373	TIGR03344	VI_effect_Hcp1	-	cl01226	OTHER	0
Campylobacterf concisus P27CDO-S2	CVT17_RS00535	-2											OTHER	0
Campylobacterf concisus P27CDO-S2	CVT17_RS00540	-1											OTHER	0
Campylobacterf concisus P27CDO-S2	CVT17_RS00545	0	superfamily	274542	250	745	1.50557e-62	220.92	cl37255	VI_Rhs_Vgr superfamily	-	-	OTHER	0
Campylobacterf concisus P27CDO-S2	CVT17_RS00550	1	superfamily	422972	5	102	2.90655e-09	56.4849	cl38962	retention_LapA superfamily	C	-	OTHER	0
Campylobacterf concisus P27CDO-S2	CVT17_RS00555	2	specific	224045	1	253	1.97142e-91	270.203	COG1120	FepC	-	cl34119	OTHER	0
Campylobacterf concisus P27CDO-S2	CVT17_RS00560	3	specific	395819	11	314	7.60269e-64	203.9	pfam01032	FecCD/FepD	-	cl00454	OTHER	9
Campylobacterf concisus P27CDO-S2	CVT17_RS00565	4	superfamily	412269	21	292	7.04463e-42	147.116	cl00262	TroA-like superfamily/FepB	-	-	SP(Sec/SPI)	0
Campylobacterf concisus P27CDO-S2	CVT17_RS00570	5	superfamily	273807	27	693	4.30324e-75	254.624	cl36974	TonB-hemin superfamily/FepA	-	-	SP(Sec/SPI)	0
Campylobacter concisus P2CDO4	CCS77_RS00945	-5											OTHER	0
Campylobacter concisus P2CDO4	CCS77_RS00950	-4	specific	213799	4	168	6.05162e-76	224.136	TIGR03344	VI_effect_Hcp1	-	cl01226	OTHER	0
Campylobacter concisus P2CDO4	CCS77_RS00955	-3											OTHER	0
Campylobacter concisus P2CDO4	CCS77_RS00960	-2											OTHER	0
Campylobacter concisus P2CDO4	CCS77_RS00965	-1											OTHER	0
Campylobacter concisus P2CDO4	CCS77_RS00970	0	superfamily	274542	140	722	5.93718e-65	227.469	cl37255	VI_Rhs_Vgr superfamily	-	-	OTHER	0
Campylobacter concisus P2CDO4	CCS77_RS00970	0	superfamily	222900	776	904	0.00557409	40.5087	cl33691	5 superfamily	N	-
Campylobacter concisus P2CDO4	CCS77_RS00975	1	specific	235453	1	226	1.40545e-131	370.067	PRK05420	PRK05420	-	cl00200	LIPO(Sec/SPII)	6
Campylobacter concisus P2CDO4	CCS77_RS00980	2											OTHER	2
Campylobacter concisus P2CDO4	CCS77_RS00985	3	superfamily	273830	8	455	5.25883e-92	286.23	cl36990	outer_NodT superfamily	-	-	LIPO(Sec/SPII)	0
Campylobacter concisus P2CDO4	CCS77_RS00990	4	specific	223911	1	1025	0	1056.06	COG0841	AcrB	-	cl34050	OTHER	12
Campylobacter concisus P2CDO4	CCS77_RS00995	5	superfamily	273776	39	364	3.59215e-86	264.177	cl36959	RND_mfp superfamily	-	-	LIPO(Sec/SPII)	0
Campylobacter lari RM16712	UPTC16712_RS08370	-5											OTHER	4
Campylobacter lari RM16712	UPTC16712_RS08375	-4											OTHER	0
Campylobacter lari RM16712	UPTC16712_RS04290	-3	superfamily	225987	6	91	1.66915e-07	52.1067	cl34616	COG3456 superfamily	C	-	OTHER	0
Campylobacter lari RM16712	UPTC16712_RS04290	-3	superfamily	224415	145	288	0.00800071	37.3788	cl34282	SIK1 superfamily	C	-
Campylobacter lari RM16712	UPTC16712_RS04295	-2	superfamily	274531	18	1150	7.41682e-83	294.631	cl37252	VI_IcmF superfamily	-	-	OTHER	3
Campylobacter lari RM16712	UPTC16712_RS04300	-1	specific	213799	2	168	4.76297e-77	226.832	TIGR03344	VI_effect_Hcp1	-	cl01226	OTHER	0
Campylobacter lari RM16712	UPTC16712_RS04305	0	superfamily	274542	132	613	3.00177e-39	152.74	cl37255	VI_Rhs_Vgr superfamily	-	-	OTHER	0
Campylobacter lari RM16712	UPTC16712_RS04310	1	superfamily	423045	119	287	1.30741e-08	55.8266	cl39094	Ank_2 superfamily	C	-	OTHER	0
Campylobacter lari RM16712	UPTC16712_RS04315	2											OTHER	0
Campylobacter lari RM16712	UPTC16712_RS04320	3											OTHER	0
Campylobacter lari RM16712	UPTC16712_RS04325	4											OTHER	0
Campylobacter lari RM16712	UPTC16712_RS08380	5								PAAR-like domain			OTHER	0
Campylobacter lari RM16712	UPTC16712_RS08390	-5	specific	405157	21	100	9.51891e-13	59.5096	pfam14412	AHH	-	cl16862	OTHER	0
Campylobacter lari RM16712	UPTC16712_RS04360	-4											OTHER	0
Campylobacter lari RM16712	UPTC16712_RS08330	-3											OTHER	0
Campylobacter lari RM16712	UPTC16712_RS04370	-2											OTHER	0
Campylobacter lari RM16712	UPTC16712_RS04375	-1											OTHER	0
Campylobacter lari RM16712	UPTC16712_RS08090	0	superfamily	274542	132	569	3.16719e-49	181.245	cl37255	VI_Rhs_Vgr superfamily	-	-	OTHER	0
Campylobacter lari RM16712	UPTC16712_RS04385	1											OTHER	1
Campylobacter lari RM16712	UPTC16712_RS08435	2											OTHER	1
Campylobacter lari RM16712	UPTC16712_RS04395	3											OTHER	1
Campylobacter lari RM16712	UPTC16712_RS08170	4											OTHER	0
Campylobacter lari RM16712	UPTC16712_RS04410	5											OTHER	0
Campylobacter jejuni RM3194	AXW77_RS08965	-5											OTHER	1
Campylobacter jejuni RM3194	AXW77_RS08970	-4											OTHER	0
Campylobacter jejuni RM3194	AXW77_RS08975	-3											SP(Sec/SPI)	0
Campylobacter jejuni RM3194	AXW77_RS08980	-2											OTHER	2
Campylobacter jejuni RM3194	AXW77_RS09420	-1											OTHER	0
Campylobacter jejuni RM3194	AXW77_RS08990	0	superfamily	274542	45	624	8.71228e-61	214.372	cl37255	VI_Rhs_Vgr superfamily	-	-	OTHER	0
Campylobacter jejuni RM3194	AXW77_RS08995	1	superfamily	412880	5	287	2.74569e-39	139.653	cl01404	T6SS_TssG superfamily	-	-	OTHER	0
Campylobacter jejuni RM3194	AXW77_RS09000	2	superfamily	417716	7	573	1.57917e-132	399.288	cl15462	T6SS_TssF superfamily	-	-	OTHER	0
Campylobacter jejuni RM3194	AXW77_RS09005	3	superfamily	412879	2	101	9.45759e-10	52.611	cl01403	GPW_gp25 superfamily	C	-	OTHER	0
Campylobacter jejuni RM3194	AXW77_RS09010	4	specific	274538	11	482	0	781.472	TIGR03355	VI_chp_2	-	cl05484	OTHER	0
Campylobacter jejuni RM3194	AXW77_RS09015	5	specific	398944	4	153	3.31585e-62	188.43	pfam05591	T6SS_VipA	-	cl01402	OTHER	0
Campylobacter jejuni TS1218	BLD42_RS05400	-5	specific	398944	4	153	3.31585e-62	188.43	pfam05591	T6SS_VipA	-	cl01402	OTHER	0
Campylobacter jejuni TS1218	BLD42_RS05405	-4	specific	274538	11	482	0	781.472	TIGR03355	VI_chp_2	-	cl05484	OTHER	0
Campylobacter jejuni TS1218	BLD42_RS05410	-3	superfamily	412879	2	101	1.93765e-10	54.537	cl01403	GPW_gp25 superfamily	C	-	OTHER	0
Campylobacter jejuni TS1218	BLD42_RS05415	-2	superfamily	417716	7	573	2.21433e-131	396.207	cl15462	T6SS_TssF superfamily	-	-	OTHER	0
Campylobacter jejuni TS1218	BLD42_RS05420	-1	superfamily	412880	5	287	2.74569e-39	139.653	cl01404	T6SS_TssG superfamily	-	-	OTHER	0
Campylobacter jejuni TS1218	BLD42_RS09925	0	superfamily	274542	45	472	3.5061e-23	102.279	cl37255	VI_Rhs_Vgr superfamily	C	-	OTHER	0
Campylobacter jejuni TS1218	BLD42_RS05430	1	superfamily	423045	143	261	1.19937e-05	46.4118	cl39094	Ank_2 superfamily	NC	-	OTHER	0
Campylobacter jejuni TS1218	BLD42_RS05435	2	superfamily	373990	428	481	1.22328e-05	43.5612	cl21441	Tox-REase-7 superfamily	N	-	OTHER	0
Campylobacter jejuni TS1218	BLD42_RS05440	3	superfamily	222980	133	244	5.3633e-07	50.7935	cl33707	PHA03095 superfamily	C	-	OTHER	0
Campylobacter jejuni TS1218	BLD42_RS05445	4											OTHER	0
Campylobacter jejuni TS1218	BLD42_RS05450	5											OTHER	0
Campylobacter jejuni WP2202	A0W69_RS08955	-5											OTHER	1
Campylobacter jejuni WP2202	A0W69_RS08960	-4											OTHER	0
Campylobacter jejuni WP2202	A0W69_RS08965	-3											SP(Sec/SPI)	0
Campylobacter jejuni WP2202	A0W69_RS08970	-2											OTHER	2
Campylobacter jejuni WP2202	A0W69_RS09915	-1											OTHER	0
Campylobacter jejuni WP2202	A0W69_RS08980	0	superfamily	274542	45	624	8.71228e-61	214.372	cl37255	VI_Rhs_Vgr superfamily	-	-	OTHER	0
Campylobacter jejuni WP2202	A0W69_RS08985	1	superfamily	412880	5	287	2.92543e-39	139.653	cl01404	T6SS_TssG superfamily	-	-	OTHER	0
Campylobacter jejuni WP2202	A0W69_RS08990	2	superfamily	417716	7	573	4.59066e-132	398.133	cl15462	T6SS_TssF superfamily	-	-	OTHER	0
Campylobacter jejuni WP2202	A0W69_RS08995	3	superfamily	412879	2	101	9.45759e-10	52.611	cl01403	GPW_gp25 superfamily	C	-	OTHER	0
Campylobacter jejuni WP2202	A0W69_RS09000	4	specific	274538	11	482	0	781.472	TIGR03355	VI_chp_2	-	cl05484	OTHER	0
Campylobacter jejuni WP2202	A0W69_RS09005	5	specific	398944	4	153	3.31585e-62	188.43	pfam05591	T6SS_VipA	-	cl01402	OTHER	0
Campylobacter jejuni YH003	FNK00_RS05360	-5											OTHER	0
Campylobacter jejuni YH003	FNK00_RS09165	-4	specific	405157	9	100	3.68703e-14	63.3616	pfam14412	AHH	-	cl16862	OTHER	0
Campylobacter jejuni YH003	FNK00_RS05370	-3											OTHER	0
Campylobacter jejuni YH003	FNK00_RS05375	-2											OTHER	0
Campylobacter jejuni YH003	FNK00_RS05380	-1											OTHER	0
Campylobacter jejuni YH003	FNK00_RS05385	0	superfamily	274542	45	629	1.30832e-60	213.987	cl37255	VI_Rhs_Vgr superfamily	-	-	OTHER	0
Campylobacter jejuni YH003	FNK00_RS05385	0	superfamily	222900	638	813	0.00198479	41.6643	cl33691	5 superfamily	N	-
Campylobacter jejuni YH003	FNK00_RS05390	1											OTHER	0
Campylobacter jejuni YH003	FNK00_RS05395	2											OTHER	3
Campylobacter jejuni YH003	FNK00_RS05405	3											OTHER	4
Campylobacter jejuni YH003	FNK00_RS05410	4	superfamily	226868	1	62	6.62156e-07	44.1047	cl34764	LprI superfamily	C	-	SP(Sec/SPI)	0
Campylobacter jejuni YH003	FNK00_RS05415	5											OTHER	0
Campylobacter jejuni YH003	FNK00_RS05300	-5	specific	398944	4	153	3.31585e-62	188.43	pfam05591	T6SS_VipA	-	cl01402	OTHER	0
Campylobacter jejuni YH003	FNK00_RS05305	-4	specific	274538	11	482	0	781.472	TIGR03355	VI_chp_2	-	cl05484	OTHER	0
Campylobacter jejuni YH003	FNK00_RS05310	-3	superfamily	412879	2	101	1.93765e-10	54.537	cl01403	GPW_gp25 superfamily	C	-	OTHER	0
Campylobacter jejuni YH003	FNK00_RS05315	-2	superfamily	417716	7	573	2.21433e-131	396.207	cl15462	T6SS_TssF superfamily	-	-	OTHER	0
Campylobacter jejuni YH003	FNK00_RS05320	-1	superfamily	412880	5	287	2.83287e-38	136.956	cl01404	T6SS_TssG superfamily	-	-	OTHER	0
Campylobacter jejuni YH003	FNK00_RS09160	0	superfamily	274542	45	472	1.58591e-22	99.9676	cl37255	VI_Rhs_Vgr superfamily	C	-	OTHER	0
Campylobacter jejuni YH003	FNK00_RS05330	1	superfamily	222980	119	236	4.06009e-07	50.7935	cl33707	PHA03095 superfamily	C	-	OTHER	0
Campylobacter jejuni YH003	FNK00_RS05335	2	superfamily	373990	430	483	1.22768e-05	43.5612	cl21441	Tox-REase-7 superfamily	N	-	OTHER	0
Campylobacter jejuni YH003	FNK00_RS05340	3	superfamily	222980	133	244	5.3633e-07	50.7935	cl33707	PHA03095 superfamily	C	-	OTHER	0
Campylobacter jejuni YH003	FNK00_RS05345	4											OTHER	0
Campylobacter jejuni YH003	FNK00_RS05350	5											OTHER	0
Campylobacter coli YH502	BU815_RS09445	-5											OTHER	0
Campylobacter coli YH502	BU815_RS10005	-4	specific	405157	9	100	2.58297e-14	63.7468	pfam14412	AHH	-	cl16862	OTHER	0
Campylobacter coli YH502	BU815_RS09455	-3											OTHER	0
Campylobacter coli YH502	BU815_RS09460	-2											OTHER	0
Campylobacter coli YH502	BU815_RS09465	-1											OTHER	0
Campylobacter coli YH502	BU815_RS09470	0	superfamily	274542	45	629	2.23436e-61	216.298	cl37255	VI_Rhs_Vgr superfamily	-	-	OTHER	0
Campylobacter coli YH502	BU815_RS09475	1											OTHER	0
Campylobacter coli YH502	BU815_RS09480	2											OTHER	4
Campylobacter coli YH502	BU815_RS09485	3	superfamily	222900	27	159	0.00476063	37.0419	cl33691	5 superfamily	N	-	OTHER	0
Campylobacter coli YH502	BU815_RS09490	4											OTHER	1
Campylobacter coli YH502	BU815_RS09495	5											OTHER	1
Campylobacter coli YH502	BU815_RS09340	-5	specific	398944	4	153	3.31585e-62	188.43	pfam05591	T6SS_VipA	-	cl01402	OTHER	0
Campylobacter coli YH502	BU815_RS09345	-4	specific	274538	11	482	0	779.546	TIGR03355	VI_chp_2	-	cl05484	OTHER	0
Campylobacter coli YH502	BU815_RS09350	-3	superfamily	412879	2	101	1.93765e-10	54.537	cl01403	GPW_gp25 superfamily	C	-	OTHER	0
Campylobacter coli YH502	BU815_RS09355	-2	superfamily	417716	7	573	2.21433e-131	396.207	cl15462	T6SS_TssF superfamily	-	-	OTHER	0
Campylobacter coli YH502	BU815_RS09360	-1	superfamily	412880	5	287	2.74569e-39	139.653	cl01404	T6SS_TssG superfamily	-	-	OTHER	0
Campylobacter coli YH502	BU815_RS09990	0	superfamily	274542	45	472	9.2202e-23	100.738	cl37255	VI_Rhs_Vgr superfamily	C	-	OTHER	0
Campylobacter coli YH502	BU815_RS09370	1	superfamily	222980	128	242	8.71938e-07	50.0231	cl33707	PHA03095 superfamily	C	-	OTHER	0
Campylobacter coli YH502	BU815_RS09375	2	superfamily	373990	391	481	8.77271e-06	44.3316	cl21441	Tox-REase-7 superfamily	-	-	OTHER	0
Campylobacter coli YH502	BU815_RS09380	3	superfamily	222980	128	235	8.15725e-05	43.8599	cl33707	PHA03095 superfamily	C	-	OTHER	0
Campylobacter coli YH502	BU815_RS09385	4	superfamily	373990	439	492	2.62973e-05	42.7908	cl21441	Tox-REase-7 superfamily	N	-	OTHER	0
Campylobacter coli YH502	BU815_RS09390	5	superfamily	222980	121	237	3.42303e-07	51.1787	cl33707	PHA03095 superfamily	C	-	OTHER	0
Campylobacter coli YH502	BU815_RS09390	5	superfamily	423045	20	262	6.36048e-06	47.1822	cl39094	Ank_2 superfamily	C	-
Campylobacter coli YH503	CXQ83_RS09325	-5											OTHER	0
Campylobacter coli YH503	CXQ83_RS09680	-4	specific	405157	9	100	2.58297e-14	63.7468	pfam14412	AHH	-	cl16862	OTHER	0
Campylobacter coli YH503	CXQ83_RS09335	-3											OTHER	0
Campylobacter coli YH503	CXQ83_RS09340	-2											OTHER	0
Campylobacter coli YH503	CXQ83_RS09345	-1											OTHER	0
Campylobacter coli YH503	CXQ83_RS09350	0	superfamily	274542	45	629	7.26123e-61	214.757	cl37255	VI_Rhs_Vgr superfamily	-	-	OTHER	0
Campylobacter coli YH503	CXQ83_RS09355	1											OTHER	1
Campylobacter coli YH503	CXQ83_RS09360	2											OTHER	1
Campylobacter coli YH503	CXQ83_RS09365	3											OTHER	1
Campylobacter coli YH503	CXQ83_RS09370	4											OTHER	2
Campylobacter coli YH503	CXQ83_RS09375	5											SP(Sec/SPI)	0
Campylobacter coli YH503	CXQ83_RS09195	-5	specific	398944	4	153	1.58563e-61	186.504	pfam05591	T6SS_VipA	-	cl01402	OTHER	0
Campylobacter coli YH503	CXQ83_RS09200	-4	specific	274538	11	482	0	779.546	TIGR03355	VI_chp_2	-	cl05484	OTHER	0
Campylobacter coli YH503	CXQ83_RS09205	-3	superfamily	412879	2	101	1.93765e-10	54.537	cl01403	GPW_gp25 superfamily	C	-	OTHER	0
Campylobacter coli YH503	CXQ83_RS09210	-2	superfamily	417716	7	573	2.21433e-131	396.207	cl15462	T6SS_TssF superfamily	-	-	OTHER	0
Campylobacter coli YH503	CXQ83_RS09215	-1	superfamily	412880	5	287	2.74569e-39	139.653	cl01404	T6SS_TssG superfamily	-	-	OTHER	0
Campylobacter coli YH503	CXQ83_RS09655	0	superfamily	274542	45	472	9.2202e-23	100.738	cl37255	VI_Rhs_Vgr superfamily	C	-	OTHER	0
Campylobacter coli YH503	CXQ83_RS09225	1	specific	403870	139	239	2.25553e-06	45.1095	pfam12796	Ank_2	-	cl39094	OTHER	0
Campylobacter coli YH503	CXQ83_RS09230	2	superfamily	373990	408	461	2.98373e-05	42.4056	cl21441	Tox-REase-7 superfamily	N	-	OTHER	0
Campylobacter coli YH503	CXQ83_RS09235	3	superfamily	423045	139	240	4.40581e-05	41.2575	cl39094	Ank_2 superfamily	-	-	OTHER	0
Campylobacter coli YH503	CXQ83_RS09240	4	superfamily	373990	393	483	1.73146e-05	43.176	cl21441	Tox-REase-7 superfamily	-	-	OTHER	0
Campylobacter coli YH503	CXQ83_RS09245	5	superfamily	423045	142	235	2.95186e-05	45.2562	cl39094	Ank_2 superfamily	NC	-	OTHER	0
Campylobacter jejuni YQ2210	BLD41_RS05590	-5	specific	398944	4	153	3.31585e-62	188.43	pfam05591	T6SS_VipA	-	cl01402	OTHER	0
Campylobacter jejuni YQ2210	BLD41_RS05595	-4	superfamily	414436	11	181	4.0232e-85	269.927	cl05484	VipB superfamily	C	-	OTHER	1
Campylobacter jejuni YQ2210	BLD41_RS05600	-3	superfamily	412879	2	101	1.93765e-10	54.537	cl01403	GPW_gp25 superfamily	C	-	OTHER	0
Campylobacter jejuni YQ2210	BLD41_RS05605	-2	superfamily	417716	7	573	2.21433e-131	396.207	cl15462	T6SS_TssF superfamily	-	-	OTHER	0
Campylobacter jejuni YQ2210	BLD41_RS05610	-1	superfamily	412880	5	287	2.74569e-39	139.653	cl01404	T6SS_TssG superfamily	-	-	OTHER	0
Campylobacter jejuni YQ2210	BLD41_RS10025	0	superfamily	274542	45	472	1.58591e-22	99.9676	cl37255	VI_Rhs_Vgr superfamily	C	-	OTHER	0
Campylobacter jejuni YQ2210	BLD41_RS05620	1	superfamily	222980	128	244	1.30069e-07	52.7195	cl33707	PHA03095 superfamily	C	-	OTHER	0
Campylobacter jejuni YQ2210	BLD41_RS05625	2	superfamily	373990	435	488	2.71425e-05	42.7908	cl21441	Tox-REase-7 superfamily	N	-	OTHER	0
Campylobacter jejuni YQ2210	BLD41_RS05630	3	superfamily	222980	86	197	3.00934e-07	50.7935	cl33707	PHA03095 superfamily	C	-	OTHER	0
Campylobacter jejuni YQ2210	BLD41_RS05635	4											OTHER	0
Campylobacter jejuni YQ2210	BLD41_RS05640	5											OTHER	0
Campylobacter jejuni ZP3204	BLD40_RS05625	-5	specific	398944	4	153	3.31585e-62	188.43	pfam05591	T6SS_VipA	-	cl01402	OTHER	0
Campylobacter jejuni ZP3204	BLD40_RS05630	-4	specific	274538	11	482	0	781.472	TIGR03355	VI_chp_2	-	cl05484	OTHER	0
Campylobacter jejuni ZP3204	BLD40_RS05635	-3	superfamily	412879	2	101	1.93765e-10	54.537	cl01403	GPW_gp25 superfamily	C	-	OTHER	0
Campylobacter jejuni ZP3204	BLD40_RS05640	-2	superfamily	417716	7	573	2.21433e-131	396.207	cl15462	T6SS_TssF superfamily	-	-	OTHER	0
Campylobacter jejuni ZP3204	BLD40_RS05645	-1	superfamily	412880	5	287	2.74569e-39	139.653	cl01404	T6SS_TssG superfamily	-	-	OTHER	0
Campylobacter jejuni ZP3204	BLD40_RS10075	0	superfamily	274542	45	472	3.5061e-23	102.279	cl37255	VI_Rhs_Vgr superfamily	C	-	OTHER	0
Campylobacter jejuni ZP3204	BLD40_RS05655	1	superfamily	423045	143	261	1.87147e-05	46.0266	cl39094	Ank_2 superfamily	NC	-	OTHER	0
Campylobacter jejuni ZP3204	BLD40_RS05660	2	superfamily	373990	428	481	9.18726e-05	41.25	cl21441	Tox-REase-7 superfamily	N	-	OTHER	0
Campylobacter jejuni ZP3204	BLD40_RS05665	3	superfamily	222980	130	245	2.32827e-07	51.9491	cl33707	PHA03095 superfamily	C	-	OTHER	0
Campylobacter jejuni ZP3204	BLD40_RS05670	4											OTHER	0
Campylobacter jejuni ZP3204	BLD40_RS05675	5											OTHER	0
Campylobacter jejuni ZS007	G3T50_RS09260	-5											OTHER	0
Campylobacter jejuni ZS007	G3T50_RS09265	-4	specific	405157	9	100	4.0192e-14	62.9764	pfam14412	AHH	-	cl16862	OTHER	0
Campylobacter jejuni ZS007	G3T50_RS09270	-3											OTHER	0
Campylobacter jejuni ZS007	G3T50_RS09275	-2											OTHER	0
Campylobacter jejuni ZS007	G3T50_RS09280	-1											OTHER	0
Campylobacter jejuni ZS007	G3T50_RS09285	0	superfamily	274542	45	629	1.59506e-60	213.987	cl37255	VI_Rhs_Vgr superfamily	-	-	OTHER	0
Campylobacter jejuni ZS007	G3T50_RS09285	0	superfamily	222900	672	782	0.000739897	42.8199	cl33691	5 superfamily	N	-
Campylobacter jejuni ZS007	G3T50_RS09290	1											OTHER	2
Campylobacter jejuni ZS007	G3T50_RS09295	2											OTHER	0
Campylobacter jejuni ZS007	G3T50_RS09300	3											OTHER	12
Campylobacter jejuni ZS007	G3T50_RS09305	4	superfamily	226868	1	131	2.33162e-05	43.7195	cl34764	LprI superfamily	C	-	SP(Sec/SPI)	0
Campylobacter jejuni ZS007	G3T50_RS09310	5	superfamily	226868	1	131	3.87737e-06	46.0307	cl34764	LprI superfamily	C	-	SP(Sec/SPI)	0
Campylobacter coli ZV1224	BLD43_RS05475	-5											OTHER	0
Campylobacter coli ZV1224	BLD43_RS05480	-4											OTHER	0
Campylobacter coli ZV1224	BLD43_RS05485	-3											OTHER	0
Campylobacter coli ZV1224	BLD43_RS10430	-2											OTHER	0
Campylobacter coli ZV1224	BLD43_RS05490	-1											OTHER	0
Campylobacter coli ZV1224	BLD43_RS05495	0	superfamily	274542	45	563	3.47563e-42	161.6	cl37255	VI_Rhs_Vgr superfamily	-	-	OTHER	0
Campylobacter coli ZV1224	BLD43_RS05495	0	superfamily	222900	672	804	0.000941909	42.8199	cl33691	5 superfamily	N	-
Campylobacter coli ZV1224	BLD43_RS05500	1											OTHER	0
Campylobacter coli ZV1224	BLD43_RS05505	2	superfamily	225987	6	105	1.63984e-07	52.1067	cl34616	COG3456 superfamily	C	-	OTHER	0
Campylobacter coli ZV1224	BLD43_RS05510	3	superfamily	274531	23	1121	3.2186e-89	313.12	cl37252	VI_IcmF superfamily	-	-	OTHER	3
Campylobacter coli ZV1224	BLD43_RS05515	4	specific	213799	2	169	1.96752e-71	212.58	TIGR03344	VI_effect_Hcp1	-	cl01226	OTHER	0
Campylobacter coli ZV1224	BLD43_RS05520	5	specific	401713	45	235	1.15022e-33	120.854	pfam09850	DotU	-	cl01370	OTHER	1
