# Supplementary material for: In silico investigation of the genus Campylobacter type VI secretion system reveals genetic diversity in organization and putative effectors
Source: Microb Genom. 2022 Oct 31;8(10):mgen000898. doi: 10.1099/mgen.0.000898 (PMC9676060; doi:10.1099/mgen.0.000898)
Supplement: Supplementary material 7 [file mgen-8-898-s007.xlsx]

## Sheet: PAARlike-Campygenus
Table S6. BLASTp of PAAR-like domain from CJ488_00990 against the Campylobacter protein database
Query ID	Subject strain ID	Subject Protein ID	Length	Evalue	Bitscore
PAAR-like_domain_CJ488_0990	488	CJ488_00948	85	1.91e-11	62.8
PAAR-like_domain_CJ488_0990	488	CJ488_00990	125	1.11e-87	255
PAAR-like_domain_CJ488_0990	13826	CCC13826_RS00670	108	5.47e-12	64.7
PAAR-like_domain_CJ488_0990	13826	CCC13826_RS01950	108	3.35e-12	65.1
PAAR-like_domain_CJ488_0990	00-1597	PJ17_RS05005	85	3.58e-12	65.1
PAAR-like_domain_CJ488_0990	14980A	CJ14980A_RS04820	85	5.97e-12	64.3
PAAR-like_domain_CJ488_0990	14980A	CJ14980A_RS04935	85	7.03e-12	64.3
PAAR-like_domain_CJ488_0990	14980A	CJ14980A_RS05085	125	4.31e-84	252
PAAR-like_domain_CJ488_0990	14980A	CJ14980A_RS05125	125	2.9e-86	252
PAAR-like_domain_CJ488_0990	14980A	CJ14980A_RS09465	125	2.34e-85	254
PAAR-like_domain_CJ488_0990	14983A	CC14983A_RS09785	85	1.24e-11	63.5
PAAR-like_domain_CJ488_0990	14983A	CC14983A_RS10220	85	6.32e-12	64.3
PAAR-like_domain_CJ488_0990	14983A	CC14983A_RS10840	85	2.04e-11	62.8
PAAR-like_domain_CJ488_0990	14983A	CC14983A_RS10920	125	9.62e-85	253
PAAR-like_domain_CJ488_0990	15-537360	N149_RS04575	85	5.14e-11	61.6
PAAR-like_domain_CJ488_0990	16SHKX65C	E5L67_RS00350	85	8.19e-11	60.8
PAAR-like_domain_CJ488_0990	2010D-8469	A0071_RS03460	100	7.21e-14	69.7
PAAR-like_domain_CJ488_0990	2010D-8469	A0071_RS05060	100	3.78e-14	70.5
PAAR-like_domain_CJ488_0990	2010D-8469	A0071_RS05090	111	1.18e-14	72
PAAR-like_domain_CJ488_0990	2010D-8469	A0071_RS07960	82	2.92e-17	74.3
PAAR-like_domain_CJ488_0990	2010D-8469	A0071_RS08345	100	6.27e-14	70.1
PAAR-like_domain_CJ488_0990	2014D-0216	A0083_RS03275	138	5.44e-14	70.1
PAAR-like_domain_CJ488_0990	2014D-0216	A0083_RS04450	100	1.88e-14	71.6
PAAR-like_domain_CJ488_0990	2014D-0216	A0083_RS04480	138	2.36e-14	71.2
PAAR-like_domain_CJ488_0990	2014D-0216	A0083_RS04545	117	3.66e-65	202
PAAR-like_domain_CJ488_0990	2014D-0216	A0083_RS04575	35	1.46e-11	59.3
PAAR-like_domain_CJ488_0990	2016D-0074	IMC75_RS06340	99	7.15e-14	69.7
PAAR-like_domain_CJ488_0990	2016D-0074	IMC75_RS06400	137	2.8e-13	68.2
PAAR-like_domain_CJ488_0990	2016D-0074	IMC75_RS07545	99	2.68e-13	68.2
PAAR-like_domain_CJ488_0990	2016D-0074	IMC75_RS07655	125	2.75e-74	225
PAAR-like_domain_CJ488_0990	2016D-0074	IMC75_RS07680	125	6.75e-75	228
PAAR-like_domain_CJ488_0990	2016D-0074	IMC75_RS07740	125	3.62e-75	228
PAAR-like_domain_CJ488_0990	2016D-0074	IMC75_RS07750	125	6.75e-75	228
PAAR-like_domain_CJ488_0990	2016D-0074	IMC75_RS07790	125	9.14e-75	227
PAAR-like_domain_CJ488_0990	2016D-0074	IMC75_RS07805	125	6.75e-75	228
PAAR-like_domain_CJ488_0990	20A420	HXP32_RS04625	85	1.34e-12	66.2
PAAR-like_domain_CJ488_0990	aerotolerant OR12	B4W62_RS04730	85	8.69e-11	60.8
PAAR-like_domain_CJ488_0990	aerotolerant OR12	B4W62_RS06740	85	3.43e-12	65.1
PAAR-like_domain_CJ488_0990	aerotolerant OR12	B4W62_RS07030	125	5.39e-83	249
PAAR-like_domain_CJ488_0990	aerotolerant OR12	B4W62_RS11225	85	2.9e-12	65.1
PAAR-like_domain_CJ488_0990	aerotolerant OR12	B4W62_RS11260	125	2.76e-85	254
PAAR-like_domain_CJ488_0990	aerotolerant OR12	B4W62_RS11265	125	5.64e-85	253
PAAR-like_domain_CJ488_0990	AR-0411	F4V23_RS03300	85	4.72e-12	64.7
PAAR-like_domain_CJ488_0990	AR-0411	F4V23_RS09275	85	2.02e-12	63.9
PAAR-like_domain_CJ488_0990	AR-0411	F4V23_RS09395	85	5.69e-12	64.3
PAAR-like_domain_CJ488_0990	AR-0411	F4V23_RS09845	125	1.13e-85	255
PAAR-like_domain_CJ488_0990	AR-0414	F4V26_RS04560	85	3.55e-12	65.1
PAAR-like_domain_CJ488_0990	AR-0414	F4V26_RS08945	125	2.54e-86	251
PAAR-like_domain_CJ488_0990	AR-0414	F4V26_RS08950	125	1.01e-84	252
PAAR-like_domain_CJ488_0990	AR-0420	F4V32_RS02090	85	3.42e-12	65.1
PAAR-like_domain_CJ488_0990	ATCC 33238	CRECT_RS11075	108	1.74e-11	63.2
PAAR-like_domain_CJ488_0990	BG2108	BLD36_RS05250	85	8.78e-11	60.8
PAAR-like_domain_CJ488_0990	BP3183	BLD39_RS05525	85	7.65e-11	61.2
PAAR-like_domain_CJ488_0990	CA639	F6X58_RS04835	111	2.94e-14	70.9
PAAR-like_domain_CJ488_0990	CA639	F6X58_RS05010	111	5.69e-15	73.2
PAAR-like_domain_CJ488_0990	CA639	F6X58_RS05045	111	5.69e-15	73.2
PAAR-like_domain_CJ488_0990	CA639	F6X58_RS05080	111	6.39e-15	72.8
PAAR-like_domain_CJ488_0990	CFSAN032805	CPG34_RS04620	85	4.97e-11	61.6
PAAR-like_domain_CJ488_0990	CFSAN032805	GH773_RS06615	85	4.97e-11	61.6
PAAR-like_domain_CJ488_0990	CFSAN054107	C9J79_RS07715	85	2.35e-11	62.8
PAAR-like_domain_CJ488_0990	CFSAN054107	C9J79_RS07800	85	2.14e-11	62.8
PAAR-like_domain_CJ488_0990	CFSAN054107	C9J79_RS10300	125	7.82e-83	248
PAAR-like_domain_CJ488_0990	CFSAN093227	FBF06_RS05620	85	3.4e-12	65.1
PAAR-like_domain_CJ488_0990	CFSAN093227	FBF06_RS05730	85	7.97e-12	63.9
PAAR-like_domain_CJ488_0990	CFSAN093227	FBF06_RS05845	125	3.96e-84	253
PAAR-like_domain_CJ488_0990	CFSAN093238	FBF21_RS05185	85	3.55e-12	65.1
PAAR-like_domain_CJ488_0990	CFSAN093246	FBE87_RS08780	85	3.69e-12	65.1
PAAR-like_domain_CJ488_0990	CFSAN093246	FBE87_RS08930	85	2.73e-12	65.1
PAAR-like_domain_CJ488_0990	CJ018CCUA	AEI23_RS05130	85	3.28e-12	65.1
PAAR-like_domain_CJ488_0990	CJ018CCUA	AEI23_RS09475	52	1.19e-30	107
PAAR-like_domain_CJ488_0990	CJ018CCUA	AEI23_RS09490	125	1.09e-86	253
PAAR-like_domain_CJ488_0990	CJ018CCUA	AEI23_RS09575	67	5.49e-43	138
PAAR-like_domain_CJ488_0990	CJ071CC464	AEI20_RS06150	85	2.31e-11	62.8
PAAR-like_domain_CJ488_0990	CJ071CC464	AEI20_RS09440	125	4.54e-82	248
PAAR-like_domain_CJ488_0990	CLB104	EJJ14_RS05310	85	3.87e-12	65.1
PAAR-like_domain_CJ488_0990	CLB104	EJJ14_RS05415	85	3.43e-12	65.1
PAAR-like_domain_CJ488_0990	CVM N29710	G157_RS04610	85	5.14e-11	61.6
PAAR-like_domain_CJ488_0990	FB1	VC76_RS04180	85	5.14e-11	61.6
PAAR-like_domain_CJ488_0990	FDAARGOS_1028	I6H85_RS04695	85	7.55e-12	64.3
PAAR-like_domain_CJ488_0990	FDAARGOS_1028	I6H85_RS08730	125	3.91e-84	253
PAAR-like_domain_CJ488_0990	FDAARGOS_1028	I6H85_RS08740	125	2.91e-85	254
PAAR-like_domain_CJ488_0990	FDAARGOS_1028	I6H85_RS08770	125	7.09e-85	253
PAAR-like_domain_CJ488_0990	FDAARGOS_1028	I6H85_RS09095	85	1.96e-11	62.8
PAAR-like_domain_CJ488_0990	FDAARGOS_1028	I6H85_RS09530	85	2.28e-11	62.8
PAAR-like_domain_CJ488_0990	FDAARGOS_262	A6J90_RS06050	85	3.09e-12	65.1
PAAR-like_domain_CJ488_0990	FDAARGOS_262	A6J90_RS06115	85	7.68e-12	63.9
PAAR-like_domain_CJ488_0990	FDAARGOS_262	A6J90_RS09470	43	3.27e-22	85.9
PAAR-like_domain_CJ488_0990	FDAARGOS_262	A6J90_RS09475	63	5.19e-38	130
PAAR-like_domain_CJ488_0990	FDAARGOS_262	A6J90_RS09490	125	3.09e-84	251
PAAR-like_domain_CJ488_0990	FDAARGOS_262	A6J90_RS09495	125	6.29e-85	253
PAAR-like_domain_CJ488_0990	FDAARGOS_421	CRM97_RS07380	85	2.9e-12	65.1
PAAR-like_domain_CJ488_0990	FDAARGOS_421	CRM97_RS07470	85	2.54e-12	65.5
PAAR-like_domain_CJ488_0990	FDAARGOS_735	FOC43_RS03335	85	8.35e-11	60.8
PAAR-like_domain_CJ488_0990	H16O-S1	CVS89_RS08865	108	9.31e-12	63.9
PAAR-like_domain_CJ488_0990	H9O-S2	G5B96_RS00790	108	6.3e-12	64.3
PAAR-like_domain_CJ488_0990	H9O-S2	G5B96_RS02110	108	2.81e-12	65.5
PAAR-like_domain_CJ488_0990	HC2-48	AR446_RS03985	85	5.14e-11	61.6
PAAR-like_domain_CJ488_0990	huA17	A17_RS09120	85	7.97e-12	63.9
PAAR-like_domain_CJ488_0990	huA17	A17_RS09420	85	3.4e-12	65.1
PAAR-like_domain_CJ488_0990	IF1100	BLD34_RS04860	85	3.18e-12	65.1
PAAR-like_domain_CJ488_0990	LDG17f	E8N02_RS05180	85	3.91e-12	65.1
PAAR-like_domain_CJ488_0990	LDG17f	E8N02_RS05250	85	6.26e-12	64.3
PAAR-like_domain_CJ488_0990	LDG17f	E8N02_RS05410	125	7.29e-84	252
PAAR-like_domain_CJ488_0990	LMG 23910	CPEL_RS03170	99	7.15e-14	69.7
PAAR-like_domain_CJ488_0990	LMG 23910	CPEL_RS03215	99	8.81e-14	69.7
PAAR-like_domain_CJ488_0990	LMG 23910	CPEL_RS03265	99	2.26e-13	68.6
PAAR-like_domain_CJ488_0990	LMG 23910	CPEL_RS03300	99	2.58e-13	68.2
PAAR-like_domain_CJ488_0990	LMG 23910	CPEL_RS03370	137	2.8e-13	68.2
PAAR-like_domain_CJ488_0990	LMG 23910	CPEL_RS04500	99	2.68e-13	68.2
PAAR-like_domain_CJ488_0990	LMG 23910	CPEL_RS09330	125	2.75e-74	225
PAAR-like_domain_CJ488_0990	LMG 23910	CPEL_RS09340	125	6.75e-75	228
PAAR-like_domain_CJ488_0990	LMG 23910	CPEL_RS09355	125	3.62e-75	228
PAAR-like_domain_CJ488_0990	LMG 23910	CPEL_RS09360	125	6.75e-75	228
PAAR-like_domain_CJ488_0990	LMG 23910	CPEL_RS09365	125	9.14e-75	227
PAAR-like_domain_CJ488_0990	LMG 23910	CPEL_RS09370	125	6.75e-75	228
PAAR-like_domain_CJ488_0990	LMG 24374	CSUB8521_RS04420	100	7.21e-15	72.8
PAAR-like_domain_CJ488_0990	LMG 24374	CSUB8521_RS04475	138	1.1e-14	72.4
PAAR-like_domain_CJ488_0990	LMG 24374	CSUB8521_RS04520	100	8.19e-15	72.4
PAAR-like_domain_CJ488_0990	LMG 24374	CSUB8521_RS04580	100	4.46e-15	72.8
PAAR-like_domain_CJ488_0990	LMG 24374	CSUB8521_RS05015	125	5.04e-72	221
PAAR-like_domain_CJ488_0990	LMG 24374	CSUB8521_RS09485	125	4.43e-72	221
PAAR-like_domain_CJ488_0990	LMG 24374	CSUB8521_RS09490	125	3.13e-73	223
PAAR-like_domain_CJ488_0990	LMG 24374	CSUB8521_RS09495	125	8.97e-73	222
PAAR-like_domain_CJ488_0990	LMG 24374	CSUB8521_RS09505	125	3.18e-71	219
PAAR-like_domain_CJ488_0990	LMG 24374	CSUB8521_RS09510	125	3.29e-72	221
PAAR-like_domain_CJ488_0990	LMG 24374	CSUB8521_RS09515	125	5.29e-73	224
PAAR-like_domain_CJ488_0990	LMG 24374	CSUB8521_RS09525	125	8.34e-73	223
PAAR-like_domain_CJ488_0990	LMG 24377	CSUB8523_RS05220	100	1.22e-14	72
PAAR-like_domain_CJ488_0990	LMG 24377	CSUB8523_RS05275	111	1.83e-14	71.6
PAAR-like_domain_CJ488_0990	LMG 24377	CSUB8523_RS05320	100	9.03e-15	72.4
PAAR-like_domain_CJ488_0990	LMG 24377	CSUB8523_RS05380	100	6.36e-15	72.8
PAAR-like_domain_CJ488_0990	LMG 24377	CSUB8523_RS10245	125	6.5e-72	221
PAAR-like_domain_CJ488_0990	LMG 24377	CSUB8523_RS10250	125	3.27e-73	223
PAAR-like_domain_CJ488_0990	LMG 24377	CSUB8523_RS10255	125	7.87e-73	222
PAAR-like_domain_CJ488_0990	LMG 24377	CSUB8523_RS10260	125	3.29e-72	221
PAAR-like_domain_CJ488_0990	LMG 24377	CSUB8523_RS10265	125	6.5e-72	221
PAAR-like_domain_CJ488_0990	LMG 24377	CSUB8523_RS10285	125	5.59e-72	221
PAAR-like_domain_CJ488_0990	LMG 24588	CCUN_RS00615	100	7.21e-14	69.7
PAAR-like_domain_CJ488_0990	LMG 24588	CCUN_RS02185	100	3.78e-14	70.5
PAAR-like_domain_CJ488_0990	LMG 24588	CCUN_RS02215	111	1.18e-14	72
PAAR-like_domain_CJ488_0990	LMG 24588	CCUN_RS05445	100	6.27e-14	70.1
PAAR-like_domain_CJ488_0990	LMG 24588	CCUN_RS09790	82	2.92e-17	74.3
PAAR-like_domain_CJ488_0990	LMG 29815	CORN_RS04670	99	2.46e-13	68.2
PAAR-like_domain_CJ488_0990	M129	CJM129_RS04995	85	3.55e-12	65.1
PAAR-like_domain_CJ488_0990	M129	CJM129_RS05195	125	6.45e-84	252
PAAR-like_domain_CJ488_0990	M129	CJM129_RS09805	125	8.72e-85	253
PAAR-like_domain_CJ488_0990	M129	CJM129_RS09810	125	9.11e-85	253
PAAR-like_domain_CJ488_0990	meC0280	DSM101856_RS03965	85	7.95e-11	61.2
PAAR-like_domain_CJ488_0990	meC0281	DSM104626_RS05195	85	1.67e-12	65.5
PAAR-like_domain_CJ488_0990	meC0281	DSM104626_RS09625	85	6.97e-12	64.3
PAAR-like_domain_CJ488_0990	meC0281	DSM104626_RS09740	125	2.22e-84	253
PAAR-like_domain_CJ488_0990	meC0281	DSM104626_RS09800	125	6.11e-84	252
PAAR-like_domain_CJ488_0990	meC0281	DSM104626_RS10010	85	2.84e-12	65.1
PAAR-like_domain_CJ488_0990	meC0467	DSM104627_RS04575	85	5.14e-11	61.6
PAAR-like_domain_CJ488_0990	MG1116	BLD37_RS05175	85	5.14e-11	61.6
PAAR-like_domain_CJ488_0990	MTVDSCj16	MTVDSCj16_RS05595	85	3.46e-12	65.1
PAAR-like_domain_CJ488_0990	MTVDSCj16	MTVDSCj16_RS05650	85	3.03e-12	65.1
PAAR-like_domain_CJ488_0990	MTVDSCj16	MTVDSCj16_RS05770	125	6.04e-84	252
PAAR-like_domain_CJ488_0990	MTVDSCj16	MTVDSCj16_RS09755	125	2.34e-85	254
PAAR-like_domain_CJ488_0990	NADC 20827	F1716_RS05890	85	2.62e-12	65.5
PAAR-like_domain_CJ488_0990	NCTC 11845	UPTC3659_RS04810	100	5.6e-14	70.1
PAAR-like_domain_CJ488_0990	NCTC 11845	UPTC3659_RS04905	111	2.35e-13	68.6
PAAR-like_domain_CJ488_0990	NCTC 11845	UPTC3659_RS05005	100	5.24e-14	70.1
PAAR-like_domain_CJ488_0990	NCTC 11845	UPTC3659_RS05055	100	5.93e-14	70.1
PAAR-like_domain_CJ488_0990	NCTC 11845	UPTC3659_RS09180	111	7.92e-14	69.7
PAAR-like_domain_CJ488_0990	NCTC 11845	UPTC3659_RS09220	100	1.05e-13	69.3
PAAR-like_domain_CJ488_0990	NCTC 11845	UPTC3659_RS09635	125	2.4e-70	215
PAAR-like_domain_CJ488_0990	NCTC 11845	UPTC3659_RS09645	125	2.4e-70	215
PAAR-like_domain_CJ488_0990	NCTC 11845	UPTC3659_RS09655	125	1.53e-72	218
PAAR-like_domain_CJ488_0990	NCTC11351	AT682_RS05000	85	3.09e-12	65.1
PAAR-like_domain_CJ488_0990	NCTC11351	AT682_RS05055	85	7.68e-12	63.9
PAAR-like_domain_CJ488_0990	NCTC11351	AT682_RS09580	125	6.29e-85	253
PAAR-like_domain_CJ488_0990	NCTC11351	AT682_RS09595	125	6.29e-85	253
PAAR-like_domain_CJ488_0990	NCTC13265	EL232_RS07875	85	3.3e-12	65.1
PAAR-like_domain_CJ488_0990	NCTC13265	EL232_RS07955	85	3.17e-12	65.1
PAAR-like_domain_CJ488_0990	NCTC13268	EL228_RS05030	85	3.69e-12	65.1
PAAR-like_domain_CJ488_0990	NCTC13268	EL228_RS09460	125	5.95e-84	250
PAAR-like_domain_CJ488_0990	NCTC13268	EL228_RS09465	125	5.1e-85	252
PAAR-like_domain_CJ488_0990	OD267	A0W68_RS09345	85	3.4e-12	65.1
PAAR-like_domain_CJ488_0990	OD267	A0W68_RS09995	85	2.7e-12	65.1
PAAR-like_domain_CJ488_0990	P11CDO-S1	CVT07_RS00690	109	4.13e-12	65.1
PAAR-like_domain_CJ488_0990	P11CDO-S1	CVT07_RS07700	108	6.85e-12	64.3
PAAR-like_domain_CJ488_0990	P11CDO-S1	CVT07_RS07720	108	1.24e-12	66.6
PAAR-like_domain_CJ488_0990	P13UCO-S1	CVT08_RS00665	108	7.36e-12	64.3
PAAR-like_domain_CJ488_0990	P13UCO-S1	CVT08_RS08075	82	1.63e-12	66.2
PAAR-like_domain_CJ488_0990	P15UCO-S2	G5B99_RS08640	108	9.31e-12	63.9
PAAR-like_domain_CJ488_0990	P1CDO2	CVT00_RS00740	108	1.38e-12	66.2
PAAR-like_domain_CJ488_0990	P1CDO2	CVT00_RS08120	82	1.18e-11	63.5
PAAR-like_domain_CJ488_0990	P1CDO3	CVT01_RS00700	108	2.25e-11	62.8
PAAR-like_domain_CJ488_0990	P1CDO3	CVT01_RS07900	82	1.74e-11	63.2
PAAR-like_domain_CJ488_0990	P1CDO3	CVT01_RS07930	108	5.77e-13	67.4
PAAR-like_domain_CJ488_0990	P2CDO4	CCS77_RS01960	108	5.02e-12	64.7
PAAR-like_domain_CJ488_0990	P2CDO4	CCS77_RS10445	108	9.13e-12	63.9
PAAR-like_domain_CJ488_0990	PSU-32	ICN52_RS04665	85	4.97e-11	61.6
PAAR-like_domain_CJ488_0990	RM1221	CJE_RS05600	85	2.9e-12	65.1
PAAR-like_domain_CJ488_0990	RM1221	CJE_RS05675	85	3.56e-12	65.1
PAAR-like_domain_CJ488_0990	RM1221	I2453_RS05505	85	2.36e-12	65.1
PAAR-like_domain_CJ488_0990	RM1221	I2453_RS05575	84	7.03e-12	64.3
PAAR-like_domain_CJ488_0990	RM1221 (2)	IOO20_RS05495	85	1.99e-12	65.5
PAAR-like_domain_CJ488_0990	RM16712	UPTC16712_RS04265	100	3.11e-13	68.2
PAAR-like_domain_CJ488_0990	RM16712	UPTC16712_RS08380	125	5.02e-72	219
PAAR-like_domain_CJ488_0990	RM16712	UPTC16712_RS08385	125	3.78e-72	221
PAAR-like_domain_CJ488_0990	RM1875	YSQ_RS04955	85	8.6e-11	60.8
PAAR-like_domain_CJ488_0990	RM2228	CCO2228_RS04265	85	7.55e-12	64.3
PAAR-like_domain_CJ488_0990	RM3194	AXW77_RS08665	85	3.21e-12	65.1
PAAR-like_domain_CJ488_0990	RM3194	AXW77_RS08780	85	3.43e-12	65.1
PAAR-like_domain_CJ488_0990	RM5611	YSU_RS04635	85	5.14e-11	61.6
PAAR-like_domain_CJ488_0990	S9	FD987_RS04420	85	5.14e-11	61.6
PAAR-like_domain_CJ488_0990	TS1218	BLD42_RS05250	85	3.07e-11	62.4
PAAR-like_domain_CJ488_0990	TS1218	BLD42_RS09930	125	3.64e-86	250
PAAR-like_domain_CJ488_0990	WA333	BLD33_RS04630	85	5.3e-11	61.6
PAAR-like_domain_CJ488_0990	WP2202	A0W69_RS09055	85	3.5e-12	65.1
PAAR-like_domain_CJ488_0990	WP2202	A0W69_RS09360	85	3.4e-12	65.1
PAAR-like_domain_CJ488_0990	YF2105	BLD35_RS05245	85	8.78e-11	60.8
PAAR-like_domain_CJ488_0990	YH003	FNK00_RS05195	85	3.55e-12	65.1
PAAR-like_domain_CJ488_0990	YH003	FNK00_RS05355	125	7.29e-84	252
PAAR-like_domain_CJ488_0990	YH501	A6K30_RS04645	85	5.14e-11	61.6
PAAR-like_domain_CJ488_0990	YH502	BU815_RS03970	85	5.09e-11	61.6
PAAR-like_domain_CJ488_0990	YH502	BU815_RS09405	125	4.31e-84	252
PAAR-like_domain_CJ488_0990	YH502	BU815_RS09960	85	1.96e-11	62.8
PAAR-like_domain_CJ488_0990	YH502	BU815_RS09980	85	1.96e-11	62.8
PAAR-like_domain_CJ488_0990	YH502	BU815_RS10000	125	7.09e-85	253
PAAR-like_domain_CJ488_0990	YH503	CXQ83_RS09140	85	1.58e-11	63.2
PAAR-like_domain_CJ488_0990	YH503	CXQ83_RS09260	125	4.7e-84	252
PAAR-like_domain_CJ488_0990	YH503	CXQ83_RS09625	85	1.96e-11	62.8
PAAR-like_domain_CJ488_0990	YH503	CXQ83_RS09660	125	2.73e-85	254
PAAR-like_domain_CJ488_0990	YH503	CXQ83_RS09665	125	2.73e-85	254
PAAR-like_domain_CJ488_0990	YH503	CXQ83_RS09675	125	4.2e-84	251
PAAR-like_domain_CJ488_0990	YQ2210	BLD41_RS05425	85	6.26e-12	64.3
PAAR-like_domain_CJ488_0990	YQ2210	BLD41_RS09810	125	1.47e-86	251
PAAR-like_domain_CJ488_0990	ZP3204	BLD40_RS05470	85	6.26e-12	64.3
PAAR-like_domain_CJ488_0990	ZP3204	BLD40_RS10080	125	4.34e-86	250
PAAR-like_domain_CJ488_0990	ZP3204	BLD40_RS10090	50	1.23e-27	99.8
PAAR-like_domain_CJ488_0990	ZS007	G3T50_RS08740	85	3.74e-12	65.1
PAAR-like_domain_CJ488_0990	ZS007	G3T50_RS08800	126	2.96e-12	65.5
PAAR-like_domain_CJ488_0990	ZS007	G3T50_RS08970	111	1.7e-13	68.9
PAAR-like_domain_CJ488_0990	ZS007	G3T50_RS09020	111	1.1e-13	68.9
PAAR-like_domain_CJ488_0990	ZS007	G3T50_RS09130	110	1.48e-13	68.9
PAAR-like_domain_CJ488_0990	ZS007	G3T50_RS09240	125	5.83e-85	254
PAAR-like_domain_CJ488_0990	ZS007	G3T50_RS09250	125	8.09e-86	255
